# Supplementary material for: Genomic and Epidemiological Characterization of DENV‐1 and DENV‐2 Co‐Circulation During the 2023–2024 Dengue Epidemic in Espírito Santo, Brazil
Source: J Med Virol. 2026 Jul 30;98(8):e71078. doi: 10.1002/jmv.71078 (PMC13422009; doi:10.1002/jmv.71078)
Supplement: Supplementary file 1 — Supporting File 1 [file JMV-98-e71078-s005.xlsx]

## Sheet: Sequences metadata
ID	Database	Location	Year	Virus	Clade	Genotype	Genome coverage	Authors
EPI_ISL_19507574	GISAID	Brazil-ES	2023	DENV-1	1V_E.1	V	0.894271	Creuza Rachel Vicente, Caio S de Souza, Ingra Morales Claro, Anderson Fernandes de Brito, Camila M Romano
EPI_ISL_19507578	GISAID	Brazil-ES	2023	DENV-1	1V_E.1	V	0.794783	Creuza Rachel Vicente, Caio S de Souza, Ingra Morales Claro, Anderson Fernandes de Brito, Camila M Romano
DENV1-IMT-L2BC45		Brazil-ES	2024	DENV-1	1V_E.1	V	0.847229	This study
Metag4_BC13		Brazil-ES	2024	DENV-2	2II_F.1.1.2	Cosmopolitan	0.932202	This study
DENV1-IMT-BC37		Brazil-ES	2024	DENV-1	1V_A	V	0.846483	This study
DENV1-IMT-L2BC41		Brazil-ES	2024	DENV-1	1V_E.1	V	0.91877	This study
DENV1-IMT-BC51		Brazil-ES	2024	DENV-1	1V_E	V	0.944108	This study
DENV1-IMT-BC38		Brazil-ES	2024	DENV-1	1V_E.1	V	0.919143	This study
DENV2-IMT-L2BC49		Brazil-ES	2024	DENV-2	2III_C.1.1	American-Asian	0.907675	This study
DENV1-IMT-BC36		Brazil-ES	2024	DENV-1	1V_E.1	V	0.944108	This study
DENV1-IMT-BC35		Brazil-ES	2024	DENV-1	1V_E.1	V	0.898556	This study
DENV1-IMT-BC56		Brazil-ES	2024	DENV-1	1V_E	V	0.899395	This study
DENV1-IMT-BC46		Brazil-ES	2024	DENV-1	1V_E.1	V	0.897159	This study
EPI_ISL_19075426	GISAID	Brazil-ES	2024	DENV-1	1V_E.1	V	0.932837	Talita Émile Ribeiro Adelino, Natália Rocha Guimarães, Luiz Marcelo Ribeiro Tomé, Felipe Campos de Melo Iani
EPI_ISL_19075427	GISAID	Brazil-ES	2024	DENV-1	1V_E.1	V	0.931998	Talita Émile Ribeiro Adelino, Natália Rocha Guimarães, Luiz Marcelo Ribeiro Tomé, Felipe Campos de Melo Iani
EPI_ISL_19075425	GISAID	Brazil-ES	2024	DENV-1	1V_E.1	V	0.930787	Talita Émile Ribeiro Adelino, Natália Rocha Guimarães, Luiz Marcelo Ribeiro Tomé, Felipe Campos de Melo Iani
DENV1-IMT-BC48		Brazil-ES	2024	DENV-1	1V_E.1	V	0.944108	This study
DENV1-IMT-BC39		Brazil-ES	2024	DENV-1	1V_E.1	V	0.920261	This study
DENV1-IMT-BC33		Brazil-ES	2024	DENV-1	1V_E.1	V	0.858128	This study
EPI_ISL_18953924	GISAID	Brazil-ES	2024	DENV-1	1V_E.1	V	0.931626	Talita Émile Ribeiro Adelino, Natália Rocha Guimarães, Luiz Marcelo Ribeiro Tomé, Felipe Campos de Melo Iani
EPI_ISL_18953922	GISAID	Brazil-ES	2024	DENV-2	2II_F.1.1.2	Cosmopolitan	0.787653	Talita Émile Ribeiro Adelino, Natália Rocha Guimarães, Luiz Marcelo Ribeiro Tomé, Felipe Campos de Melo Iani
EPI_ISL_18953925	GISAID	Brazil-ES	2024	DENV-1	1V_E.1	V	0.932743	Talita Émile Ribeiro Adelino, Natália Rocha Guimarães, Luiz Marcelo Ribeiro Tomé, Felipe Campos de Melo Iani
EPI_ISL_18953923	GISAID	Brazil-ES	2024	DENV-2	2II_F.1.1.2	Cosmopolitan	0.855264	Talita Émile Ribeiro Adelino, Natália Rocha Guimarães, Luiz Marcelo Ribeiro Tomé, Felipe Campos de Melo Iani
DENV1-IMT-BC47		Brazil-ES	2024	DENV-1	1V_E.1	V	0.892967	This study
EPI_ISL_18953921	GISAID	Brazil-ES	2023	DENV-1	1V_E.1	V	0.940196	Talita Émile Ribeiro Adelino, Natália Rocha Guimarães, Luiz Marcelo Ribeiro Tomé, Felipe Campos de Melo Iani
EPI_ISL_18953918	GISAID	Brazil-ES	2023	DENV-2	2II_F.1.1.2	Cosmopolitan	0.906929	Talita Émile Ribeiro Adelino, Natália Rocha Guimarães, Luiz Marcelo Ribeiro Tomé, Felipe Campos de Melo Iani
EPI_ISL_18953920	GISAID	Brazil-ES	2023	DENV-1	1V_E.1	V	0.924825	Talita Émile Ribeiro Adelino, Natália Rocha Guimarães, Luiz Marcelo Ribeiro Tomé, Felipe Campos de Melo Iani
EPI_ISL_18953919	GISAID	Brazil-ES	2023	DENV-2	2II_F.1.1.2	Cosmopolitan	0.666884	Talita Émile Ribeiro Adelino, Natália Rocha Guimarães, Luiz Marcelo Ribeiro Tomé, Felipe Campos de Melo Iani
EPI_ISL_18953912	GISAID	Brazil-ES	2023	DENV-1	1V_E.1	V	0.890265	Talita Émile Ribeiro Adelino, Natália Rocha Guimarães, Luiz Marcelo Ribeiro Tomé, Felipe Campos de Melo Iani
EPI_ISL_18953913	GISAID	Brazil-ES	2023	DENV-1	1V_E.1	V	0.942059	Talita Émile Ribeiro Adelino, Natália Rocha Guimarães, Luiz Marcelo Ribeiro Tomé, Felipe Campos de Melo Iani
EPI_ISL_18953911	GISAID	Brazil-ES	2023	DENV-1	1V_E.1	V	0.938146	Talita Émile Ribeiro Adelino, Natália Rocha Guimarães, Luiz Marcelo Ribeiro Tomé, Felipe Campos de Melo Iani
EPI_ISL_18953915	GISAID	Brazil-ES	2023	DENV-1	1V_E.1	V	0.926036	Talita Émile Ribeiro Adelino, Natália Rocha Guimarães, Luiz Marcelo Ribeiro Tomé, Felipe Campos de Melo Iani
EPI_ISL_18953917	GISAID	Brazil-ES	2023	DENV-1	1V_E.1	V	0.919516	Talita Émile Ribeiro Adelino, Natália Rocha Guimarães, Luiz Marcelo Ribeiro Tomé, Felipe Campos de Melo Iani
EPI_ISL_18882326	GISAID	Brazil-ES	2023	DENV-2	2II_F.1.1.2	Cosmopolitan	0.877926	Talita Émile Ribeiro Adelino, Natália Rocha Guimarães, Felipe Campos de Melo Iani
EPI_ISL_18882334	GISAID	Brazil-ES	2023	DENV-2	2II_F.1.1.2	Cosmopolitan	0.913271	Talita Émile Ribeiro Adelino, Natália Rocha Guimarães, Felipe Campos de Melo Iani
EPI_ISL_18882244	GISAID	Brazil-ES	2023	DENV-1	1V_E.1	V	0.941966	Talita Émile Ribeiro Adelino, Natália Rocha Guimarães, Felipe Campos de Melo Iani
EPI_ISL_18882208	GISAID	Brazil-ES	2023	DENV-1	1V_E.1	V	0.930415	Talita Émile Ribeiro Adelino, Natália Rocha Guimarães, Felipe Campos de Melo Iani
EPI_ISL_18882328	GISAID	Brazil-ES	2023	DENV-2	2II_F.1.1.2	Cosmopolitan	0.887158	Talita Émile Ribeiro Adelino, Natália Rocha Guimarães, Felipe Campos de Melo Iani
EPI_ISL_18882187	GISAID	Brazil-ES	2023	DENV-1	1V_E.1	V	0.886633	Talita Émile Ribeiro Adelino, Natália Rocha Guimarães, Felipe Campos de Melo Iani
EPI_ISL_18882205	GISAID	Brazil-ES	2023	DENV-1	1V_E.1	V	0.927527	Talita Émile Ribeiro Adelino, Natália Rocha Guimarães, Felipe Campos de Melo Iani
EPI_ISL_18882259	GISAID	Brazil-ES	2023	DENV-1	1V_E.1	V	0.945226	Talita Émile Ribeiro Adelino, Natália Rocha Guimarães, Felipe Campos de Melo Iani
EPI_ISL_18882198	GISAID	Brazil-ES	2023	DENV-1	1V_E.1	V	0.909082	Talita Émile Ribeiro Adelino, Natália Rocha Guimarães, Felipe Campos de Melo Iani
EPI_ISL_18882314	GISAID	Brazil-ES	2023	DENV-2	2II_F.1.1.2	Cosmopolitan	0.799403	Talita Émile Ribeiro Adelino, Natália Rocha Guimarães, Felipe Campos de Melo Iani
EPI_ISL_18882180	GISAID	Brazil-ES	2023	DENV-1	1V_E.1	V	0.857941	Talita Émile Ribeiro Adelino, Natália Rocha Guimarães, Felipe Campos de Melo Iani
EPI_ISL_18882217	GISAID	Brazil-ES	2023	DENV-1	1V_E.1	V	0.93442	Talita Émile Ribeiro Adelino, Natália Rocha Guimarães, Felipe Campos de Melo Iani
EPI_ISL_18882257	GISAID	Brazil-ES	2023	DENV-1	1V_E.1	V	0.946437	Talita Émile Ribeiro Adelino, Natália Rocha Guimarães, Felipe Campos de Melo Iani
EPI_ISL_19507618	GISAID	Brazil-ES	2023	DENV-1	1V_E.1	V	0.977923	Camila M Romano, Caio Santos de Souza, Cristina Mendes de Oliveira, Ingra Morales Claro, Anderson Fernandes de Brito, Jose Eduardo Levi
EPI_ISL_18882256	GISAID	Brazil-ES	2023	DENV-1	1V_E.1	V	0.944108	Talita Émile Ribeiro Adelino, Natália Rocha Guimarães, Felipe Campos de Melo Iani
EPI_ISL_18882264	GISAID	Brazil-ES	2023	DENV-1	1V_E.1	V	0.944667	Talita Émile Ribeiro Adelino, Natália Rocha Guimarães, Felipe Campos de Melo Iani
EPI_ISL_18882258	GISAID	Brazil-ES	2023	DENV-1	1V_E.1	V	0.945226	Talita Émile Ribeiro Adelino, Natália Rocha Guimarães, Felipe Campos de Melo Iani
EPI_ISL_18882210	GISAID	Brazil-ES	2023	DENV-1	1V_E.1	V	0.930321	Talita Émile Ribeiro Adelino, Natália Rocha Guimarães, Felipe Campos de Melo Iani
EPI_ISL_18882263	GISAID	Brazil-ES	2023	DENV-1	1V_E.1	V	0.940755	Talita Émile Ribeiro Adelino, Natália Rocha Guimarães, Felipe Campos de Melo Iani
EPI_ISL_18882214	GISAID	Brazil-ES	2023	DENV-1	1V_E.1	V	0.932743	Talita Émile Ribeiro Adelino, Natália Rocha Guimarães, Felipe Campos de Melo Iani
EPI_ISL_19506986	GISAID	Brazil-ES	2023	DENV-1	1V_E.1	V	0.934979	Joao Victor Rodrigues Dutra, Clarisse Rezende Reis, Danielle Zauli, Anderson Fernandes de Brito, Renato Santana Aguiar
EPI_ISL_19506951	GISAID	Brazil-ES	2023	DENV-1	1V_E.1	V	0.926782	Joao Victor Rodrigues Dutra, Clarisse Rezende Reis, Danielle Zauli, Anderson Fernandes de Brito, Renato Santana Aguiar
EPI_ISL_19506988	GISAID	Brazil-ES	2023	DENV-1	1V_E.1	V	0.90871	Joao Victor Rodrigues Dutra, Clarisse Rezende Reis, Danielle Zauli, Anderson Fernandes de Brito, Renato Santana Aguiar
EPI_ISL_19507072	GISAID	Brazil-ES	2023	DENV-1	1V_E.1	V	0.934886	Joao Victor Rodrigues Dutra, Clarisse Rezende Reis, Danielle Zauli, Anderson Fernandes de Brito, Renato Santana Aguiar
EPI_ISL_19507034	GISAID	Brazil-ES	2023	DENV-1	1V_E.1	V	0.934886	Joao Victor Rodrigues Dutra, Clarisse Rezende Reis, Danielle Zauli, Anderson Fernandes de Brito, Renato Santana Aguiar
EPI_ISL_19507044	GISAID	Brazil-ES	2023	DENV-1	1V_E.1	V	0.898929	Joao Victor Rodrigues Dutra, Clarisse Rezende Reis, Danielle Zauli, Anderson Fernandes de Brito, Renato Santana Aguiar
EPI_ISL_18882270	GISAID	Brazil-ES	2023	DENV-1	1V_E.1	V	0.944946	Talita Émile Ribeiro Adelino, Natália Rocha Guimarães, Felipe Campos de Melo Iani
EPI_ISL_18882184	GISAID	Brazil-ES	2023	DENV-1	1V_E.1	V	0.880205	Talita Émile Ribeiro Adelino, Natália Rocha Guimarães, Felipe Campos de Melo Iani
EPI_ISL_18882207	GISAID	Brazil-ES	2023	DENV-1	1V_E.1	V	0.927713	Talita Émile Ribeiro Adelino, Natália Rocha Guimarães, Felipe Campos de Melo Iani
EPI_ISL_18882182	GISAID	Brazil-ES	2023	DENV-1	1V_E.1	V	0.863996	Talita Émile Ribeiro Adelino, Natália Rocha Guimarães, Felipe Campos de Melo Iani
EPI_ISL_18882218	GISAID	Brazil-ES	2023	DENV-1	1V_E.1	V	0.937774	Talita Émile Ribeiro Adelino, Natália Rocha Guimarães, Felipe Campos de Melo Iani
DENV2-IMT-BC25		Brazil-ES	2024	DENV-2	2II_F.1.1.2	Cosmopolitan	0.769001	This study
HQ026763.1	GenBank	Brazil-RJ	2008	DENV-2	2III_C	American-Asian	0.933601	Faria,N.R., Nogueira,R.M., de Filippis,A.M., Simoes,J.B., Nogueira Fde,B., da Rocha Queiroz Lima,M. and Dos Santos,F.B.
JX567950.1	GenBank	Brazil-RJ	2008	DENV-2	2III_C	American-Asian	0.933601	Nogueira,F.B., Nogueira,R.M.R., Faria,N.R.C., Simoes,J.B.S., Araujo,J.M.G., Sampaio,S.A. and dos Santos,F.B.
JX567951.1	GenBank	Brazil-RJ	2008	DENV-2	2III_C	American-Asian	0.933601	Nogueira,F.B., Nogueira,R.M.R., Faria,N.R.C., Araujo,J.M.G., Simoes,J.B.S., Sampaio,S.A. and dos Santos,F.B.
MF156233.1	GenBank	China	2015	DENV-2	2II_A.1.1.1	Cosmopolitan	0.933601	Zhao,Y.
MF156234.1	GenBank	China	2015	DENV-2	2II_A.1.1.1	Cosmopolitan	0.933601	Zhao,Y.
MF156235.1	GenBank	China	2015	DENV-2	2II_A.1.1.1	Cosmopolitan	0.933601	Zhao,Y.
MF156236.1	GenBank	China	2015	DENV-2	2II_A.1.1.1	Cosmopolitan	0.933601	Zhao,Y.
MF156242.1	GenBank	China	2015	DENV-2	2II_A.1.1.1	Cosmopolitan	0.933601	Zhao,Y.
MF156245.1	GenBank	China	2015	DENV-2	2II_A.1.1.1	Cosmopolitan	0.933601	Zhao,Y.
MF156246.1	GenBank	China	2015	DENV-2	2II_A.1.1.1	Cosmopolitan	0.933601	Zhao,Y.
MF156247.1	GenBank	China	2015	DENV-2	2II_A.1.1.1	Cosmopolitan	0.933601	Zhao,Y.
MF156248.1	GenBank	China	2015	DENV-2	2II_A.1.1.1	Cosmopolitan	0.933601	Zhao,Y.
MT929588.1	GenBank	Brazil-MT	2019	DENV-2	2III_C.1.1	American-Asian	0.933601	Adelino,T.E., Giovanetti,M., Fonseca,V., Xavier,J., Tosta,S.F., Iane,F.C., Fabri,A.A., Abreu,A.S., Jesus,R., Araujo,E., Abreu,A.L., Graf,T., Navegantes,W., de Oliveira,T., Holmes,E.C., Lourenco,J. and Alcantara,L.C.
MT929606.1	GenBank	Brazil-MS	2019	DENV-2	2III_C.1.1	American-Asian	0.933601	Adelino,T.E., Giovanetti,M., Fonseca,V., Xavier,J., Tosta,S.F., Iane,F.C., Fabri,A.A., Abreu,A.S., Jesus,R., Araujo,E., Abreu,A.L., Graf,T., Navegantes,W., de Oliveira,T., Holmes,E.C., Lourenco,J. and Alcantara,L.C.
MT929618.1	GenBank	Brazil-MS	2019	DENV-2	2III_C.1.1	American-Asian	0.933507	Adelino,T.E., Giovanetti,M., Fonseca,V., Xavier,J., Tosta,S.F., Iane,F.C., Fabri,A.A., Abreu,A.S., Jesus,R., Araujo,E., Abreu,A.L., Graf,T., Navegantes,W., de Oliveira,T., Holmes,E.C., Lourenco,J. and Alcantara,L.C.
MT929625.1	GenBank	Brazil-MS	2019	DENV-2	2III_C.1.1	American-Asian	0.882123	Adelino,T.E., Giovanetti,M., Fonseca,V., Xavier,J., Tosta,S.F., Iane,F.C., Fabri,A.A., Abreu,A.S., Jesus,R., Araujo,E., Abreu,A.L., Graf,T., Navegantes,W., de Oliveira,T., Holmes,E.C., Lourenco,J. and Alcantara,L.C.
MT929628.1	GenBank	Brazil-MS	2019	DENV-2	2III_C.1.1	American-Asian	0.879791	Adelino,T.E., Giovanetti,M., Fonseca,V., Xavier,J., Tosta,S.F., Iane,F.C., Fabri,A.A., Abreu,A.S., Jesus,R., Araujo,E., Abreu,A.L., Graf,T., Navegantes,W., de Oliveira,T., Holmes,E.C., Lourenco,J. and Alcantara,L.C.
MT929636.1	GenBank	Brazil-MS	2019	DENV-2	2III_C.1.1	American-Asian	0.879138	Adelino,T.E., Giovanetti,M., Fonseca,V., Xavier,J., Tosta,S.F., Iane,F.C., Fabri,A.A., Abreu,A.S., Jesus,R., Araujo,E., Abreu,A.L., Graf,T., Navegantes,W., de Oliveira,T., Holmes,E.C., Lourenco,J. and Alcantara,L.C.
MT929634.1	GenBank	Brazil-MS	2019	DENV-2	2III_C.1.1	American-Asian	0.880164	Adelino,T.E., Giovanetti,M., Fonseca,V., Xavier,J., Tosta,S.F., Iane,F.C., Fabri,A.A., Abreu,A.S., Jesus,R., Araujo,E., Abreu,A.L., Graf,T., Navegantes,W., de Oliveira,T., Holmes,E.C., Lourenco,J. and Alcantara,L.C.
MT929637.1	GenBank	Brazil-MS	2019	DENV-2	2III_C.1.1	American-Asian	0.880164	Adelino,T.E., Giovanetti,M., Fonseca,V., Xavier,J., Tosta,S.F., Iane,F.C., Fabri,A.A., Abreu,A.S., Jesus,R., Araujo,E., Abreu,A.L., Graf,T., Navegantes,W., de Oliveira,T., Holmes,E.C., Lourenco,J. and Alcantara,L.C.
MT929643.1	GenBank	Brazil-MT	2019	DENV-2	2III_C.1.1	American-Asian	0.868414	Adelino,T.E., Giovanetti,M., Fonseca,V., Xavier,J., Tosta,S.F., Iane,F.C., Fabri,A.A., Abreu,A.S., Jesus,R., Araujo,E., Abreu,A.L., Graf,T., Navegantes,W., de Oliveira,T., Holmes,E.C., Lourenco,J. and Alcantara,L.C.
MT929644.1	GenBank	Brazil-MS	2019	DENV-2	2III_C.1.1	American-Asian	0.880164	Adelino,T.E., Giovanetti,M., Fonseca,V., Xavier,J., Tosta,S.F., Iane,F.C., Fabri,A.A., Abreu,A.S., Jesus,R., Araujo,E., Abreu,A.L., Graf,T., Navegantes,W., de Oliveira,T., Holmes,E.C., Lourenco,J. and Alcantara,L.C.
MT929646.1	GenBank	Brazil-GO	2019	DENV-2	2III_C.1.1	American-Asian	0.879698	Adelino,T.E., Giovanetti,M., Fonseca,V., Xavier,J., Tosta,S.F., Iane,F.C., Fabri,A.A., Abreu,A.S., Jesus,R., Araujo,E., Abreu,A.L., Graf,T., Navegantes,W., de Oliveira,T., Holmes,E.C., Lourenco,J. and Alcantara,L.C.
MT929647.1	GenBank	Brazil-GO	2019	DENV-2	2III_C.1.1	American-Asian	0.919053	Adelino,T.E., Giovanetti,M., Fonseca,V., Xavier,J., Tosta,S.F., Iane,F.C., Fabri,A.A., Abreu,A.S., Jesus,R., Araujo,E., Abreu,A.L., Graf,T., Navegantes,W., de Oliveira,T., Holmes,E.C., Lourenco,J. and Alcantara,L.C.
MT929649.1	GenBank	Brazil-MG	2019	DENV-2	2III_C.1.1	American-Asian	0.877926	Adelino,T.E., Giovanetti,M., Fonseca,V., Xavier,J., Tosta,S.F., Iane,F.C., Fabri,A.A., Abreu,A.S., Jesus,R., Araujo,E., Abreu,A.L., Graf,T., Navegantes,W., de Oliveira,T., Holmes,E.C., Lourenco,J. and Alcantara,L.C.
MT929650.1	GenBank	Brazil-MG	2019	DENV-2	2III_C.1.1	American-Asian	0.874662	Adelino,T.E., Giovanetti,M., Fonseca,V., Xavier,J., Tosta,S.F., Iane,F.C., Fabri,A.A., Abreu,A.S., Jesus,R., Araujo,E., Abreu,A.L., Graf,T., Navegantes,W., de Oliveira,T., Holmes,E.C., Lourenco,J. and Alcantara,L.C.
MT929655.1	GenBank	Brazil-MG	2019	DENV-2	2III_C.1.1	American-Asian	0.864124	Adelino,T.E., Giovanetti,M., Fonseca,V., Xavier,J., Tosta,S.F., Iane,F.C., Fabri,A.A., Abreu,A.S., Jesus,R., Araujo,E., Abreu,A.L., Graf,T., Navegantes,W., de Oliveira,T., Holmes,E.C., Lourenco,J. and Alcantara,L.C.
MT929658.1	GenBank	Brazil-MG	2019	DENV-2	2III_C.1.1	American-Asian	0.933601	Adelino,T.E., Giovanetti,M., Fonseca,V., Xavier,J., Tosta,S.F., Iane,F.C., Fabri,A.A., Abreu,A.S., Jesus,R., Araujo,E., Abreu,A.L., Graf,T., Navegantes,W., de Oliveira,T., Holmes,E.C., Lourenco,J. and Alcantara,L.C.
MT929659.1	GenBank	Brazil-MG	2019	DENV-2	2III_C.1.1	American-Asian	0.768069	Adelino,T.E., Giovanetti,M., Fonseca,V., Xavier,J., Tosta,S.F., Iane,F.C., Fabri,A.A., Abreu,A.S., Jesus,R., Araujo,E., Abreu,A.L., Graf,T., Navegantes,W., de Oliveira,T., Holmes,E.C., Lourenco,J. and Alcantara,L.C.
MT929666.1	GenBank	Brazil-MG	2019	DENV-2	2III_C.1.1	American-Asian	0.933507	Adelino,T.E., Giovanetti,M., Fonseca,V., Xavier,J., Tosta,S.F., Iane,F.C., Fabri,A.A., Abreu,A.S., Jesus,R., Araujo,E., Abreu,A.L., Graf,T., Navegantes,W., de Oliveira,T., Holmes,E.C., Lourenco,J. and Alcantara,L.C.
MT929667.1	GenBank	Brazil-MG	2019	DENV-2	2III_C.1.1	American-Asian	0.933601	Adelino,T.E., Giovanetti,M., Fonseca,V., Xavier,J., Tosta,S.F., Iane,F.C., Fabri,A.A., Abreu,A.S., Jesus,R., Araujo,E., Abreu,A.L., Graf,T., Navegantes,W., de Oliveira,T., Holmes,E.C., Lourenco,J. and Alcantara,L.C.
MT929668.1	GenBank	Brazil-MG	2019	DENV-2	2III_C.1.1	American-Asian	0.933601	Adelino,T.E., Giovanetti,M., Fonseca,V., Xavier,J., Tosta,S.F., Iane,F.C., Fabri,A.A., Abreu,A.S., Jesus,R., Araujo,E., Abreu,A.L., Graf,T., Navegantes,W., de Oliveira,T., Holmes,E.C., Lourenco,J. and Alcantara,L.C.
MT929670.1	GenBank	Brazil-MG	2019	DENV-2	2III_C.1.1	American-Asian	0.927073	Adelino,T.E., Giovanetti,M., Fonseca,V., Xavier,J., Tosta,S.F., Iane,F.C., Fabri,A.A., Abreu,A.S., Jesus,R., Araujo,E., Abreu,A.L., Graf,T., Navegantes,W., de Oliveira,T., Holmes,E.C., Lourenco,J. and Alcantara,L.C.
MT929669.1	GenBank	Brazil-MG	2019	DENV-2	2III_C.1.1	American-Asian	0.933601	Adelino,T.E., Giovanetti,M., Fonseca,V., Xavier,J., Tosta,S.F., Iane,F.C., Fabri,A.A., Abreu,A.S., Jesus,R., Araujo,E., Abreu,A.L., Graf,T., Navegantes,W., de Oliveira,T., Holmes,E.C., Lourenco,J. and Alcantara,L.C.
MT929672.1	GenBank	Brazil-MG	2019	DENV-2	2III_C.1.1	American-Asian	0.933601	Adelino,T.E., Giovanetti,M., Fonseca,V., Xavier,J., Tosta,S.F., Iane,F.C., Fabri,A.A., Abreu,A.S., Jesus,R., Araujo,E., Abreu,A.L., Graf,T., Navegantes,W., de Oliveira,T., Holmes,E.C., Lourenco,J. and Alcantara,L.C.
MT929673.1	GenBank	Brazil-MG	2019	DENV-2	2III_C.1.1	American-Asian	0.933507	Adelino,T.E., Giovanetti,M., Fonseca,V., Xavier,J., Tosta,S.F., Iane,F.C., Fabri,A.A., Abreu,A.S., Jesus,R., Araujo,E., Abreu,A.L., Graf,T., Navegantes,W., de Oliveira,T., Holmes,E.C., Lourenco,J. and Alcantara,L.C.
MT929675.1	GenBank	Brazil-MG	2019	DENV-2	2III_C.1.1	American-Asian	0.889397	Adelino,T.E., Giovanetti,M., Fonseca,V., Xavier,J., Tosta,S.F., Iane,F.C., Fabri,A.A., Abreu,A.S., Jesus,R., Araujo,E., Abreu,A.L., Graf,T., Navegantes,W., de Oliveira,T., Holmes,E.C., Lourenco,J. and Alcantara,L.C.
MT929682.1	GenBank	Brazil-MG	2019	DENV-2	2III_C.1.1	American-Asian	0.89723	Adelino,T.E., Giovanetti,M., Fonseca,V., Xavier,J., Tosta,S.F., Iane,F.C., Fabri,A.A., Abreu,A.S., Jesus,R., Araujo,E., Abreu,A.L., Graf,T., Navegantes,W., de Oliveira,T., Holmes,E.C., Lourenco,J. and Alcantara,L.C.
MT929688.1	GenBank	Brazil-BA	2019	DENV-2	2III_C.1.1	American-Asian	0.933507	Adelino,T.E., Giovanetti,M., Fonseca,V., Xavier,J., Tosta,S.F., Iane,F.C., Fabri,A.A., Abreu,A.S., Jesus,R., Araujo,E., Abreu,A.L., Graf,T., Navegantes,W., de Oliveira,T., Holmes,E.C., Lourenco,J. and Alcantara,L.C.
MT929684.1	GenBank	Brazil-MG	2019	DENV-2	2III_C.1.1	American-Asian	0.886039	Adelino,T.E., Giovanetti,M., Fonseca,V., Xavier,J., Tosta,S.F., Iane,F.C., Fabri,A.A., Abreu,A.S., Jesus,R., Araujo,E., Abreu,A.L., Graf,T., Navegantes,W., de Oliveira,T., Holmes,E.C., Lourenco,J. and Alcantara,L.C.
MT929689.1	GenBank	Brazil-BA	2019	DENV-2	2III_C.1.1	American-Asian	0.843887	Adelino,T.E., Giovanetti,M., Fonseca,V., Xavier,J., Tosta,S.F., Iane,F.C., Fabri,A.A., Abreu,A.S., Jesus,R., Araujo,E., Abreu,A.L., Graf,T., Navegantes,W., de Oliveira,T., Holmes,E.C., Lourenco,J. and Alcantara,L.C.
MT929705.1	GenBank	Brazil-GO	2019	DENV-2	2III_C.1.1	American-Asian	0.933507	Adelino,T.E., Giovanetti,M., Fonseca,V., Xavier,J., Tosta,S.F., Iane,F.C., Fabri,A.A., Abreu,A.S., Jesus,R., Araujo,E., Abreu,A.L., Graf,T., Navegantes,W., de Oliveira,T., Holmes,E.C., Lourenco,J. and Alcantara,L.C.
MT929706.1	GenBank	Brazil-MS	2019	DENV-2	2III_C.1.1	American-Asian	0.928378	Adelino,T.E., Giovanetti,M., Fonseca,V., Xavier,J., Tosta,S.F., Iane,F.C., Fabri,A.A., Abreu,A.S., Jesus,R., Araujo,E., Abreu,A.L., Graf,T., Navegantes,W., de Oliveira,T., Holmes,E.C., Lourenco,J. and Alcantara,L.C.
MT929710.1	GenBank	Brazil-GO	2019	DENV-2	2III_C.1.1	American-Asian	0.933321	Adelino,T.E., Giovanetti,M., Fonseca,V., Xavier,J., Tosta,S.F., Iane,F.C., Fabri,A.A., Abreu,A.S., Jesus,R., Araujo,E., Abreu,A.L., Graf,T., Navegantes,W., de Oliveira,T., Holmes,E.C., Lourenco,J. and Alcantara,L.C.
MT929713.1	GenBank	Brazil-GO	2019	DENV-2	2III_C.1.1	American-Asian	0.933507	Adelino,T.E., Giovanetti,M., Fonseca,V., Xavier,J., Tosta,S.F., Iane,F.C., Fabri,A.A., Abreu,A.S., Jesus,R., Araujo,E., Abreu,A.L., Graf,T., Navegantes,W., de Oliveira,T., Holmes,E.C., Lourenco,J. and Alcantara,L.C.
MT929711.1	GenBank	Brazil-GO	2019	DENV-2	2III_C.1.1	American-Asian	0.933507	Adelino,T.E., Giovanetti,M., Fonseca,V., Xavier,J., Tosta,S.F., Iane,F.C., Fabri,A.A., Abreu,A.S., Jesus,R., Araujo,E., Abreu,A.L., Graf,T., Navegantes,W., de Oliveira,T., Holmes,E.C., Lourenco,J. and Alcantara,L.C.
MT929714.1	GenBank	Brazil-GO	2019	DENV-2	2III_C.1.1	American-Asian	0.933601	Adelino,T.E., Giovanetti,M., Fonseca,V., Xavier,J., Tosta,S.F., Iane,F.C., Fabri,A.A., Abreu,A.S., Jesus,R., Araujo,E., Abreu,A.L., Graf,T., Navegantes,W., de Oliveira,T., Holmes,E.C., Lourenco,J. and Alcantara,L.C.
MT929722.1	GenBank	Brazil-BA	2019	DENV-2	2III_C.1.1	American-Asian	0.933414	Adelino,T.E., Giovanetti,M., Fonseca,V., Xavier,J., Tosta,S.F., Iane,F.C., Fabri,A.A., Abreu,A.S., Jesus,R., Araujo,E., Abreu,A.L., Graf,T., Navegantes,W., de Oliveira,T., Holmes,E.C., Lourenco,J. and Alcantara,L.C.
MT929728.1	GenBank	Brazil-BA	2019	DENV-2	2III_C.1.1	American-Asian	0.933414	Adelino,T.E., Giovanetti,M., Fonseca,V., Xavier,J., Tosta,S.F., Iane,F.C., Fabri,A.A., Abreu,A.S., Jesus,R., Araujo,E., Abreu,A.L., Graf,T., Navegantes,W., de Oliveira,T., Holmes,E.C., Lourenco,J. and Alcantara,L.C.
MT929729.1	GenBank	Brazil-BA	2019	DENV-2	2III_C.1.1	American-Asian	0.933414	Adelino,T.E., Giovanetti,M., Fonseca,V., Xavier,J., Tosta,S.F., Iane,F.C., Fabri,A.A., Abreu,A.S., Jesus,R., Araujo,E., Abreu,A.L., Graf,T., Navegantes,W., de Oliveira,T., Holmes,E.C., Lourenco,J. and Alcantara,L.C.
MT929731.1	GenBank	Brazil-BA	2019	DENV-2	2III_C.1.1	American-Asian	0.933414	Adelino,T.E., Giovanetti,M., Fonseca,V., Xavier,J., Tosta,S.F., Iane,F.C., Fabri,A.A., Abreu,A.S., Jesus,R., Araujo,E., Abreu,A.L., Graf,T., Navegantes,W., de Oliveira,T., Holmes,E.C., Lourenco,J. and Alcantara,L.C.
MT929732.1	GenBank	Brazil-BA	2019	DENV-2	2III_C.1.1	American-Asian	0.933507	Adelino,T.E., Giovanetti,M., Fonseca,V., Xavier,J., Tosta,S.F., Iane,F.C., Fabri,A.A., Abreu,A.S., Jesus,R., Araujo,E., Abreu,A.L., Graf,T., Navegantes,W., de Oliveira,T., Holmes,E.C., Lourenco,J. and Alcantara,L.C.
MT929733.1	GenBank	Brazil-BA	2019	DENV-2	2III_C.1.1	American-Asian	0.879698	Adelino,T.E., Giovanetti,M., Fonseca,V., Xavier,J., Tosta,S.F., Iane,F.C., Fabri,A.A., Abreu,A.S., Jesus,R., Araujo,E., Abreu,A.L., Graf,T., Navegantes,W., de Oliveira,T., Holmes,E.C., Lourenco,J. and Alcantara,L.C.
MT929734.1	GenBank	Brazil-BA	2019	DENV-2	2III_C.1.1	American-Asian	0.879605	Adelino,T.E., Giovanetti,M., Fonseca,V., Xavier,J., Tosta,S.F., Iane,F.C., Fabri,A.A., Abreu,A.S., Jesus,R., Araujo,E., Abreu,A.L., Graf,T., Navegantes,W., de Oliveira,T., Holmes,E.C., Lourenco,J. and Alcantara,L.C.
MT929736.1	GenBank	Brazil-BA	2019	DENV-2	2III_C.1.1	American-Asian	0.807423	Adelino,T.E., Giovanetti,M., Fonseca,V., Xavier,J., Tosta,S.F., Iane,F.C., Fabri,A.A., Abreu,A.S., Jesus,R., Araujo,E., Abreu,A.L., Graf,T., Navegantes,W., de Oliveira,T., Holmes,E.C., Lourenco,J. and Alcantara,L.C.
MT929735.1	GenBank	Brazil-BA	2019	DENV-2	2III_C.1.1	American-Asian	0.933601	Adelino,T.E., Giovanetti,M., Fonseca,V., Xavier,J., Tosta,S.F., Iane,F.C., Fabri,A.A., Abreu,A.S., Jesus,R., Araujo,E., Abreu,A.L., Graf,T., Navegantes,W., de Oliveira,T., Holmes,E.C., Lourenco,J. and Alcantara,L.C.
MT929740.1	GenBank	Brazil-GO	2019	DENV-2	2III_C.1.1	American-Asian	0.821692	Adelino,T.E., Giovanetti,M., Fonseca,V., Xavier,J., Tosta,S.F., Iane,F.C., Fabri,A.A., Abreu,A.S., Jesus,R., Araujo,E., Abreu,A.L., Graf,T., Navegantes,W., de Oliveira,T., Holmes,E.C., Lourenco,J. and Alcantara,L.C.
MT929741.1	GenBank	Brazil-GO	2019	DENV-2	2III_C.1.1	American-Asian	0.933601	Adelino,T.E., Giovanetti,M., Fonseca,V., Xavier,J., Tosta,S.F., Iane,F.C., Fabri,A.A., Abreu,A.S., Jesus,R., Araujo,E., Abreu,A.L., Graf,T., Navegantes,W., de Oliveira,T., Holmes,E.C., Lourenco,J. and Alcantara,L.C.
MT929743.1	GenBank	Brazil-PE	2019	DENV-2	2III_C	American-Asian	0.928472	Adelino,T.E., Giovanetti,M., Fonseca,V., Xavier,J., Tosta,S.F., Iane,F.C., Fabri,A.A., Abreu,A.S., Jesus,R., Araujo,E., Abreu,A.L., Graf,T., Navegantes,W., de Oliveira,T., Holmes,E.C., Lourenco,J. and Alcantara,L.C.
MT929745.1	GenBank	Brazil-GO	2008	DENV-2	2III_C	American-Asian	0.828779	Adelino,T.E., Giovanetti,M., Fonseca,V., Xavier,J., Tosta,S.F., Iane,F.C., Fabri,A.A., Abreu,A.S., Jesus,R., Araujo,E., Abreu,A.L., Graf,T., Navegantes,W., de Oliveira,T., Holmes,E.C., Lourenco,J. and Alcantara,L.C.
MT929748.1	GenBank	Brazil-GO	2019	DENV-2	2III_C.1.1	American-Asian	0.751096	Adelino,T.E., Giovanetti,M., Fonseca,V., Xavier,J., Tosta,S.F., Iane,F.C., Fabri,A.A., Abreu,A.S., Jesus,R., Araujo,E., Abreu,A.L., Graf,T., Navegantes,W., de Oliveira,T., Holmes,E.C., Lourenco,J. and Alcantara,L.C.
MW208051.1	GenBank	Brazil-SP	2019	DENV-2	2III_C.1.1	American-Asian	0.914576	Brito,A.F., Machado,L.C., Siconelli,M.J., Oidtman,R.J., Fauver,J.R., Carvalho,R.D., Dezordi,F.Z., Pereira,M.R., Castro-Jorge,L.A., Minto,E.C., Romanholi Passos,L.M., Kalinich,C.C., Petrone,M.E., Allen,E., Espana,G.C., Huang,A.T., Cummings,D.A., Baele,G., Franca,R.F., Perkins,T.A., Fonseca,B.A., Wallau,G.L. and Grubaugh,N.D.
MW208055.1	GenBank	Brazil-SP	2019	DENV-2	2III_C.1.1	American-Asian	0.933601	Brito,A.F., Machado,L.C., Siconelli,M.J., Oidtman,R.J., Fauver,J.R., Carvalho,R.D., Dezordi,F.Z., Pereira,M.R., Castro-Jorge,L.A., Minto,E.C., Romanholi Passos,L.M., Kalinich,C.C., Petrone,M.E., Allen,E., Espana,G.C., Huang,A.T., Cummings,D.A., Baele,G., Franca,R.F., Perkins,T.A., Fonseca,B.A., Wallau,G.L. and Grubaugh,N.D.
MW208052.1	GenBank	Brazil-SP	2019	DENV-2	2III_C.1.1	American-Asian	0.751282	Brito,A.F., Machado,L.C., Siconelli,M.J., Oidtman,R.J., Fauver,J.R., Carvalho,R.D., Dezordi,F.Z., Pereira,M.R., Castro-Jorge,L.A., Minto,E.C., Romanholi Passos,L.M., Kalinich,C.C., Petrone,M.E., Allen,E., Espana,G.C., Huang,A.T., Cummings,D.A., Baele,G., Franca,R.F., Perkins,T.A., Fonseca,B.A., Wallau,G.L. and Grubaugh,N.D.
MW387614.1	GenBank	China	2009	DENV-2	2II_A.1.1.1	Cosmopolitan	0.933601	Sun,Q.
OM791800.1	GenBank	Peru	2019	DENV-2	2II_F.1.1.2	Cosmopolitan	0.933601	Santiago,G.A., Flores,B., Gonzalez-Morales,G., Charriez,K.N., Marcelo-Nique,A., Garcia-Mendoza,M.P. and Munoz-Jordan,J.L.
OM791801.1	GenBank	Peru	2019	DENV-2	2II_F.1.1.2	Cosmopolitan	0.933601	Santiago,G.A., Flores,B., Gonzalez-Morales,G., Charriez,K.N., Marcelo-Nique,A., Garcia-Mendoza,M.P. and Munoz-Jordan,J.L.
OM791802.1	GenBank	Peru	2018	DENV-2	2III_C	American-Asian	0.933601	Santiago,G.A., Flores,B., Gonzalez-Morales,G., Charriez,K.N., Marcelo-Nique,A., Garcia-Mendoza,M.P. and Munoz-Jordan,J.L.
ON123817.1	GenBank	Brazil-SP	2019	DENV-2	2III_C.1.1	American-Asian	0.794647	Marques,B.C., Candido,D.S., Estofolete,C.F., Sacchetto,L., Banho,C.A., Dutra,K.R., Salles,F.C., Dourado,F.S., Jesus,J.G., Sabino,E.C., Faria,N. and Nogueira,M.L.
ON123818.1	GenBank	Brazil-SP	2019	DENV-2	2III_C.1.1	American-Asian	0.852373	Marques,B.C., Candido,D.S., Estofolete,C.F., Sacchetto,L., Banho,C.A., Dutra,K.R., Salles,F.C., Dourado,F.S., Jesus,J.G., Sabino,E.C., Faria,N. and Nogueira,M.L.
ON123820.1	GenBank	Brazil-SP	2019	DENV-2	2III_C.1.1	American-Asian	0.853866	Marques,B.C., Candido,D.S., Estofolete,C.F., Sacchetto,L., Banho,C.A., Dutra,K.R., Salles,F.C., Dourado,F.S., Jesus,J.G., Sabino,E.C., Faria,N. and Nogueira,M.L.
ON123824.1	GenBank	Brazil-SP	2019	DENV-2	2III_C.1.1	American-Asian	0.795486	Marques,B.C., Candido,D.S., Estofolete,C.F., Sacchetto,L., Banho,C.A., Dutra,K.R., Salles,F.C., Dourado,F.S., Jesus,J.G., Sabino,E.C., Faria,N. and Nogueira,M.L.
ON123823.1	GenBank	Brazil-SP	2019	DENV-2	2III_C.1.1	American-Asian	0.792782	Marques,B.C., Candido,D.S., Estofolete,C.F., Sacchetto,L., Banho,C.A., Dutra,K.R., Salles,F.C., Dourado,F.S., Jesus,J.G., Sabino,E.C., Faria,N. and Nogueira,M.L.
ON123825.1	GenBank	Brazil-SP	2019	DENV-2	2III_C.1.1	American-Asian	0.7953	Marques,B.C., Candido,D.S., Estofolete,C.F., Sacchetto,L., Banho,C.A., Dutra,K.R., Salles,F.C., Dourado,F.S., Jesus,J.G., Sabino,E.C., Faria,N. and Nogueira,M.L.
ON123835.1	GenBank	Brazil-SP	2019	DENV-2	2III_C.1.1	American-Asian	0.7953	Marques,B.C., Candido,D.S., Estofolete,C.F., Sacchetto,L., Banho,C.A., Dutra,K.R., Salles,F.C., Dourado,F.S., Jesus,J.G., Sabino,E.C., Faria,N. and Nogueira,M.L.
ON634701.1	GenBank	Brazil-SP	2021	DENV-2	2III_C.1.1	American-Asian	0.933601	Sacchi,C.T., Campos,K.R., Santos,M.B., Reis,A.D. and Amarante,A.F.
ON123834.1	GenBank	Brazil-SP	2019	DENV-2	2III_C.1.1	American-Asian	0.793808	Marques,B.C., Candido,D.S., Estofolete,C.F., Sacchetto,L., Banho,C.A., Dutra,K.R., Salles,F.C., Dourado,F.S., Jesus,J.G., Sabino,E.C., Faria,N. and Nogueira,M.L.
ON634703.1	GenBank	Brazil-SP	2020	DENV-2	2III_C.1.1	American-Asian	0.933601	Sacchi,C.T., Campos,K.R., Santos,M.B., Reis,A.D. and Amarante,A.F.
ON634704.1	GenBank	Brazil-SP	2020	DENV-2	2III_C.1.1	American-Asian	0.933601	Sacchi,C.T., Campos,K.R., Santos,M.B., Reis,A.D. and Amarante,A.F.
ON634706.1	GenBank	Brazil-SP	2020	DENV-2	2III_C.1.1	American-Asian	0.933601	Sacchi,C.T., Campos,K.R., Santos,M.B., Reis,A.D. and Amarante,A.F.
ON634708.1	GenBank	Brazil-SP	2020	DENV-2	2III_C.1.1	American-Asian	0.933601	Sacchi,C.T., Campos,K.R., Santos,M.B., Reis,A.D. and Amarante,A.F.
ON634709.1	GenBank	Brazil-SP	2020	DENV-2	2III_C.1.1	American-Asian	0.933601	Sacchi,C.T., Campos,K.R., Santos,M.B., Reis,A.D. and Amarante,A.F.
ON634710.1	GenBank	Brazil-SP	2020	DENV-2	2III_C.1.1	American-Asian	0.933601	Sacchi,C.T., Campos,K.R., Santos,M.B., Reis,A.D. and Amarante,A.F.
ON634711.1	GenBank	Brazil-SP	2020	DENV-2	2III_C.1.1	American-Asian	0.933601	Sacchi,C.T., Campos,K.R., Santos,M.B., Reis,A.D. and Amarante,A.F.
ON634712.1	GenBank	Brazil-SP	2020	DENV-2	2III_C.1.1	American-Asian	0.933601	Sacchi,C.T., Campos,K.R., Santos,M.B., Reis,A.D. and Amarante,A.F.
ON634713.1	GenBank	Brazil-SP	2020	DENV-2	2III_C.1.1	American-Asian	0.933601	Sacchi,C.T., Campos,K.R., Santos,M.B., Reis,A.D. and Amarante,A.F.
ON634714.1	GenBank	Brazil-SP	2020	DENV-2	2III_C.1.1	American-Asian	0.933601	Sacchi,C.T., Campos,K.R., Santos,M.B., Reis,A.D. and Amarante,A.F.
ON634715.1	GenBank	Brazil-SP	2020	DENV-2	2III_C.1.1	American-Asian	0.933601	Sacchi,C.T., Campos,K.R., Santos,M.B., Reis,A.D. and Amarante,A.F.
ON634716.1	GenBank	Brazil-SP	2020	DENV-2	2III_C.1.1	American-Asian	0.933601	Sacchi,C.T., Campos,K.R., Santos,M.B., Reis,A.D. and Amarante,A.F.
ON634734.1	GenBank	Brazil-SP	2021	DENV-2	2III_C.1.1	American-Asian	0.933601	Sacchi,C.T., Campos,K.R., Santos,M.B., Reis,A.D. and Amarante,A.F.
ON634735.1	GenBank	Brazil-SP	2021	DENV-2	2III_C.1.1	American-Asian	0.933601	Sacchi,C.T., Campos,K.R., Santos,M.B., Reis,A.D. and Amarante,A.F.
ON634736.1	GenBank	Brazil-SP	2021	DENV-2	2III_C.1.1	American-Asian	0.933601	Sacchi,C.T., Campos,K.R., Santos,M.B., Reis,A.D. and Amarante,A.F.
ON634737.1	GenBank	Brazil-SP	2021	DENV-2	2III_C.1.1	American-Asian	0.933601	Sacchi,C.T., Campos,K.R., Santos,M.B., Reis,A.D. and Amarante,A.F.
ON634738.1	GenBank	Brazil-SP	2020	DENV-2	2III_C.1.1	American-Asian	0.933601	Sacchi,C.T., Campos,K.R., Santos,M.B., Reis,A.D. and Amarante,A.F.
ON634739.1	GenBank	Brazil-SP	2021	DENV-2	2III_C.1.1	American-Asian	0.933601	Sacchi,C.T., Campos,K.R., Santos,M.B., Reis,A.D. and Amarante,A.F.
ON634743.1	GenBank	Brazil-SP	2022	DENV-2	2II_F.1.1.2	Cosmopolitan	0.933601	Sacchi,C.T., Campos,K.R., Santos,M.B., Reis,A.D. and Amarante,A.F.
ON634752.1	GenBank	Brazil-SP	2022	DENV-2	2III_C.1.1	American-Asian	0.933601	Sacchi,C.T., Campos,K.R., Santos,M.B., Reis,A.D. and Amarante,A.F.
ON634747.1	GenBank	Brazil-SP	2022	DENV-2	2III_C.1.1	American-Asian	0.933601	Sacchi,C.T., Campos,K.R., Santos,M.B., Reis,A.D. and Amarante,A.F.
OP599665.1	GenBank	Brazil-GO	2022	DENV-2	2II_F.1.1.2	Cosmopolitan	0.930616	Fonseca,V., Giovanetti,M., Xavier,J., Oliveira,C., Lima,M., Barbosa,E., Guimaraes,N., Adelino,T., Fritsch,H., Mendonca,M., Bispo Filippis,A. and Alcantara,L.
OP599671.1	GenBank	Brazil-MA	2022	DENV-2	2II_F.1.1.2	Cosmopolitan	0.933507	Fonseca,V., Giovanetti,M., Xavier,J., Oliveira,C., Lima,M., Barbosa,E., Guimaraes,N., Adelino,T., Fritsch,H., Mendonca,M., Bispo Filippis,A. and Alcantara,L.
OP599680.1	GenBank	Brazil-PR	2022	DENV-2	2II_F.1.1.2	Cosmopolitan	0.928472	Fonseca,V., Giovanetti,M., Xavier,J., Oliveira,C., Lima,M., Barbosa,E., Guimaraes,N., Adelino,T., Fritsch,H., Mendonca,M., Bispo Filippis,A. and Alcantara,L.
OP599684.1	GenBank	Brazil-PR	2022	DENV-2	2II_F.1.1.2	Cosmopolitan	0.933507	Fonseca,V., Giovanetti,M., Xavier,J., Oliveira,C., Lima,M., Barbosa,E., Guimaraes,N., Adelino,T., Fritsch,H., Mendonca,M., Bispo Filippis,A. and Alcantara,L.
OP599686.1	GenBank	Brazil-PR	2022	DENV-2	2II_F.1.1.2	Cosmopolitan	0.927539	Fonseca,V., Giovanetti,M., Xavier,J., Oliveira,C., Lima,M., Barbosa,E., Guimaraes,N., Adelino,T., Fritsch,H., Mendonca,M., Bispo Filippis,A. and Alcantara,L.
OP599691.1	GenBank	Brazil-PR	2022	DENV-2	2II_F.1.1.2	Cosmopolitan	0.933507	Fonseca,V., Giovanetti,M., Xavier,J., Oliveira,C., Lima,M., Barbosa,E., Guimaraes,N., Adelino,T., Fritsch,H., Mendonca,M., Bispo Filippis,A. and Alcantara,L.
OP599692.1	GenBank	Brazil-PR	2022	DENV-2	2II_F.1.1.2	Cosmopolitan	0.928472	Fonseca,V., Giovanetti,M., Xavier,J., Oliveira,C., Lima,M., Barbosa,E., Guimaraes,N., Adelino,T., Fritsch,H., Mendonca,M., Bispo Filippis,A. and Alcantara,L.
OP599695.1	GenBank	Brazil-PR	2022	DENV-2	2II_F.1.1.2	Cosmopolitan	0.928378	Fonseca,V., Giovanetti,M., Xavier,J., Oliveira,C., Lima,M., Barbosa,E., Guimaraes,N., Adelino,T., Fritsch,H., Mendonca,M., Bispo Filippis,A. and Alcantara,L.
OP599696.1	GenBank	Brazil-PR	2022	DENV-2	2II_F.1.1.2	Cosmopolitan	0.929684	Fonseca,V., Giovanetti,M., Xavier,J., Oliveira,C., Lima,M., Barbosa,E., Guimaraes,N., Adelino,T., Fritsch,H., Mendonca,M., Bispo Filippis,A. and Alcantara,L.
OP599699.1	GenBank	Brazil-PR	2022	DENV-2	2II_F.1.1.2	Cosmopolitan	0.926793	Fonseca,V., Giovanetti,M., Xavier,J., Oliveira,C., Lima,M., Barbosa,E., Guimaraes,N., Adelino,T., Fritsch,H., Mendonca,M., Bispo Filippis,A. and Alcantara,L.
OP599700.1	GenBank	Brazil-PR	2022	DENV-2	2II_F.1.1.2	Cosmopolitan	0.929311	Fonseca,V., Giovanetti,M., Xavier,J., Oliveira,C., Lima,M., Barbosa,E., Guimaraes,N., Adelino,T., Fritsch,H., Mendonca,M., Bispo Filippis,A. and Alcantara,L.
OP599701.1	GenBank	Brazil-PR	2022	DENV-2	2II_F.1.1.2	Cosmopolitan	0.929777	Fonseca,V., Giovanetti,M., Xavier,J., Oliveira,C., Lima,M., Barbosa,E., Guimaraes,N., Adelino,T., Fritsch,H., Mendonca,M., Bispo Filippis,A. and Alcantara,L.
OP599707.1	GenBank	Brazil-MG	2022	DENV-2	2II_F.1.1.2	Cosmopolitan	0.925581	Fonseca,V., Giovanetti,M., Xavier,J., Oliveira,C., Lima,M., Barbosa,E., Guimaraes,N., Adelino,T., Fritsch,H., Mendonca,M., Bispo Filippis,A. and Alcantara,L.
OP599708.1	GenBank	Brazil-MG	2022	DENV-2	2II_F.1.1.2	Cosmopolitan	0.926047	Fonseca,V., Giovanetti,M., Xavier,J., Oliveira,C., Lima,M., Barbosa,E., Guimaraes,N., Adelino,T., Fritsch,H., Mendonca,M., Bispo Filippis,A. and Alcantara,L.
OP599709.1	GenBank	Brazil-MG	2022	DENV-2	2II_F.1.1.2	Cosmopolitan	0.925581	Fonseca,V., Giovanetti,M., Xavier,J., Oliveira,C., Lima,M., Barbosa,E., Guimaraes,N., Adelino,T., Fritsch,H., Mendonca,M., Bispo Filippis,A. and Alcantara,L.
OP599710.1	GenBank	Brazil-MG	2022	DENV-2	2II_F.1.1.2	Cosmopolitan	0.925207	Fonseca,V., Giovanetti,M., Xavier,J., Oliveira,C., Lima,M., Barbosa,E., Guimaraes,N., Adelino,T., Fritsch,H., Mendonca,M., Bispo Filippis,A. and Alcantara,L.
OP599711.1	GenBank	Brazil-MG	2022	DENV-2	2II_F.1.1.2	Cosmopolitan	0.927539	Fonseca,V., Giovanetti,M., Xavier,J., Oliveira,C., Lima,M., Barbosa,E., Guimaraes,N., Adelino,T., Fritsch,H., Mendonca,M., Bispo Filippis,A. and Alcantara,L.
OP599712.1	GenBank	Brazil-MG	2022	DENV-2	2II_F.1.1.2	Cosmopolitan	0.928098	Fonseca,V., Giovanetti,M., Xavier,J., Oliveira,C., Lima,M., Barbosa,E., Guimaraes,N., Adelino,T., Fritsch,H., Mendonca,M., Bispo Filippis,A. and Alcantara,L.
OP599713.1	GenBank	Brazil-MG	2022	DENV-2	2II_F.1.1.2	Cosmopolitan	0.926793	Fonseca,V., Giovanetti,M., Xavier,J., Oliveira,C., Lima,M., Barbosa,E., Guimaraes,N., Adelino,T., Fritsch,H., Mendonca,M., Bispo Filippis,A. and Alcantara,L.
OP599716.1	GenBank	Brazil-BA	2022	DENV-2	2II_F.1.1.2	Cosmopolitan	0.927166	Fonseca,V., Giovanetti,M., Xavier,J., Oliveira,C., Lima,M., Barbosa,E., Guimaraes,N., Adelino,T., Fritsch,H., Mendonca,M., Bispo Filippis,A. and Alcantara,L.
OP599715.1	GenBank	Brazil-BA	2022	DENV-2	2II_F.1.1.2	Cosmopolitan	0.926886	Fonseca,V., Giovanetti,M., Xavier,J., Oliveira,C., Lima,M., Barbosa,E., Guimaraes,N., Adelino,T., Fritsch,H., Mendonca,M., Bispo Filippis,A. and Alcantara,L.
OP599717.1	GenBank	Brazil-BA	2022	DENV-2	2II_F.1.1.2	Cosmopolitan	0.928378	Fonseca,V., Giovanetti,M., Xavier,J., Oliveira,C., Lima,M., Barbosa,E., Guimaraes,N., Adelino,T., Fritsch,H., Mendonca,M., Bispo Filippis,A. and Alcantara,L.
OP599719.1	GenBank	Brazil-BA	2022	DENV-2	2II_F.1.1.2	Cosmopolitan	0.926513	Fonseca,V., Giovanetti,M., Xavier,J., Oliveira,C., Lima,M., Barbosa,E., Guimaraes,N., Adelino,T., Fritsch,H., Mendonca,M., Bispo Filippis,A. and Alcantara,L.
OP599718.1	GenBank	Brazil-BA	2022	DENV-2	2II_F.1.1.2	Cosmopolitan	0.928285	Fonseca,V., Giovanetti,M., Xavier,J., Oliveira,C., Lima,M., Barbosa,E., Guimaraes,N., Adelino,T., Fritsch,H., Mendonca,M., Bispo Filippis,A. and Alcantara,L.
OP599720.1	GenBank	Brazil-BA	2022	DENV-2	2II_F.1.1.2	Cosmopolitan	0.928565	Fonseca,V., Giovanetti,M., Xavier,J., Oliveira,C., Lima,M., Barbosa,E., Guimaraes,N., Adelino,T., Fritsch,H., Mendonca,M., Bispo Filippis,A. and Alcantara,L.
OP599722.1	GenBank	Brazil-AC	2022	DENV-2	2II_F.1.1.2	Cosmopolitan	0.927539	Fonseca,V., Giovanetti,M., Xavier,J., Oliveira,C., Lima,M., Barbosa,E., Guimaraes,N., Adelino,T., Fritsch,H., Mendonca,M., Bispo Filippis,A. and Alcantara,L.
OP599723.1	GenBank	Brazil-AC	2022	DENV-2	2II_F.1.1.2	Cosmopolitan	0.928098	Fonseca,V., Giovanetti,M., Xavier,J., Oliveira,C., Lima,M., Barbosa,E., Guimaraes,N., Adelino,T., Fritsch,H., Mendonca,M., Bispo Filippis,A. and Alcantara,L.
OP599724.1	GenBank	Brazil-AC	2022	DENV-2	2II_F.1.1.2	Cosmopolitan	0.926886	Fonseca,V., Giovanetti,M., Xavier,J., Oliveira,C., Lima,M., Barbosa,E., Guimaraes,N., Adelino,T., Fritsch,H., Mendonca,M., Bispo Filippis,A. and Alcantara,L.
OP599727.1	GenBank	Brazil-AC	2022	DENV-2	2II_F.1.1.2	Cosmopolitan	0.928378	Fonseca,V., Giovanetti,M., Xavier,J., Oliveira,C., Lima,M., Barbosa,E., Guimaraes,N., Adelino,T., Fritsch,H., Mendonca,M., Bispo Filippis,A. and Alcantara,L.
OP599725.1	GenBank	Brazil-AC	2022	DENV-2	2II_F.1.1.2	Cosmopolitan	0.928751	Fonseca,V., Giovanetti,M., Xavier,J., Oliveira,C., Lima,M., Barbosa,E., Guimaraes,N., Adelino,T., Fritsch,H., Mendonca,M., Bispo Filippis,A. and Alcantara,L.
OP599747.1	GenBank	Brazil-AC	2022	DENV-2	2II_F.1.1.2	Cosmopolitan	0.928005	Fonseca,V., Giovanetti,M., Xavier,J., Oliveira,C., Lima,M., Barbosa,E., Guimaraes,N., Adelino,T., Fritsch,H., Mendonca,M., Bispo Filippis,A. and Alcantara,L.
OP599751.1	GenBank	Paraguay	2022	DENV-2	2II_F.1.1.2	Cosmopolitan	0.930523	Fonseca,V., Giovanetti,M., Xavier,J., Oliveira,C., Lima,M., Barbosa,E., Guimaraes,N., Adelino,T., Fritsch,H., Mendonca,M., Bispo Filippis,A. and Alcantara,L.
OP599748.1	GenBank	Brazil-AC	2022	DENV-2	2II_F.1.1.2	Cosmopolitan	0.931456	Fonseca,V., Giovanetti,M., Xavier,J., Oliveira,C., Lima,M., Barbosa,E., Guimaraes,N., Adelino,T., Fritsch,H., Mendonca,M., Bispo Filippis,A. and Alcantara,L.
OP599752.1	GenBank	Paraguay	2022	DENV-2	2II_F.1.1.2	Cosmopolitan	0.933601	Fonseca,V., Giovanetti,M., Xavier,J., Oliveira,C., Lima,M., Barbosa,E., Guimaraes,N., Adelino,T., Fritsch,H., Mendonca,M., Bispo Filippis,A. and Alcantara,L.
OP599756.1	GenBank	Paraguay	2021	DENV-2	2II_F.1.1.2	Cosmopolitan	0.92642	Fonseca,V., Giovanetti,M., Xavier,J., Oliveira,C., Lima,M., Barbosa,E., Guimaraes,N., Adelino,T., Fritsch,H., Mendonca,M., Bispo Filippis,A. and Alcantara,L.
OP599753.1	GenBank	Paraguay	2022	DENV-2	2II_F.1.1.2	Cosmopolitan	0.929777	Fonseca,V., Giovanetti,M., Xavier,J., Oliveira,C., Lima,M., Barbosa,E., Guimaraes,N., Adelino,T., Fritsch,H., Mendonca,M., Bispo Filippis,A. and Alcantara,L.
OP599762.1	GenBank	Brazil-SE	2022	DENV-2	2II_F.1.1.2	Cosmopolitan	0.922596	Fonseca,V., Giovanetti,M., Xavier,J., Oliveira,C., Lima,M., Barbosa,E., Guimaraes,N., Adelino,T., Fritsch,H., Mendonca,M., Bispo Filippis,A. and Alcantara,L.
OP599763.1	GenBank	Brazil-SE	2022	DENV-2	2II_F.1.1.2	Cosmopolitan	0.926327	Fonseca,V., Giovanetti,M., Xavier,J., Oliveira,C., Lima,M., Barbosa,E., Guimaraes,N., Adelino,T., Fritsch,H., Mendonca,M., Bispo Filippis,A. and Alcantara,L.
OP599768.1	GenBank	Brazil-SE	2022	DENV-2	2II_F.1.1.2	Cosmopolitan	0.925674	Fonseca,V., Giovanetti,M., Xavier,J., Oliveira,C., Lima,M., Barbosa,E., Guimaraes,N., Adelino,T., Fritsch,H., Mendonca,M., Bispo Filippis,A. and Alcantara,L.
OQ078888.1	GenBank	Brazil-BA	2019	DENV-2	2III_C.1.1	American-Asian	0.930523	Fritsch,H., Moreno,K., Lima,I.A.B., Santos,C.S., Costa,B.G.G., de Almeida,B.L., Dos Santos,R.A., Francisco,M.V.L.O., Sampaio,M.P.S., de Lima,M.M., Pereira,F.M., Fonseca,V., Tosta,S., Xavier,J., de Oliveira,C., Adelino,T., de Mello,A.L.E.S., Graf,T., Alcantara,L.C.J., Giovanetti,M. and de Siqueira,I.C.
OQ078889.1	GenBank	Brazil-BA	2019	DENV-2	2III_C.1.1	American-Asian	0.929591	Fritsch,H., Moreno,K., Lima,I.A.B., Santos,C.S., Costa,B.G.G., de Almeida,B.L., Dos Santos,R.A., Francisco,M.V.L.O., Sampaio,M.P.S., de Lima,M.M., Pereira,F.M., Fonseca,V., Tosta,S., Xavier,J., de Oliveira,C., Adelino,T., de Mello,A.L.E.S., Graf,T., Alcantara,L.C.J., Giovanetti,M. and de Siqueira,I.C.
OQ567821.1	GenBank	Paraguay	2021	DENV-2	2III_C.1.1	American-Asian	0.9267	Vazquez,C., Alcantara,L.C.J., Fonseca,V., Lima,M., Xavier,J., Adelino,T., Fritsch,H., Castro,E., de Oliveira,C., Schuab,G., Lima,A.R.J., Villalba,S., Gomez de la Fuente,A., Rojas,A., Cantero,C., Fleitas,F., Aquino,C., Ojeda,A., Sequera,G., Torales,J., Barrios,J., Elias,M.C., Iani,F.C.M., Ortega,M.J., Gamarra,M.L., Montoya,R., Rodrigues,E.S., Kashima,S., Sampaio,S.C., Coluchi,N., Leite,J., Gresh,L…
OQ121331.1	GenBank	Brazil-SP	2019	DENV-2	2III_C.1.1	American-Asian	0.933601	Santos,M.A.M., Pavon,J.A.R., Viniski,A.E., Souza,C.L.C., Oliveira,E.C., Medeiros,D.B.A., Silva,S.P., Nunes,M.R.T. and Slhessarenko,R.D.
OQ567822.1	GenBank	Paraguay	2021	DENV-2	2III_C.1.1	American-Asian	0.925674	Vazquez,C., Alcantara,L.C.J., Fonseca,V., Lima,M., Xavier,J., Adelino,T., Fritsch,H., Castro,E., de Oliveira,C., Schuab,G., Lima,A.R.J., Villalba,S., Gomez de la Fuente,A., Rojas,A., Cantero,C., Fleitas,F., Aquino,C., Ojeda,A., Sequera,G., Torales,J., Barrios,J., Elias,M.C., Iani,F.C.M., Ortega,M.J., Gamarra,M.L., Montoya,R., Rodrigues,E.S., Kashima,S., Sampaio,S.C., Coluchi,N., Leite,J., Gresh,L…
OQ567835.1	GenBank	Paraguay	2022	DENV-2	2III_C.1.1	American-Asian	0.933601	Vazquez,C., Alcantara,L.C.J., Fonseca,V., Lima,M., Xavier,J., Adelino,T., Fritsch,H., Castro,E., de Oliveira,C., Schuab,G., Lima,A.R.J., Villalba,S., Gomez de la Fuente,A., Rojas,A., Cantero,C., Fleitas,F., Aquino,C., Ojeda,A., Sequera,G., Torales,J., Barrios,J., Elias,M.C., Iani,F.C.M., Ortega,M.J., Gamarra,M.L., Montoya,R., Rodrigues,E.S., Kashima,S., Sampaio,S.C., Coluchi,N., Leite,J., Gresh,L…
OQ567836.1	GenBank	Paraguay	2022	DENV-2	2III_C.1.1	American-Asian	0.927819	Vazquez,C., Alcantara,L.C.J., Fonseca,V., Lima,M., Xavier,J., Adelino,T., Fritsch,H., Castro,E., de Oliveira,C., Schuab,G., Lima,A.R.J., Villalba,S., Gomez de la Fuente,A., Rojas,A., Cantero,C., Fleitas,F., Aquino,C., Ojeda,A., Sequera,G., Torales,J., Barrios,J., Elias,M.C., Iani,F.C.M., Ortega,M.J., Gamarra,M.L., Montoya,R., Rodrigues,E.S., Kashima,S., Sampaio,S.C., Coluchi,N., Leite,J., Gresh,L…
OQ567837.1	GenBank	Paraguay	2022	DENV-2	2III_C.1.1	American-Asian	0.928845	Vazquez,C., Alcantara,L.C.J., Fonseca,V., Lima,M., Xavier,J., Adelino,T., Fritsch,H., Castro,E., de Oliveira,C., Schuab,G., Lima,A.R.J., Villalba,S., Gomez de la Fuente,A., Rojas,A., Cantero,C., Fleitas,F., Aquino,C., Ojeda,A., Sequera,G., Torales,J., Barrios,J., Elias,M.C., Iani,F.C.M., Ortega,M.J., Gamarra,M.L., Montoya,R., Rodrigues,E.S., Kashima,S., Sampaio,S.C., Coluchi,N., Leite,J., Gresh,L…
OQ567838.1	GenBank	Paraguay	2022	DENV-2	2III_C.1.1	American-Asian	0.931549	Vazquez,C., Alcantara,L.C.J., Fonseca,V., Lima,M., Xavier,J., Adelino,T., Fritsch,H., Castro,E., de Oliveira,C., Schuab,G., Lima,A.R.J., Villalba,S., Gomez de la Fuente,A., Rojas,A., Cantero,C., Fleitas,F., Aquino,C., Ojeda,A., Sequera,G., Torales,J., Barrios,J., Elias,M.C., Iani,F.C.M., Ortega,M.J., Gamarra,M.L., Montoya,R., Rodrigues,E.S., Kashima,S., Sampaio,S.C., Coluchi,N., Leite,J., Gresh,L…
OQ567839.1	GenBank	Paraguay	2022	DENV-2	2III_C.1.1	American-Asian	0.930057	Vazquez,C., Alcantara,L.C.J., Fonseca,V., Lima,M., Xavier,J., Adelino,T., Fritsch,H., Castro,E., de Oliveira,C., Schuab,G., Lima,A.R.J., Villalba,S., Gomez de la Fuente,A., Rojas,A., Cantero,C., Fleitas,F., Aquino,C., Ojeda,A., Sequera,G., Torales,J., Barrios,J., Elias,M.C., Iani,F.C.M., Ortega,M.J., Gamarra,M.L., Montoya,R., Rodrigues,E.S., Kashima,S., Sampaio,S.C., Coluchi,N., Leite,J., Gresh,L…
OQ567840.1	GenBank	Paraguay	2022	DENV-2	2III_C.1.1	American-Asian	0.931922	Vazquez,C., Alcantara,L.C.J., Fonseca,V., Lima,M., Xavier,J., Adelino,T., Fritsch,H., Castro,E., de Oliveira,C., Schuab,G., Lima,A.R.J., Villalba,S., Gomez de la Fuente,A., Rojas,A., Cantero,C., Fleitas,F., Aquino,C., Ojeda,A., Sequera,G., Torales,J., Barrios,J., Elias,M.C., Iani,F.C.M., Ortega,M.J., Gamarra,M.L., Montoya,R., Rodrigues,E.S., Kashima,S., Sampaio,S.C., Coluchi,N., Leite,J., Gresh,L…
OQ567843.1	GenBank	Paraguay	2022	DENV-2	2III_C.1.1	American-Asian	0.929497	Vazquez,C., Alcantara,L.C.J., Fonseca,V., Lima,M., Xavier,J., Adelino,T., Fritsch,H., Castro,E., de Oliveira,C., Schuab,G., Lima,A.R.J., Villalba,S., Gomez de la Fuente,A., Rojas,A., Cantero,C., Fleitas,F., Aquino,C., Ojeda,A., Sequera,G., Torales,J., Barrios,J., Elias,M.C., Iani,F.C.M., Ortega,M.J., Gamarra,M.L., Montoya,R., Rodrigues,E.S., Kashima,S., Sampaio,S.C., Coluchi,N., Leite,J., Gresh,L…
OQ567846.1	GenBank	Paraguay	2021	DENV-2	2III_C.1.1	American-Asian	0.928192	Vazquez,C., Alcantara,L.C.J., Fonseca,V., Lima,M., Xavier,J., Adelino,T., Fritsch,H., Castro,E., de Oliveira,C., Schuab,G., Lima,A.R.J., Villalba,S., Gomez de la Fuente,A., Rojas,A., Cantero,C., Fleitas,F., Aquino,C., Ojeda,A., Sequera,G., Torales,J., Barrios,J., Elias,M.C., Iani,F.C.M., Ortega,M.J., Gamarra,M.L., Montoya,R., Rodrigues,E.S., Kashima,S., Sampaio,S.C., Coluchi,N., Leite,J., Gresh,L…
OQ567847.1	GenBank	Paraguay	2021	DENV-2	2III_C.1.1	American-Asian	0.927166	Vazquez,C., Alcantara,L.C.J., Fonseca,V., Lima,M., Xavier,J., Adelino,T., Fritsch,H., Castro,E., de Oliveira,C., Schuab,G., Lima,A.R.J., Villalba,S., Gomez de la Fuente,A., Rojas,A., Cantero,C., Fleitas,F., Aquino,C., Ojeda,A., Sequera,G., Torales,J., Barrios,J., Elias,M.C., Iani,F.C.M., Ortega,M.J., Gamarra,M.L., Montoya,R., Rodrigues,E.S., Kashima,S., Sampaio,S.C., Coluchi,N., Leite,J., Gresh,L…
OQ603276.1	GenBank	Colombia	2013	DENV-2	2III_D.3	American-Asian	0.7953	Laiton-Donato,K.D., Alvarez-Diaz,D.A., Rosales-Munar,A., Pelaez-Carvajal,D., Ajami,N.J. and Usme-Ciro,J.A.
OQ603280.1	GenBank	Colombia	2015	DENV-2	2III_D.3	American-Asian	0.928098	Laiton-Donato,K.D., Alvarez-Diaz,D.A., Rosales-Munar,A., Pelaez-Carvajal,D., Ajami,N.J. and Usme-Ciro,J.A.
OQ603294.1	GenBank	Colombia	2016	DENV-2	2III_D.3	American-Asian	0.894899	Laiton-Donato,K.D., Alvarez-Diaz,D.A., Rosales-Munar,A., Pelaez-Carvajal,D., Ajami,N.J. and Usme-Ciro,J.A.
OQ603298.1	GenBank	Colombia	2016	DENV-2	2III_D.2	American-Asian	0.889676	Laiton-Donato,K.D., Alvarez-Diaz,D.A., Rosales-Munar,A., Pelaez-Carvajal,D., Ajami,N.J. and Usme-Ciro,J.A.
OQ603302.1	GenBank	Colombia	2016	DENV-2	2III_D.2	American-Asian	0.850975	Laiton-Donato,K.D., Alvarez-Diaz,D.A., Rosales-Munar,A., Pelaez-Carvajal,D., Ajami,N.J. and Usme-Ciro,J.A.
OQ622206.1	GenBank	Brazil-SP	2022	DENV-2	2II_F.1.1.2	Cosmopolitan	0.933601	Sacchi,C.T., Campos,K.R. and Santos,M.B.N.
OR025600.1	GenBank	Brazil-SC	2023	DENV-2	2II_F.1.1.2	Cosmopolitan	0.933601	Sacchi,C.T., Campos,K.R. and Santos,M.B.N.
OR025667.1	GenBank	Brazil-RJ	2023	DENV-2	2III_C.1.1	American-Asian	0.933601	Sacchi,C.T., Campos,K.R. and Santos,M.B.N.
OR025668.1	GenBank	Brazil-RJ	2023	DENV-2	2III_C.1.1	American-Asian	0.933601	Sacchi,C.T., Campos,K.R. and Santos,M.B.N.
OR025669.1	GenBank	Brazil-SE	2023	DENV-2	2II_F.1.1.2	Cosmopolitan	0.933601	Sacchi,C.T., Campos,K.R. and Santos,M.B.N.
OR025670.1	GenBank	Brazil-SE	2023	DENV-2	2II_F.1.1.2	Cosmopolitan	0.933601	Sacchi,C.T., Campos,K.R. and Santos,M.B.N.
OR025671.1	GenBank	Brazil-SP	2023	DENV-2	2III_C.1.1	American-Asian	0.933601	Sacchi,C.T., Campos,K.R. and Santos,M.B.N.
OR025672.1	GenBank	Brazil-SP	2023	DENV-2	2II_F.1.1.2	Cosmopolitan	0.933601	Sacchi,C.T., Campos,K.R. and Santos,M.B.N.
OR025673.1	GenBank	Brazil-SP	2023	DENV-2	2III_C.1.1	American-Asian	0.933601	Sacchi,C.T., Campos,K.R. and Santos,M.B.N.
OR025674.1	GenBank	Brazil-SP	2023	DENV-2	2II_F.1.1.2	Cosmopolitan	0.933601	Sacchi,C.T., Campos,K.R. and Santos,M.B.N.
OR025675.1	GenBank	Brazil-SP	2023	DENV-2	2II_F.1.1.2	Cosmopolitan	0.933601	Sacchi,C.T., Campos,K.R. and Santos,M.B.N.
OR025676.1	GenBank	Brazil-SP	2023	DENV-2	2II_F.1.1.2	Cosmopolitan	0.933601	Sacchi,C.T., Campos,K.R. and Santos,M.B.N.
OR037362.1	GenBank	Colombia	2022	DENV-2	2II_F.1.1.2	Cosmopolitan	0.933414	Ciuoderis,K.A., Usuga,J., Moreno-Lopez,I., Perez-Restrepo,L.S., Florez,D.Y., Hernandez-Ortiz,J.P., Cloherty,G.A. and Osorio,J.E.
OR037363.1	GenBank	Colombia	2022	DENV-2	2II_F.1.1.2	Cosmopolitan	0.933507	Ciuoderis,K.A., Usuga,J., Moreno-Lopez,I., Perez-Restrepo,L.S., Florez,D.Y., Hernandez-Ortiz,J.P., Cloherty,G.A. and Osorio,J.E.
OR037366.1	GenBank	Colombia	2022	DENV-2	2II_F.1.1.2	Cosmopolitan	0.933601	Ciuoderis,K.A., Usuga,J., Moreno-Lopez,I., Perez-Restrepo,L.S., Florez,D.Y., Hernandez-Ortiz,J.P., Cloherty,G.A. and Osorio,J.E.
OR037367.1	GenBank	Colombia	2022	DENV-2	2II_F.1.1.2	Cosmopolitan	0.933601	Ciuoderis,K.A., Usuga,J., Moreno-Lopez,I., Perez-Restrepo,L.S., Florez,D.Y., Hernandez-Ortiz,J.P., Cloherty,G.A. and Osorio,J.E.
OR037368.1	GenBank	Colombia	2022	DENV-2	2II_F.1.1.2	Cosmopolitan	0.933507	Ciuoderis,K.A., Usuga,J., Moreno-Lopez,I., Perez-Restrepo,L.S., Florez,D.Y., Hernandez-Ortiz,J.P., Cloherty,G.A. and Osorio,J.E.
OR037369.1	GenBank	Colombia	2022	DENV-2	2II_F.1.1.2	Cosmopolitan	0.933601	Ciuoderis,K.A., Usuga,J., Moreno-Lopez,I., Perez-Restrepo,L.S., Florez,D.Y., Hernandez-Ortiz,J.P., Cloherty,G.A. and Osorio,J.E.
OR037370.1	GenBank	Colombia	2023	DENV-2	2II_F.1.1.2	Cosmopolitan	0.933601	Ciuoderis,K.A., Usuga,J., Moreno-Lopez,I., Perez-Restrepo,L.S., Florez,D.Y., Hernandez-Ortiz,J.P., Cloherty,G.A. and Osorio,J.E.
OR037371.1	GenBank	Colombia	2023	DENV-2	2II_F.1.1.2	Cosmopolitan	0.933601	Ciuoderis,K.A., Usuga,J., Moreno-Lopez,I., Perez-Restrepo,L.S., Florez,D.Y., Hernandez-Ortiz,J.P., Cloherty,G.A. and Osorio,J.E.
OR037372.1	GenBank	Colombia	2023	DENV-2	2II_F.1.1.2	Cosmopolitan	0.933507	Ciuoderis,K.A., Usuga,J., Moreno-Lopez,I., Perez-Restrepo,L.S., Florez,D.Y., Hernandez-Ortiz,J.P., Cloherty,G.A. and Osorio,J.E.
OR037373.1	GenBank	Colombia	2023	DENV-2	2II_F.1.1.2	Cosmopolitan	0.933507	Ciuoderis,K.A., Usuga,J., Moreno-Lopez,I., Perez-Restrepo,L.S., Florez,D.Y., Hernandez-Ortiz,J.P., Cloherty,G.A. and Osorio,J.E.
OR039503.1	GenBank	Brazil-PR	2022	DENV-2	2II_F.1.1.2	Cosmopolitan	0.913271	Graf,T., Ferreira,C.N., Presibella,M., Fernandes,S.B. and Duarte dos Santos,C.N.
OR037378.1	GenBank	Colombia	2023	DENV-2	2II_F.1.1.2	Cosmopolitan	0.933601	Ciuoderis,K.A., Usuga,J., Moreno-Lopez,I., Perez-Restrepo,L.S., Florez,D.Y., Hernandez-Ortiz,J.P., Cloherty,G.A. and Osorio,J.E.
OR039504.1	GenBank	Brazil-PR	2022	DENV-2	2II_F.1.1.2	Cosmopolitan	0.820479	Graf,T., Ferreira,C.N., Presibella,M., Fernandes,S.B. and Duarte dos Santos,C.N.
OR150717.1	GenBank	Brazil-RO	2023	DENV-2	2II_F.1.1.2	Cosmopolitan	0.713886	Ribeiro,G., Parise,D., Paiva,A., Franz,H., Junior,W. and Arcanjo,A.R.
OR039515.1	GenBank	Brazil-PR	2022	DENV-2	2II_F.1.1.2	Cosmopolitan	0.858901	Graf,T., Ferreira,C.N., Presibella,M., Fernandes,S.B. and Duarte dos Santos,C.N.
OR150725.1	GenBank	Brazil-RO	2023	DENV-2	2II_F.1.1.2	Cosmopolitan	0.718362	Ribeiro,G., Parise,D., Paiva,A., Franz,H., Junior,W. and Arcanjo,A.R.
OR150729.1	GenBank	Brazil-RO	2023	DENV-2	2II_F.1.1.2	Cosmopolitan	0.735149	Ribeiro,G., Parise,D., Paiva,A., Franz,H., Junior,W. and Arcanjo,A.R.
OR258575.1	GenBank	Brazil-MS	2021	DENV-2	2III_C.1.1	American-Asian	0.927539	Castilho De Arruda,L.D., Giovanetti,M., Fonseca,V., Zardin,M.C.S.U., Lichs,G.G.C., Asato,S., Esposito,A.O.P., Tokeshi Muller,M., Xavier,J., Fritsch,H., Lima,M., De Oliveira,C., Santos,E.V., Maziero,L.M.A., Frias,D.F.R., Ahad Das Neves,D., Ferreira Da Silva,L., Rodrigues Barretos,E.C., Tsuha Oshiro,P.E., Modafari Goday,B., Lemos Dos Santos,J.K., Kashima,S., Albuquerque,C.F.C., Said,R.F.D.C., Rosew…
OR258576.1	GenBank	Brazil-MS	2021	DENV-2	2III_C.1.1	American-Asian	0.928378	Castilho De Arruda,L.D., Giovanetti,M., Fonseca,V., Zardin,M.C.S.U., Lichs,G.G.C., Asato,S., Esposito,A.O.P., Tokeshi Muller,M., Xavier,J., Fritsch,H., Lima,M., De Oliveira,C., Santos,E.V., Maziero,L.M.A., Frias,D.F.R., Ahad Das Neves,D., Ferreira Da Silva,L., Rodrigues Barretos,E.C., Tsuha Oshiro,P.E., Modafari Goday,B., Lemos Dos Santos,J.K., Kashima,S., Albuquerque,C.F.C., Said,R.F.D.C., Rosew…
OR258578.1	GenBank	Brazil-MS	2021	DENV-2	2III_C.1.1	American-Asian	0.928751	Castilho De Arruda,L.D., Giovanetti,M., Fonseca,V., Zardin,M.C.S.U., Lichs,G.G.C., Asato,S., Esposito,A.O.P., Tokeshi Muller,M., Xavier,J., Fritsch,H., Lima,M., De Oliveira,C., Santos,E.V., Maziero,L.M.A., Frias,D.F.R., Ahad Das Neves,D., Ferreira Da Silva,L., Rodrigues Barretos,E.C., Tsuha Oshiro,P.E., Modafari Goday,B., Lemos Dos Santos,J.K., Kashima,S., Albuquerque,C.F.C., Said,R.F.D.C., Rosew…
OR258579.1	GenBank	Brazil-MS	2021	DENV-2	2III_C.1.1	American-Asian	0.928565	Castilho De Arruda,L.D., Giovanetti,M., Fonseca,V., Zardin,M.C.S.U., Lichs,G.G.C., Asato,S., Esposito,A.O.P., Tokeshi Muller,M., Xavier,J., Fritsch,H., Lima,M., De Oliveira,C., Santos,E.V., Maziero,L.M.A., Frias,D.F.R., Ahad Das Neves,D., Ferreira Da Silva,L., Rodrigues Barretos,E.C., Tsuha Oshiro,P.E., Modafari Goday,B., Lemos Dos Santos,J.K., Kashima,S., Albuquerque,C.F.C., Said,R.F.D.C., Rosew…
OR486033.1	GenBank	Brazil-TO	2021	DENV-2	2III_C.1.1	American-Asian	0.899189	Souza,U.J.B., Macedo,Y.S.M., Santos,R.N., Cardoso,F.D.P., Galvao,J.D., Spilki,F.R. and Campos,F.S.
OR486034.1	GenBank	Brazil-TO	2021	DENV-2	2III_C.1.1	American-Asian	0.900308	Souza,U.J.B., Macedo,Y.S.M., Santos,R.N., Cardoso,F.D.P., Galvao,J.D., Spilki,F.R. and Campos,F.S.
PQ467846.1	GenBank	Peru	2024	DENV-2	2II_F.1.1.2	Cosmopolitan	0.931922	Medrano,P.A., Izarra,K.V., Vasquez,K.V., Hutado,C.V., Jimenez,V.A., Nunez,A.E., Dominguez,V., Huaman,E.A., Acedo,S., Lizarraga,W.C., Barcena,L.F., Fajardo,A., Silva,J.I., de Lucio,L.G., Caico,J., Figueroa,D., Marcelo,A., Merino,S., Garcia,M.P. and Padilla,C.P.
PQ467847.1	GenBank	Peru	2024	DENV-2	2II_F.1.1.2	Cosmopolitan	0.916162	Medrano,P.A., Izarra,K.V., Vasquez,K.V., Hutado,C.V., Jimenez,V.A., Nunez,A.E., Dominguez,V., Huaman,E.A., Acedo,S., Lizarraga,W.C., Barcena,L.F., Fajardo,A., Silva,J.I., de Lucio,L.G., Caico,J., Figueroa,D., Marcelo,A., Merino,S., Garcia,M.P. and Padilla,C.P.
PQ467848.1	GenBank	Peru	2024	DENV-2	2II_F.1.1.2	Cosmopolitan	0.932109	Medrano,P.A., Izarra,K.V., Vasquez,K.V., Hutado,C.V., Jimenez,V.A., Nunez,A.E., Dominguez,V., Huaman,E.A., Acedo,S., Lizarraga,W.C., Barcena,L.F., Fajardo,A., Silva,J.I., de Lucio,L.G., Caico,J., Figueroa,D., Marcelo,A., Merino,S., Garcia,M.P. and Padilla,C.P.
PQ467849.1	GenBank	Peru	2024	DENV-2	2II_F.1.1.2	Cosmopolitan	0.923902	Medrano,P.A., Izarra,K.V., Vasquez,K.V., Hutado,C.V., Jimenez,V.A., Nunez,A.E., Dominguez,V., Huaman,E.A., Acedo,S., Lizarraga,W.C., Barcena,L.F., Fajardo,A., Silva,J.I., de Lucio,L.G., Caico,J., Figueroa,D., Marcelo,A., Merino,S., Garcia,M.P. and Padilla,C.P.
PQ467850.1	GenBank	Peru	2024	DENV-2	2II_F.1.1.2	Cosmopolitan	0.932109	Medrano,P.A., Izarra,K.V., Vasquez,K.V., Hutado,C.V., Jimenez,V.A., Nunez,A.E., Dominguez,V., Huaman,E.A., Acedo,S., Lizarraga,W.C., Barcena,L.F., Fajardo,A., Silva,J.I., de Lucio,L.G., Caico,J., Figueroa,D., Marcelo,A., Merino,S., Garcia,M.P. and Padilla,C.P.
PQ467851.1	GenBank	Peru	2024	DENV-2	2II_F.1.1.2	Cosmopolitan	0.932015	Medrano,P.A., Izarra,K.V., Vasquez,K.V., Hutado,C.V., Jimenez,V.A., Nunez,A.E., Dominguez,V., Huaman,E.A., Acedo,S., Lizarraga,W.C., Barcena,L.F., Fajardo,A., Silva,J.I., de Lucio,L.G., Caico,J., Figueroa,D., Marcelo,A., Merino,S., Garcia,M.P. and Padilla,C.P.
PQ467853.1	GenBank	Peru	2024	DENV-2	2II_F.1.1.2	Cosmopolitan	0.915602	Medrano,P.A., Izarra,K.V., Vasquez,K.V., Hutado,C.V., Jimenez,V.A., Nunez,A.E., Dominguez,V., Huaman,E.A., Acedo,S., Lizarraga,W.C., Barcena,L.F., Fajardo,A., Silva,J.I., de Lucio,L.G., Caico,J., Figueroa,D., Marcelo,A., Merino,S., Garcia,M.P. and Padilla,C.P.
PQ467854.1	GenBank	Peru	2024	DENV-2	2II_F.1.1.2	Cosmopolitan	0.929497	Medrano,P.A., Izarra,K.V., Vasquez,K.V., Hutado,C.V., Jimenez,V.A., Nunez,A.E., Dominguez,V., Huaman,E.A., Acedo,S., Lizarraga,W.C., Barcena,L.F., Fajardo,A., Silva,J.I., de Lucio,L.G., Caico,J., Figueroa,D., Marcelo,A., Merino,S., Garcia,M.P. and Padilla,C.P.
PQ467855.1	GenBank	Peru	2024	DENV-2	2II_F.1.1.2	Cosmopolitan	0.897976	Medrano,P.A., Izarra,K.V., Vasquez,K.V., Hutado,C.V., Jimenez,V.A., Nunez,A.E., Dominguez,V., Huaman,E.A., Acedo,S., Lizarraga,W.C., Barcena,L.F., Fajardo,A., Silva,J.I., de Lucio,L.G., Caico,J., Figueroa,D., Marcelo,A., Merino,S., Garcia,M.P. and Padilla,C.P.
MW945844.1	GenBank	Thailand	1964	DENV-1	1II	II	0.948207	Katzelnick,L., Escoto,A., Huang,A., Garcia-Carreras,B., Chowdhury,N., Berry,I., Chavez,C., Rutvisuttinunt,W., Buchy,P., Duong,V., Dussart,P., Gromowski,G., Macareo,L., Smith,D., Jarman,R., Whitehead,S., Salje,H. and Cummings,D.
JQ922547.1	GenBank	Thailand	1960	DENV-1	1II	II	0.968328	Jayashri,A.P. and Cecilia,D.
OR389302.1	GenBank	Thailand	1963	DENV-1	1II	V	0.974942	Vogels,C.B.F., Breban,M.I., Hill,V., Chaguza,C., Ott,I.M., Petrone,M.E., Brackney,D.E., Branfield,A.B., Armstrong,P.M. and Grubaugh,N.D.
DENV1-IMT-L2BC50		Brazil-ES	2024	DENV-1	1V_E.1	V	0.843316	This study
DENV1-IMT-L2BC52		Brazil-ES	2024	DENV-1	1V_E.1	V	0.815836	This study
DENV1-IMT-BC50		Brazil-ES	2024	DENV-1	1V_E.1	V	0.944108	This study
EU482610.1	GenBank	Venezuela	2007	DENV-1	1V_E.1	V	0.944108	Henn,M.R., Schmidt,D., Young,S., Kodira,C., Koehrsen,M., Jaffe,D., Young,S., Berlin,A., Heiman,D., Hepburn,T., Sykes,S., Borenstein,D., Crawford,M., Engels,R., Freedman,E., Howarth,C., Jen,D., Larson,L., Ledlie,T., Lewis,B., Montgomery,P., Park,D., Pearson,M., Roberts,A., Sisk,P., Stolte,C., White,J., Zeng,Q., Yandava,C., Oleary,S., Alvarado,L., Alvarez,P., Brockman,W., Butler,J., Gnerre,S., Grab…
EU482611.1	GenBank	Venezuela	2007	DENV-1	1I_E	I	0.944108	Henn,M.R., Schmidt,D., Young,S., Kodira,C., Koehrsen,M., Jaffe,D., Young,S., Berlin,A., Heiman,D., Hepburn,T., Sykes,S., Borenstein,D., Crawford,M., Engels,R., Freedman,E., Howarth,C., Jen,D., Larson,L., Ledlie,T., Lewis,B., Montgomery,P., Park,D., Pearson,M., Roberts,A., Sisk,P., Stolte,C., White,J., Zeng,Q., Yandava,C., Oleary,S., Alvarado,L., Alvarez,P., Brockman,W., Butler,J., Gnerre,S., Grab…
GU131889.1	GenBank	Cambodia	2006	DENV-1	1I_G	I	0.944108	Henn,M.R., Levin,J., Malboeuf,C., Casali,M., Russ,C., Lennon,N., Erlich,R., Anderson,S., Rizzolo,K., Green,L., Ryan,E., Yu,Q., Young,S., Berlin,A., Heiman,D., Hepburn,T., Sykes,S., Koehrsen,M., Borenstein,D., Engels,R., Freedman,E., Gellesch,M., Heilman,E., Howarth,C., Jen,D., Larson,L., Lewis,B., Montgomery,P., Park,D., Pearson,M., Richards,J., Roberts,A., Sisk,P., Stolte,C., White,J., Alvarado,…
GU131890.1	GenBank	Cambodia	2006	DENV-1	1I_E	I	0.944108	Henn,M.R., Levin,J., Malboeuf,C., Casali,M., Russ,C., Lennon,N., Erlich,R., Anderson,S., Rizzolo,K., Green,L., Ryan,E., Yu,Q., Young,S., Berlin,A., Heiman,D., Hepburn,T., Sykes,S., Koehrsen,M., Borenstein,D., Engels,R., Freedman,E., Gellesch,M., Heilman,E., Howarth,C., Jen,D., Larson,L., Lewis,B., Montgomery,P., Park,D., Pearson,M., Richards,J., Roberts,A., Sisk,P., Stolte,C., White,J., Alvarado,…
GU131893.1	GenBank	Cambodia	2007	DENV-1	1I_E	I	0.944108	Henn,M.R., Levin,J., Malboeuf,C., Casali,M., Russ,C., Lennon,N., Erlich,R., Anderson,S., Rizzolo,K., Green,L., Ryan,E., Yu,Q., Young,S., Berlin,A., Heiman,D., Hepburn,T., Sykes,S., Koehrsen,M., Borenstein,D., Engels,R., Freedman,E., Gellesch,M., Heilman,E., Howarth,C., Jen,D., Larson,L., Lewis,B., Montgomery,P., Park,D., Pearson,M., Richards,J., Roberts,A., Sisk,P., Stolte,C., White,J., Alvarado,…
GU131891.1	GenBank	Cambodia	2006	DENV-1	1I_E	I	0.944108	Henn,M.R., Levin,J., Malboeuf,C., Casali,M., Russ,C., Lennon,N., Erlich,R., Anderson,S., Rizzolo,K., Green,L., Ryan,E., Yu,Q., Young,S., Berlin,A., Heiman,D., Hepburn,T., Sykes,S., Koehrsen,M., Borenstein,D., Engels,R., Freedman,E., Gellesch,M., Heilman,E., Howarth,C., Jen,D., Larson,L., Lewis,B., Montgomery,P., Park,D., Pearson,M., Richards,J., Roberts,A., Sisk,P., Stolte,C., White,J., Alvarado,…
GU131892.1	GenBank	Cambodia	2006	DENV-1	1I_E	I	0.944108	Henn,M.R., Levin,J., Malboeuf,C., Casali,M., Russ,C., Lennon,N., Erlich,R., Anderson,S., Rizzolo,K., Green,L., Ryan,E., Yu,Q., Young,S., Berlin,A., Heiman,D., Hepburn,T., Sykes,S., Koehrsen,M., Borenstein,D., Engels,R., Freedman,E., Gellesch,M., Heilman,E., Howarth,C., Jen,D., Larson,L., Lewis,B., Montgomery,P., Park,D., Pearson,M., Richards,J., Roberts,A., Sisk,P., Stolte,C., White,J., Alvarado,…
GU131895.1	GenBank	Cambodia	2009	DENV-1	1V_F	V	0.944108	Henn,M.R., Levin,J., Malboeuf,C., Casali,M., Russ,C., Lennon,N., Erlich,R., Anderson,S., Rizzolo,K., Green,L., Ryan,E., Yu,Q., Young,S., Berlin,A., Heiman,D., Hepburn,T., Sykes,S., Koehrsen,M., Borenstein,D., Engels,R., Freedman,E., Gellesch,M., Heilman,E., Howarth,C., Jen,D., Larson,L., Lewis,B., Montgomery,P., Park,D., Pearson,M., Richards,J., Roberts,A., Sisk,P., Stolte,C., White,J., Alvarado,…
JN819405.1	GenBank	Venezuela	2006	DENV-1	1V_F	V	0.944108	Henn,M.R., Schmidt,D., Young,S., Koehrsen,M., Lennon,N., Erlich,R., Anderson,S., Rizzolo,K., Green,L., Ryan,E., Yu,Q., Berlin,A., Heiman,D., Sykes,S., Borenstein,D., Engels,R., Freedman,E., Gellesch,M., Heilman,E., Howarth,C., Jen,D., Larson,L., Neiman,D., Park,D., Pearson,M., Roberts,A., Sisk,P., Stolte,C., White,J., Alvarado,L., Godfrey,P., Shenoy,N., Yandava,C., Zeng,Q., Comach,G., De Bosch,N.…
JN819413.1	GenBank	Venezuela	2006	DENV-1	1V	V	0.944108	Henn,M.R., Schmidt,D., Young,S., Koehrsen,M., Lennon,N., Erlich,R., Anderson,S., Rizzolo,K., Green,L., Ryan,E., Yu,Q., Berlin,A., Heiman,D., Sykes,S., Borenstein,D., Engels,R., Freedman,E., Gellesch,M., Heilman,E., Howarth,C., Jen,D., Larson,L., Neiman,D., Park,D., Pearson,M., Roberts,A., Sisk,P., Stolte,C., White,J., Alvarado,L., Godfrey,P., Shenoy,N., Yandava,C., Zeng,Q., Comach,G., De Bosch,N.…
KF672761.1	GenBank	Brazil-RJ	1988	DENV-1	1V	V	0.943829	Nogueira,F.B., dos Santos,F.B., Castro,M.G., Nunes,P.C.G., Filippis,A.M.B., Faria,N.R.C., Simoes,J.B.S., Sampaio,S.A., Santos,C.R. and Nogueira,R.M.R.
KF672762.1	GenBank	Brazil-RJ	1989	DENV-1	1V_A	V	0.943829	Nogueira,F.B., dos Santos,F.B., Castro,M.G., Nunes,P.C.G., Filippis,A.M.B., Faria,N.R.C., Simoes,J.B.S., Sampaio,S.A., Santos,C.R. and Nogueira,R.M.R.
KP188543.1	GenBank	Brazil-SP	2012	DENV-1	1V_A	V	0.944108	Vedovello,D., Colombo,T.E., Pinhero,T.M., Drumond,B.P., Biselli-Perico,J.M., Umman,L.S., Mondini,A., Bronzoni,R.V.M., Terzian,A.C.B., Pacca-Mazzaro,C.C., Araujo,J.P. Jr., Rahal,P. and Nogueira,M.L.
KP188544.1	GenBank	Brazil-SP	2012	DENV-1	1V_A	V	0.944108	Vedovello,D., Colombo,T.E., Pinhero,T.M., Drumond,B.P., Biselli-Perico,J.M., Umman,L.S., Mondini,A., Bronzoni,R.V.M., Terzian,A.C.B., Pacca-Mazzaro,C.C., Araujo,J.P. Jr., Rahal,P. and Nogueira,M.L.
KP188545.1	GenBank	Brazil-SP	2013	DENV-1	1V_A	V	0.943083	Vedovello,D., Colombo,T.E., Pinhero,T.M., Drumond,B.P., Biselli-Perico,J.M., Umman,L.S., Mondini,A., Bronzoni,R.V.M., Terzian,A.C.B., Pacca-Mazzaro,C.C., Araujo,J.P. Jr., Rahal,P. and Nogueira,M.L.
KP188547.1	GenBank	Brazil-SP	2013	DENV-1	1V_A	V	0.944108	Vedovello,D., Colombo,T.E., Pinhero,T.M., Drumond,B.P., Biselli-Perico,J.M., Umman,L.S., Mondini,A., Bronzoni,R.V.M., Terzian,A.C.B., Pacca-Mazzaro,C.C., Araujo,J.P. Jr., Rahal,P. and Nogueira,M.L.
KP188567.1	GenBank	Brazil-SP	2013	DENV-1	1V_A	V	0.944108	Vedovello,D., Colombo,T.E., Pinhero,T.M., Drumond,B.P., Biselli-Perico,J.M., Umman,L.S., Mondini,A., Bronzoni,R.V.M., Terzian,A.C.B., Pacca-Mazzaro,C.C., Araujo,J.P. Jr., Rahal,P. and Nogueira,M.L.
KP188568.1	GenBank	Brazil-SP	2014	DENV-1	1III_A	III	0.944108	Vedovello,D., Colombo,T.E., Pinhero,T.M., Drumond,B.P., Biselli-Perico,J.M., Umman,L.S., Mondini,A., Bronzoni,R.V.M., Terzian,A.C.B., Pacca-Mazzaro,C.C., Araujo,J.P. Jr., Rahal,P. and Nogueira,M.L.
KT827377.1	GenBank	China	2014	DENV-1	1III_A	III	0.944108	Bai,Z., Jiang,L., Di,B. and Yang,Z.
KU509255.1	GenBank	India	2011	DENV-1	1V_E.4	V	0.944108	Shihada,S., Emmerich,P., Thome-Bolduan,C., Jansen,S., Gunther,S., Frank,C., Schmidt-Chanasit,J. and Cadar,D.
MT040685.1	GenBank	Paraguay	2018	DENV-1	1V_E.4	V	0.844807	Graf,T., Vazquez,C., Giovanetti,M., Fonseca,V., Bruycker,F.N., Gomez,A., Xavier,J., Mendonca,M.C., Jesus,J.G., Claro,I.M., Faria,N.R., de Oliveira,T., Filippis,A.M., Abreu,A.L., Oliveira,W.K., Croda,J., Albuquerque,C.F., Rico,J.M. and Alcantara,L.C.
MT040682.1	GenBank	Paraguay	2018	DENV-1	1V_E.4	V	0.844807	Graf,T., Vazquez,C., Giovanetti,M., Fonseca,V., Bruycker,F.N., Gomez,A., Xavier,J., Mendonca,M.C., Jesus,J.G., Claro,I.M., Faria,N.R., de Oliveira,T., Filippis,A.M., Abreu,A.L., Oliveira,W.K., Croda,J., Albuquerque,C.F., Rico,J.M. and Alcantara,L.C.
MT040686.1	GenBank	Paraguay	2018	DENV-1	1V_E.1	V	0.844807	Graf,T., Vazquez,C., Giovanetti,M., Fonseca,V., Bruycker,F.N., Gomez,A., Xavier,J., Mendonca,M.C., Jesus,J.G., Claro,I.M., Faria,N.R., de Oliveira,T., Filippis,A.M., Abreu,A.L., Oliveira,W.K., Croda,J., Albuquerque,C.F., Rico,J.M. and Alcantara,L.C.
MT862855.1	GenBank	Brazil-PB	2019	DENV-1	1V_E.1	V	0.915603	Wallau,G.L., Dezordi,F.Z., Machado,L.C. and Franca,R.F.
MT862856.1	GenBank	Brazil-PB	2018	DENV-1	1V_E.1	V	0.94327	Wallau,G.L., Dezordi,F.Z., Machado,L.C. and Franca,R.F.
MT862863.1	GenBank	Brazil-PB	2018	DENV-1	1V_E.1	V	0.925291	Wallau,G.L., Dezordi,F.Z., Machado,L.C. and Franca,R.F.
MT862872.1	GenBank	Brazil-PB	2018	DENV-1	1V_E.1	V	0.942618	Wallau,G.L., Dezordi,F.Z., Machado,L.C. and Franca,R.F.
MT862873.1	GenBank	Brazil-PB	2018	DENV-1	1V_E.1	V	0.942338	Wallau,G.L., Dezordi,F.Z., Machado,L.C. and Franca,R.F.
MT862874.1	GenBank	Brazil-PB	2018	DENV-1	1V_E.1	V	0.942711	Wallau,G.L., Dezordi,F.Z., Machado,L.C. and Franca,R.F.
MT862889.1	GenBank	Brazil-PB	2018	DENV-1	1V_E.1	V	0.942152	Wallau,G.L., Dezordi,F.Z., Machado,L.C. and Franca,R.F.
MT862877.1	GenBank	Brazil-PB	2018	DENV-1	1V_E.1	V	0.943363	Wallau,G.L., Dezordi,F.Z., Machado,L.C. and Franca,R.F.
MT862891.1	GenBank	Brazil-PB	2018	DENV-1	1V_E.1	V	0.942338	Wallau,G.L., Dezordi,F.Z., Machado,L.C. and Franca,R.F.
MT862893.1	GenBank	Brazil-PB	2018	DENV-1	1V_E.1	V	0.942431	Wallau,G.L., Dezordi,F.Z., Machado,L.C. and Franca,R.F.
MT862894.1	GenBank	Brazil-PB	2018	DENV-1	1V_E.1	V	0.942338	Wallau,G.L., Dezordi,F.Z., Machado,L.C. and Franca,R.F.
MT862895.1	GenBank	Brazil-PB	2018	DENV-1	1V_F	V	0.942431	Wallau,G.L., Dezordi,F.Z., Machado,L.C. and Franca,R.F.
MT929528.1	GenBank	Brazil-GO	2015	DENV-1	1V_F	V	0.935911	Adelino,T.E., Giovanetti,M., Fonseca,V., Xavier,J., Tosta,S.F., Iane,F.C., Fabri,A.A., Abreu,A.S., Jesus,R., Araujo,E., Abreu,A.L., Graf,T., Navegantes,W., de Oliveira,T., Holmes,E.C., Lourenco,J. and Alcantara,L.C.
MT929529.1	GenBank	Brazil-GO	2015	DENV-1	1V_F	V	0.895668	Adelino,T.E., Giovanetti,M., Fonseca,V., Xavier,J., Tosta,S.F., Iane,F.C., Fabri,A.A., Abreu,A.S., Jesus,R., Araujo,E., Abreu,A.L., Graf,T., Navegantes,W., de Oliveira,T., Holmes,E.C., Lourenco,J. and Alcantara,L.C.
MT929547.1	GenBank	Brazil-BA	2019	DENV-1	1V_A	V	0.892035	Adelino,T.E., Giovanetti,M., Fonseca,V., Xavier,J., Tosta,S.F., Iane,F.C., Fabri,A.A., Abreu,A.S., Jesus,R., Araujo,E., Abreu,A.L., Graf,T., Navegantes,W., de Oliveira,T., Holmes,E.C., Lourenco,J. and Alcantara,L.C.
MT929552.1	GenBank	Brazil-MG	2018	DENV-1	1V_A	V	0.854122	Adelino,T.E., Giovanetti,M., Fonseca,V., Xavier,J., Tosta,S.F., Iane,F.C., Fabri,A.A., Abreu,A.S., Jesus,R., Araujo,E., Abreu,A.L., Graf,T., Navegantes,W., de Oliveira,T., Holmes,E.C., Lourenco,J. and Alcantara,L.C.
MT929554.1	GenBank	Brazil-MG	2018	DENV-1	1V_A	V	0.937122	Adelino,T.E., Giovanetti,M., Fonseca,V., Xavier,J., Tosta,S.F., Iane,F.C., Fabri,A.A., Abreu,A.S., Jesus,R., Araujo,E., Abreu,A.L., Graf,T., Navegantes,W., de Oliveira,T., Holmes,E.C., Lourenco,J. and Alcantara,L.C.
MT929555.1	GenBank	Brazil-MG	2018	DENV-1	1V_E.1	V	0.892315	Adelino,T.E., Giovanetti,M., Fonseca,V., Xavier,J., Tosta,S.F., Iane,F.C., Fabri,A.A., Abreu,A.S., Jesus,R., Araujo,E., Abreu,A.L., Graf,T., Navegantes,W., de Oliveira,T., Holmes,E.C., Lourenco,J. and Alcantara,L.C.
MT929557.1	GenBank	Brazil-GO	2019	DENV-1	1V_E.1	V	0.852445	Adelino,T.E., Giovanetti,M., Fonseca,V., Xavier,J., Tosta,S.F., Iane,F.C., Fabri,A.A., Abreu,A.S., Jesus,R., Araujo,E., Abreu,A.L., Graf,T., Navegantes,W., de Oliveira,T., Holmes,E.C., Lourenco,J. and Alcantara,L.C.
MT929558.1	GenBank	Brazil-SP	2019	DENV-1	1V_E.1	V	0.895109	Adelino,T.E., Giovanetti,M., Fonseca,V., Xavier,J., Tosta,S.F., Iane,F.C., Fabri,A.A., Abreu,A.S., Jesus,R., Araujo,E., Abreu,A.L., Graf,T., Navegantes,W., de Oliveira,T., Holmes,E.C., Lourenco,J. and Alcantara,L.C.
MT929563.1	GenBank	Brazil-SP	2019	DENV-1	1V_F	V	0.852259	Adelino,T.E., Giovanetti,M., Fonseca,V., Xavier,J., Tosta,S.F., Iane,F.C., Fabri,A.A., Abreu,A.S., Jesus,R., Araujo,E., Abreu,A.L., Graf,T., Navegantes,W., de Oliveira,T., Holmes,E.C., Lourenco,J. and Alcantara,L.C.
MT929575.1	GenBank	Brazil-PE	2019	DENV-1	1V_E	V	0.852538	Adelino,T.E., Giovanetti,M., Fonseca,V., Xavier,J., Tosta,S.F., Iane,F.C., Fabri,A.A., Abreu,A.S., Jesus,R., Araujo,E., Abreu,A.L., Graf,T., Navegantes,W., de Oliveira,T., Holmes,E.C., Lourenco,J. and Alcantara,L.C.
MT929578.1	GenBank	Brazil-MG	2017	DENV-1	1V_E.1	V	0.936842	Adelino,T.E., Giovanetti,M., Fonseca,V., Xavier,J., Tosta,S.F., Iane,F.C., Fabri,A.A., Abreu,A.S., Jesus,R., Araujo,E., Abreu,A.L., Graf,T., Navegantes,W., de Oliveira,T., Holmes,E.C., Lourenco,J. and Alcantara,L.C.
MT929579.1	GenBank	Brazil-MG	2017	DENV-1	1V_E.1	V	0.935631	Adelino,T.E., Giovanetti,M., Fonseca,V., Xavier,J., Tosta,S.F., Iane,F.C., Fabri,A.A., Abreu,A.S., Jesus,R., Araujo,E., Abreu,A.L., Graf,T., Navegantes,W., de Oliveira,T., Holmes,E.C., Lourenco,J. and Alcantara,L.C.
MT929580.1	GenBank	Brazil-MG	2017	DENV-1	1V_E	V	0.935165	Adelino,T.E., Giovanetti,M., Fonseca,V., Xavier,J., Tosta,S.F., Iane,F.C., Fabri,A.A., Abreu,A.S., Jesus,R., Araujo,E., Abreu,A.L., Graf,T., Navegantes,W., de Oliveira,T., Holmes,E.C., Lourenco,J. and Alcantara,L.C.
MT929581.1	GenBank	Brazil-SP	2016	DENV-1	1III_A	III	0.78435	Adelino,T.E., Giovanetti,M., Fonseca,V., Xavier,J., Tosta,S.F., Iane,F.C., Fabri,A.A., Abreu,A.S., Jesus,R., Araujo,E., Abreu,A.L., Graf,T., Navegantes,W., de Oliveira,T., Holmes,E.C., Lourenco,J. and Alcantara,L.C.
MW191720.1	GenBank	India	2016	DENV-1	1III_A	III	0.944108	Tiraki,D., Singh,K., Shrivastava,S., Mishra,A.C. and Arankalle,V.
MW191721.1	GenBank	India	2016	DENV-1	1III_A	III	0.944015	Tiraki,D., Singh,K., Shrivastava,S., Mishra,A.C. and Arankalle,V.
MW191722.1	GenBank	India	2016	DENV-1	1V_A	V	0.944108	Tiraki,D., Singh,K., Shrivastava,S., Mishra,A.C. and Arankalle,V.
MW208043.1	GenBank	Brazil-SP	2018	DENV-1	1V_A	V	0.940941	Brito,A.F., Machado,L.C., Siconelli,M.J., Oidtman,R.J., Fauver,J.R., Carvalho,R.D., Dezordi,F.Z., Pereira,M.R., Castro-Jorge,L.A., Minto,E.C., Romanholi Passos,L.M., Kalinich,C.C., Petrone,M.E., Allen,E., Espana,G.C., Huang,A.T., Cummings,D.A., Baele,G., Franca,R.F., Perkins,T.A., Fonseca,B.A., Wallau,G.L. and Grubaugh,N.D.
MW208044.1	GenBank	Brazil-SP	2018	DENV-1	1I_E	I	0.917932	Brito,A.F., Machado,L.C., Siconelli,M.J., Oidtman,R.J., Fauver,J.R., Carvalho,R.D., Dezordi,F.Z., Pereira,M.R., Castro-Jorge,L.A., Minto,E.C., Romanholi Passos,L.M., Kalinich,C.C., Petrone,M.E., Allen,E., Espana,G.C., Huang,A.T., Cummings,D.A., Baele,G., Franca,R.F., Perkins,T.A., Fonseca,B.A., Wallau,G.L. and Grubaugh,N.D.
MW265705.1	GenBank	New Caledonia	2014	DENV-1	1I_E.2	I	0.944108	O'Connor,O., Ou,T.P., Aubry,F., Dabo,S., Russet,S., Girault,D., In,S., Minier,M., Hoem,T., Boyer,S., Dussart,P., Pocquet,N., Burtet-Sarramegna,V., Lambrechts,L., Duong,V. and Dupont-Rouzeyrol,M.
MW265710.1	GenBank	New Caledonia	2016	DENV-1	1V_F	V	0.944108	O'Connor,O., Ou,T.P., Aubry,F., Dabo,S., Russet,S., Girault,D., In,S., Minier,M., Hoem,T., Boyer,S., Dussart,P., Pocquet,N., Burtet-Sarramegna,V., Lambrechts,L., Duong,V. and Dupont-Rouzeyrol,M.
MW377909.1	GenBank	Brazil-AP	2015	DENV-1	1V_F	V	0.944108	Ribeiro,G., Gill,D., Da Costa,A.C., Sabino,E. and Leal,E.
MW377908.1	GenBank	Brazil-AP	2015	DENV-1	1I_H.1	I	0.944108	Ribeiro,G., Gill,D., Da Costa,A.C., Sabino,E. and Leal,E.
MW793678.1	GenBank	Myanmar	2017	DENV-1	1I_H.1	I	0.944108	Soe,A.M., Ngwe Tun,M.M., Nabeshima,T., Myat,T.W., Htun,M.M., Lin,H., Hom,N.S., Inoue,S., Nwe,K.M., Aye,L.P.P., Fukuta,M., Thant,K.Z., Hasebe,F., Morita,K., Shresta,S., Thu,H.M. and Moi,M.L.
MW793679.1	GenBank	Myanmar	2017	DENV-1	1I_H.1	I	0.944108	Soe,A.M., Ngwe Tun,M.M., Nabeshima,T., Myat,T.W., Htun,M.M., Lin,H., Hom,N.S., Inoue,S., Nwe,K.M., Aye,L.P.P., Fukuta,M., Thant,K.Z., Hasebe,F., Morita,K., Shresta,S., Thu,H.M. and Moi,M.L.
MW793681.1	GenBank	Myanmar	2018	DENV-1	1I_H.1	I	0.944108	Soe,A.M., Ngwe Tun,M.M., Nabeshima,T., Myat,T.W., Htun,M.M., Lin,H., Hom,N.S., Inoue,S., Nwe,K.M., Aye,L.P.P., Fukuta,M., Thant,K.Z., Hasebe,F., Morita,K., Shresta,S., Thu,H.M. and Moi,M.L.
MW793680.1	GenBank	Myanmar	2018	DENV-1	1I_H	I	0.944108	Soe,A.M., Ngwe Tun,M.M., Nabeshima,T., Myat,T.W., Htun,M.M., Lin,H., Hom,N.S., Inoue,S., Nwe,K.M., Aye,L.P.P., Fukuta,M., Thant,K.Z., Hasebe,F., Morita,K., Shresta,S., Thu,H.M. and Moi,M.L.
MW945778.1	GenBank	Thailand	2004	DENV-1	1I_B	I	0.943922	Katzelnick,L., Escoto,A., Huang,A., Garcia-Carreras,B., Chowdhury,N., Berry,I., Chavez,C., Rutvisuttinunt,W., Buchy,P., Duong,V., Dussart,P., Gromowski,G., Macareo,L., Smith,D., Jarman,R., Whitehead,S., Salje,H. and Cummings,D.
MW945779.1	GenBank	Thailand	1995	DENV-1	1I_F	I	0.944108	Katzelnick,L., Escoto,A., Huang,A., Garcia-Carreras,B., Chowdhury,N., Berry,I., Chavez,C., Rutvisuttinunt,W., Buchy,P., Duong,V., Dussart,P., Gromowski,G., Macareo,L., Smith,D., Jarman,R., Whitehead,S., Salje,H. and Cummings,D.
MW945791.1	GenBank	Thailand	1999	DENV-1	1I_H	I	0.944015	Katzelnick,L., Escoto,A., Huang,A., Garcia-Carreras,B., Chowdhury,N., Berry,I., Chavez,C., Rutvisuttinunt,W., Buchy,P., Duong,V., Dussart,P., Gromowski,G., Macareo,L., Smith,D., Jarman,R., Whitehead,S., Salje,H. and Cummings,D.
MW945792.1	GenBank	Thailand	2003	DENV-1	1I_B	I	0.944108	Katzelnick,L., Escoto,A., Huang,A., Garcia-Carreras,B., Chowdhury,N., Berry,I., Chavez,C., Rutvisuttinunt,W., Buchy,P., Duong,V., Dussart,P., Gromowski,G., Macareo,L., Smith,D., Jarman,R., Whitehead,S., Salje,H. and Cummings,D.
MW945793.1	GenBank	Thailand	1994	DENV-1	1I	I	0.944108	Katzelnick,L., Escoto,A., Huang,A., Garcia-Carreras,B., Chowdhury,N., Berry,I., Chavez,C., Rutvisuttinunt,W., Buchy,P., Duong,V., Dussart,P., Gromowski,G., Macareo,L., Smith,D., Jarman,R., Whitehead,S., Salje,H. and Cummings,D.
MW945794.1	GenBank	Thailand	1997	DENV-1	1V_D.2	V	0.944108	Katzelnick,L., Escoto,A., Huang,A., Garcia-Carreras,B., Chowdhury,N., Berry,I., Chavez,C., Rutvisuttinunt,W., Buchy,P., Duong,V., Dussart,P., Gromowski,G., Macareo,L., Smith,D., Jarman,R., Whitehead,S., Salje,H. and Cummings,D.
ON123583.1	GenBank	Peru	2021	DENV-1	1V_D.1.1	V	0.944108	Espejo,V.I., Troncos,G.M., Cruz,C.D., Olivos,J.M., Ramos,R.E., Chuquirachi,F.J., Ocana,V.R., Holguin,C.E., Cedano,L.E., Ampuero,J.S., Tinoco,Y.O. and Graf,P.C.
ON123595.1	GenBank	Peru	2021	DENV-1	1V_D.1.2	V	0.944108	Espejo,V.I., Troncos,G.M., Cruz,C.D., Olivos,J.M., Ramos,R.E., Chuquirachi,F.J., Ocana,V.R., Holguin,C.E., Cedano,L.E., Ampuero,J.S., Tinoco,Y.O. and Graf,P.C.
ON123592.1	GenBank	Peru	2021	DENV-1	1V_D.2	V	0.944108	Espejo,V.I., Troncos,G.M., Cruz,C.D., Olivos,J.M., Ramos,R.E., Chuquirachi,F.J., Ocana,V.R., Holguin,C.E., Cedano,L.E., Ampuero,J.S., Tinoco,Y.O. and Graf,P.C.
ON123596.1	GenBank	Peru	2021	DENV-1	1V_D.1.1	V	0.944108	Espejo,V.I., Troncos,G.M., Cruz,C.D., Olivos,J.M., Ramos,R.E., Chuquirachi,F.J., Ocana,V.R., Holguin,C.E., Cedano,L.E., Ampuero,J.S., Tinoco,Y.O. and Graf,P.C.
ON123597.1	GenBank	Peru	2021	DENV-1	1III_A	III	0.944108	Espejo,V.I., Troncos,G.M., Cruz,C.D., Olivos,J.M., Ramos,R.E., Chuquirachi,F.J., Ocana,V.R., Holguin,C.E., Cedano,L.E., Ampuero,J.S., Tinoco,Y.O. and Graf,P.C.
ON123653.1	GenBank	India	2020	DENV-1	1III_A	III	0.94299	Maurya,R., Agrawal,T., Saraswat,S., Ananthraj,A., Chandele,A., Kumar,S., Kanakan,A., Chattopadhyay,P., Swaminathan,A., Saifi,S., Shashi,P., Pandey,R. and Medigeshi,G.R.
ON123671.1	GenBank	India	2018	DENV-1	1V_E.1	V	0.94299	Maurya,R., Agrawal,T., Saraswat,S., Ananthraj,A., Chandele,A., Kumar,S., Kanakan,A., Chattopadhyay,P., Swaminathan,A., Saifi,S., Shashi,P., Pandey,R. and Medigeshi,G.R.
ON426294.1	GenBank	Brazil-SP	2021	DENV-1	1V_E.1	V	0.944108	Sacchi,C.T., Campos,K.R., Santos,M.B., Reis,A.D., Nogueira,J.S. and Maeda,A.Y.
ON426295.1	GenBank	Brazil-SP	2021	DENV-1	1V_E.1	V	0.944108	Sacchi,C.T., Campos,K.R., Santos,M.B., Reis,A.D., Nogueira,J.S. and Maeda,A.Y.
ON426296.1	GenBank	Brazil-SP	2021	DENV-1	1V_A	V	0.944108	Sacchi,C.T., Campos,K.R., Santos,M.B., Reis,A.D., Nogueira,J.S. and Maeda,A.Y.
ON426297.1	GenBank	Brazil-SP	2021	DENV-1	1V_E.1	V	0.943922	Sacchi,C.T., Campos,K.R., Santos,M.B., Reis,A.D., Nogueira,J.S. and Maeda,A.Y.
ON426298.1	GenBank	Brazil-SP	2021	DENV-1	1V_A	V	0.944108	Sacchi,C.T., Campos,K.R., Santos,M.B., Reis,A.D., Nogueira,J.S. and Maeda,A.Y.
ON426299.1	GenBank	Brazil-SP	2021	DENV-1	1V_D.2	V	0.944108	Sacchi,C.T., Campos,K.R., Santos,M.B., Reis,A.D., Nogueira,J.S. and Maeda,A.Y.
ON426300.1	GenBank	Brazil-SP	2021	DENV-1	1V_E.1	V	0.943922	Sacchi,C.T., Campos,K.R., Santos,M.B., Reis,A.D., Nogueira,J.S. and Maeda,A.Y.
ON426302.1	GenBank	Brazil-SP	2021	DENV-1	1V_E.1	V	0.944108	Sacchi,C.T., Campos,K.R., Santos,M.B., Reis,A.D., Nogueira,J.S. and Maeda,A.Y.
ON426304.1	GenBank	Brazil-SP	2021	DENV-1	1V_F	V	0.944108	Sacchi,C.T., Campos,K.R., Santos,M.B., Reis,A.D., Nogueira,J.S. and Maeda,A.Y.
ON426305.1	GenBank	Brazil-SP	2021	DENV-1	1V_E.1	V	0.944108	Sacchi,C.T., Campos,K.R., Santos,M.B., Reis,A.D., Nogueira,J.S. and Maeda,A.Y.
ON426307.1	GenBank	Brazil-SP	2021	DENV-1	1V_E.1	V	0.944108	Sacchi,C.T., Campos,K.R., Santos,M.B., Reis,A.D., Nogueira,J.S. and Maeda,A.Y.
ON426308.1	GenBank	Brazil-SP	2021	DENV-1	1V_E.1	V	0.944108	Sacchi,C.T., Campos,K.R., Santos,M.B., Reis,A.D., Nogueira,J.S. and Maeda,A.Y.
ON426329.1	GenBank	Brazil-SP	2021	DENV-1	1V_A	V	0.944108	Sacchi,C.T., Campos,K.R., Santos,M.B., Reis,A.D., Nogueira,J.S. and Maeda,A.Y.
ON426331.1	GenBank	Brazil-SP	2021	DENV-1	1V_E.1	V	0.944108	Sacchi,C.T., Campos,K.R., Santos,M.B., Reis,A.D., Nogueira,J.S. and Maeda,A.Y.
ON426333.1	GenBank	Brazil-SP	2021	DENV-1	1V_E.1	V	0.944108	Sacchi,C.T., Campos,K.R., Santos,M.B., Reis,A.D., Nogueira,J.S. and Maeda,A.Y.
ON426349.1	GenBank	Brazil-SP	2021	DENV-1	1V_E.1	V	0.944108	Sacchi,C.T., Campos,K.R., Santos,M.B., Reis,A.D., Nogueira,J.S. and Maeda,A.Y.
ON426350.1	GenBank	Brazil-SP	2021	DENV-1	1V_E.1	V	0.944108	Sacchi,C.T., Campos,K.R., Santos,M.B., Reis,A.D., Nogueira,J.S. and Maeda,A.Y.
ON426351.1	GenBank	Brazil-SP	2021	DENV-1	1V_E.1	V	0.944108	Sacchi,C.T., Campos,K.R., Santos,M.B., Reis,A.D., Nogueira,J.S. and Maeda,A.Y.
ON426352.1	GenBank	Brazil-SP	2021	DENV-1	1V_E.1	V	0.944108	Sacchi,C.T., Campos,K.R., Santos,M.B., Reis,A.D., Nogueira,J.S. and Maeda,A.Y.
ON426354.1	GenBank	Brazil-SP	2021	DENV-1	1V_F	V	0.944108	Sacchi,C.T., Campos,K.R., Santos,M.B., Reis,A.D., Nogueira,J.S. and Maeda,A.Y.
ON426356.1	GenBank	Brazil-SP	2021	DENV-1	1V_A	V	0.944108	Sacchi,C.T., Campos,K.R., Santos,M.B., Reis,A.D., Nogueira,J.S. and Maeda,A.Y.
ON426358.1	GenBank	Brazil-SP	2021	DENV-1	1V_E.1	V	0.944108	Sacchi,C.T., Campos,K.R., Santos,M.B., Reis,A.D., Nogueira,J.S. and Maeda,A.Y.
ON632064.1	GenBank	Brazil-SP	2022	DENV-1	1V_E.1	V	0.944108	Sacchi,C.T., Campos,K.R., Santos,M.B., Reis,A.D. and Amarante,A.F.
ON632065.1	GenBank	Brazil-SP	2022	DENV-1	1V_E.1	V	0.944108	Sacchi,C.T., Campos,K.R., Santos,M.B., Reis,A.D. and Amarante,A.F.
ON632067.1	GenBank	Brazil-SP	2022	DENV-1	1V_D.1.1	V	0.944108	Sacchi,C.T., Campos,K.R., Santos,M.B., Reis,A.D. and Amarante,A.F.
ON632069.1	GenBank	Brazil-SP	2022	DENV-1	1V_E.1	V	0.944108	Sacchi,C.T., Campos,K.R., Santos,M.B., Reis,A.D. and Amarante,A.F.
ON632097.1	GenBank	Brazil-SP	2022	DENV-1	1V_A	V	0.944108	Sacchi,C.T., Campos,K.R., Santos,M.B., Reis,A.D. and Amarante,A.F.
ON632099.1	GenBank	Brazil-SP	2022	DENV-1	1V_E.1	V	0.944108	Sacchi,C.T., Campos,K.R., Santos,M.B., Reis,A.D. and Amarante,A.F.
ON632107.1	GenBank	Brazil-SP	2022	DENV-1	1V_E.1	V	0.944108	Sacchi,C.T., Campos,K.R., Santos,M.B., Reis,A.D. and Amarante,A.F.
ON632113.1	GenBank	Brazil-SP	2022	DENV-1	1IV_B.1	IV	0.944108	Sacchi,C.T., Campos,K.R., Santos,M.B., Reis,A.D. and Amarante,A.F.
ON908216.1	GenBank	Philippines	2019	DENV-1	1V_E.1	V	0.944108	Su,W., Jiang,L. and Lu,W.
ON632114.1	GenBank	Brazil-SP	2022	DENV-1	1I_E.1	I	0.944108	Sacchi,C.T., Campos,K.R., Santos,M.B., Reis,A.D. and Amarante,A.F.
ON908218.1	GenBank	Cambodia	2019	DENV-1	1I_E.1	I	0.944108	Su,W., Jiang,L. and Lu,W.
ON908219.1	GenBank	Cambodia	2019	DENV-1	1V_F	V	0.944108	Su,W., Jiang,L. and Lu,W.
OQ078874.1	GenBank	Brazil-BA	2019	DENV-1	1V_F	V	0.932557	Fritsch,H., Moreno,K., Lima,I.A.B., Santos,C.S., Costa,B.G.G., de Almeida,B.L., Dos Santos,R.A., Francisco,M.V.L.O., Sampaio,M.P.S., de Lima,M.M., Pereira,F.M., Fonseca,V., Tosta,S., Xavier,J., de Oliveira,C., Adelino,T., de Mello,A.L.E.S., Graf,T., Alcantara,L.C.J., Giovanetti,M. and de Siqueira,I.C.
OQ078876.1	GenBank	Brazil-BA	2019	DENV-1	1V_F	V	0.926595	Fritsch,H., Moreno,K., Lima,I.A.B., Santos,C.S., Costa,B.G.G., de Almeida,B.L., Dos Santos,R.A., Francisco,M.V.L.O., Sampaio,M.P.S., de Lima,M.M., Pereira,F.M., Fonseca,V., Tosta,S., Xavier,J., de Oliveira,C., Adelino,T., de Mello,A.L.E.S., Graf,T., Alcantara,L.C.J., Giovanetti,M. and de Siqueira,I.C.
OQ078875.1	GenBank	Brazil-BA	2019	DENV-1	1V_F	V	0.934513	Fritsch,H., Moreno,K., Lima,I.A.B., Santos,C.S., Costa,B.G.G., de Almeida,B.L., Dos Santos,R.A., Francisco,M.V.L.O., Sampaio,M.P.S., de Lima,M.M., Pereira,F.M., Fonseca,V., Tosta,S., Xavier,J., de Oliveira,C., Adelino,T., de Mello,A.L.E.S., Graf,T., Alcantara,L.C.J., Giovanetti,M. and de Siqueira,I.C.
OQ078882.1	GenBank	Brazil-BA	2019	DENV-1	1V_E.4	V	0.931253	Fritsch,H., Moreno,K., Lima,I.A.B., Santos,C.S., Costa,B.G.G., de Almeida,B.L., Dos Santos,R.A., Francisco,M.V.L.O., Sampaio,M.P.S., de Lima,M.M., Pereira,F.M., Fonseca,V., Tosta,S., Xavier,J., de Oliveira,C., Adelino,T., de Mello,A.L.E.S., Graf,T., Alcantara,L.C.J., Giovanetti,M. and de Siqueira,I.C.
OQ567801.1	GenBank	Paraguay	2017	DENV-1	1V_E.1	V	0.917932	Vazquez,C., Alcantara,L.C.J., Fonseca,V., Lima,M., Xavier,J., Adelino,T., Fritsch,H., Castro,E., de Oliveira,C., Schuab,G., Lima,A.R.J., Villalba,S., Gomez de la Fuente,A., Rojas,A., Cantero,C., Fleitas,F., Aquino,C., Ojeda,A., Sequera,G., Torales,J., Barrios,J., Elias,M.C., Iani,F.C.M., Ortega,M.J., Gamarra,M.L., Montoya,R., Rodrigues,E.S., Kashima,S., Sampaio,S.C., Coluchi,N., Leite,J., Gresh,L…
OQ567809.1	GenBank	Paraguay	2022	DENV-1	1V_E.1	V	0.917466	Vazquez,C., Alcantara,L.C.J., Fonseca,V., Lima,M., Xavier,J., Adelino,T., Fritsch,H., Castro,E., de Oliveira,C., Schuab,G., Lima,A.R.J., Villalba,S., Gomez de la Fuente,A., Rojas,A., Cantero,C., Fleitas,F., Aquino,C., Ojeda,A., Sequera,G., Torales,J., Barrios,J., Elias,M.C., Iani,F.C.M., Ortega,M.J., Gamarra,M.L., Montoya,R., Rodrigues,E.S., Kashima,S., Sampaio,S.C., Coluchi,N., Leite,J., Gresh,L…
OQ567810.1	GenBank	Paraguay	2022	DENV-1	1V_E.1	V	0.944108	Vazquez,C., Alcantara,L.C.J., Fonseca,V., Lima,M., Xavier,J., Adelino,T., Fritsch,H., Castro,E., de Oliveira,C., Schuab,G., Lima,A.R.J., Villalba,S., Gomez de la Fuente,A., Rojas,A., Cantero,C., Fleitas,F., Aquino,C., Ojeda,A., Sequera,G., Torales,J., Barrios,J., Elias,M.C., Iani,F.C.M., Ortega,M.J., Gamarra,M.L., Montoya,R., Rodrigues,E.S., Kashima,S., Sampaio,S.C., Coluchi,N., Leite,J., Gresh,L…
OQ567811.1	GenBank	Paraguay	2022	DENV-1	1V_E.1	V	0.940475	Vazquez,C., Alcantara,L.C.J., Fonseca,V., Lima,M., Xavier,J., Adelino,T., Fritsch,H., Castro,E., de Oliveira,C., Schuab,G., Lima,A.R.J., Villalba,S., Gomez de la Fuente,A., Rojas,A., Cantero,C., Fleitas,F., Aquino,C., Ojeda,A., Sequera,G., Torales,J., Barrios,J., Elias,M.C., Iani,F.C.M., Ortega,M.J., Gamarra,M.L., Montoya,R., Rodrigues,E.S., Kashima,S., Sampaio,S.C., Coluchi,N., Leite,J., Gresh,L…
OQ567814.1	GenBank	Paraguay	2022	DENV-1	1V_E.1	V	0.940475	Vazquez,C., Alcantara,L.C.J., Fonseca,V., Lima,M., Xavier,J., Adelino,T., Fritsch,H., Castro,E., de Oliveira,C., Schuab,G., Lima,A.R.J., Villalba,S., Gomez de la Fuente,A., Rojas,A., Cantero,C., Fleitas,F., Aquino,C., Ojeda,A., Sequera,G., Torales,J., Barrios,J., Elias,M.C., Iani,F.C.M., Ortega,M.J., Gamarra,M.L., Montoya,R., Rodrigues,E.S., Kashima,S., Sampaio,S.C., Coluchi,N., Leite,J., Gresh,L…
OQ567816.1	GenBank	Paraguay	2022	DENV-1	1V_E.1	V	0.933675	Vazquez,C., Alcantara,L.C.J., Fonseca,V., Lima,M., Xavier,J., Adelino,T., Fritsch,H., Castro,E., de Oliveira,C., Schuab,G., Lima,A.R.J., Villalba,S., Gomez de la Fuente,A., Rojas,A., Cantero,C., Fleitas,F., Aquino,C., Ojeda,A., Sequera,G., Torales,J., Barrios,J., Elias,M.C., Iani,F.C.M., Ortega,M.J., Gamarra,M.L., Montoya,R., Rodrigues,E.S., Kashima,S., Sampaio,S.C., Coluchi,N., Leite,J., Gresh,L…
OQ786008.1	GenBank	Brazil-SP	2023	DENV-1	1V_E.1	V	0.944108	Sacchi,C.T., Campos,K.R., Santos,M.B.N. and Nogueira,J.S.
OQ786009.1	GenBank	Brazil-SP	2023	DENV-1	1V_D.1.1	V	0.944108	Sacchi,C.T., Campos,K.R., Santos,M.B.N. and Nogueira,J.S.
OQ786010.1	GenBank	Brazil-SP	2023	DENV-1	1V_E.1	V	0.944108	Sacchi,C.T., Campos,K.R., Santos,M.B.N. and Nogueira,J.S.
OQ786023.1	GenBank	Brazil-SP	2023	DENV-1	1V_E.1	V	0.944108	Sacchi,C.T., Campos,K.R., Santos,M.B.N. and Nogueira,J.S.
OQ786027.1	GenBank	Brazil-SP	2023	DENV-1	1V_E.1	V	0.944108	Sacchi,C.T., Campos,K.R., Santos,M.B.N. and Nogueira,J.S.
OQ786028.1	GenBank	Brazil-SP	2023	DENV-1	1V_E.1	V	0.944108	Sacchi,C.T., Campos,K.R., Santos,M.B.N. and Nogueira,J.S.
OQ786034.1	GenBank	Brazil-SP	2023	DENV-1	1V_E.1	V	0.944108	Sacchi,C.T., Campos,K.R., Santos,M.B.N. and Nogueira,J.S.
OQ786035.1	GenBank	Brazil-SP	2023	DENV-1	1V_E.1	V	0.944108	Sacchi,C.T., Campos,K.R., Santos,M.B.N. and Nogueira,J.S.
OQ786042.1	GenBank	Brazil-SP	2023	DENV-1	1V_E.1	V	0.944108	Sacchi,C.T., Campos,K.R., Santos,M.B.N. and Nogueira,J.S.
OQ786043.1	GenBank	Brazil-SP	2023	DENV-1	1V_E.1	V	0.944108	Sacchi,C.T., Campos,K.R., Santos,M.B.N. and Nogueira,J.S.
OQ786044.1	GenBank	Brazil-SP	2023	DENV-1	1V_E.1	V	0.944108	Sacchi,C.T., Campos,K.R., Santos,M.B.N. and Nogueira,J.S.
OQ786045.1	GenBank	Brazil-SP	2023	DENV-1	1V_E.1	V	0.944108	Sacchi,C.T., Campos,K.R., Santos,M.B.N. and Nogueira,J.S.
OQ786046.1	GenBank	Brazil-SP	2023	DENV-1	1V_E.1	V	0.944108	Sacchi,C.T., Campos,K.R., Santos,M.B.N. and Nogueira,J.S.
OR025595.1	GenBank	Brazil-SP	2023	DENV-1	1V_E.1	V	0.944108	Sacchi,C.T., Campos,K.R. and Santos,M.B.N.
OR025599.1	GenBank	Brazil-SC	2023	DENV-1	1V_E.1	V	0.944108	Sacchi,C.T., Campos,K.R. and Santos,M.B.N.
OR025602.1	GenBank	Brazil-RJ	2023	DENV-1	1V_F	V	0.944108	Sacchi,C.T., Campos,K.R. and Santos,M.B.N.
OR025603.1	GenBank	Brazil-RJ	2023	DENV-1	1V_E.1	V	0.944108	Sacchi,C.T., Campos,K.R. and Santos,M.B.N.
OR025604.1	GenBank	Brazil-RJ	2023	DENV-1	1V_E.1	V	0.944108	Sacchi,C.T., Campos,K.R. and Santos,M.B.N.
OR025605.1	GenBank	Brazil-RJ	2023	DENV-1	1V_E.1	V	0.944108	Sacchi,C.T., Campos,K.R. and Santos,M.B.N.
OR025606.1	GenBank	Brazil-RJ	2023	DENV-1	1V_D.2	V	0.944108	Sacchi,C.T., Campos,K.R. and Santos,M.B.N.
OR025607.1	GenBank	Brazil-RJ	2023	DENV-1	1V_E.1	V	0.944108	Sacchi,C.T., Campos,K.R. and Santos,M.B.N.
OR025608.1	GenBank	Brazil-RJ	2023	DENV-1	1V_E.1	V	0.944108	Sacchi,C.T., Campos,K.R. and Santos,M.B.N.
OR025609.1	GenBank	Brazil-RJ	2023	DENV-1	1V_E.1	V	0.944108	Sacchi,C.T., Campos,K.R. and Santos,M.B.N.
OR025610.1	GenBank	Brazil-RJ	2023	DENV-1	1V_D.2	V	0.944108	Sacchi,C.T., Campos,K.R. and Santos,M.B.N.
OR025611.1	GenBank	Brazil-RJ	2023	DENV-1	1V_E.1	V	0.944108	Sacchi,C.T., Campos,K.R. and Santos,M.B.N.
OR025612.1	GenBank	Brazil-RJ	2023	DENV-1	1V_E.1	V	0.944108	Sacchi,C.T., Campos,K.R. and Santos,M.B.N.
OR025623.1	GenBank	Brazil-RJ	2023	DENV-1	1V_E.1	V	0.944108	Sacchi,C.T., Campos,K.R. and Santos,M.B.N.
OR025624.1	GenBank	Brazil-SE	2023	DENV-1	1V_E.1	V	0.944108	Sacchi,C.T., Campos,K.R. and Santos,M.B.N.
OR025625.1	GenBank	Brazil-SP	2023	DENV-1	1V_E.1	V	0.944108	Sacchi,C.T., Campos,K.R. and Santos,M.B.N.
OR025626.1	GenBank	Brazil-SP	2023	DENV-1	1V_E.1	V	0.944108	Sacchi,C.T., Campos,K.R. and Santos,M.B.N.
OR025628.1	GenBank	Brazil-SP	2023	DENV-1	1V_E.1	V	0.944108	Sacchi,C.T., Campos,K.R. and Santos,M.B.N.
OR025639.1	GenBank	Brazil-SP	2023	DENV-1	1V_E.1	V	0.944108	Sacchi,C.T., Campos,K.R. and Santos,M.B.N.
OR025640.1	GenBank	Brazil-SP	2023	DENV-1	1V_E.1	V	0.944108	Sacchi,C.T., Campos,K.R. and Santos,M.B.N.
OR025642.1	GenBank	Brazil-SP	2023	DENV-1	1V_E.1	V	0.944108	Sacchi,C.T., Campos,K.R. and Santos,M.B.N.
OR025646.1	GenBank	Brazil-SP	2023	DENV-1	1V_E.1	V	0.944108	Sacchi,C.T., Campos,K.R. and Santos,M.B.N.
OR025647.1	GenBank	Brazil-SP	2023	DENV-1	1V_E.1	V	0.944108	Sacchi,C.T., Campos,K.R. and Santos,M.B.N.
OR025648.1	GenBank	Brazil-SP	2023	DENV-1	1V_E.1	V	0.944108	Sacchi,C.T., Campos,K.R. and Santos,M.B.N.
OR025650.1	GenBank	Brazil-SP	2023	DENV-1	1V_E.1	V	0.944108	Sacchi,C.T., Campos,K.R. and Santos,M.B.N.
OR025651.1	GenBank	Brazil-SP	2023	DENV-1	1V_D.1.1	V	0.944108	Sacchi,C.T., Campos,K.R. and Santos,M.B.N.
OR025653.1	GenBank	Brazil-SP	2023	DENV-1	1V_E.1	V	0.944108	Sacchi,C.T., Campos,K.R. and Santos,M.B.N.
OR025654.1	GenBank	Brazil-SP	2023	DENV-1	1V_E.1	V	0.944108	Sacchi,C.T., Campos,K.R. and Santos,M.B.N.
OR025656.1	GenBank	Brazil-SP	2023	DENV-1	1V_E.1	V	0.944108	Sacchi,C.T., Campos,K.R. and Santos,M.B.N.
OR025657.1	GenBank	Brazil-SP	2023	DENV-1	1V_E.1	V	0.944108	Sacchi,C.T., Campos,K.R. and Santos,M.B.N.
OR025661.1	GenBank	Brazil-SP	2023	DENV-1	1V_E.1	V	0.944108	Sacchi,C.T., Campos,K.R. and Santos,M.B.N.
OR025662.1	GenBank	Brazil-SP	2023	DENV-1	1V_E.1	V	0.944108	Sacchi,C.T., Campos,K.R. and Santos,M.B.N.
OR025663.1	GenBank	Brazil-SP	2023	DENV-1	1V_E.1	V	0.944108	Sacchi,C.T., Campos,K.R. and Santos,M.B.N.
OR025665.1	GenBank	Brazil-SP	2023	DENV-1	1V_E.1	V	0.944108	Sacchi,C.T., Campos,K.R. and Santos,M.B.N.
OR025666.1	GenBank	Brazil-SP	2023	DENV-1	1V_E.1	V	0.944108	Sacchi,C.T., Campos,K.R. and Santos,M.B.N.
OR167125.1	GenBank	Brazil-DF	2023	DENV-1	1V_E.1	V	0.908337	Mendonca,A.F., Andrade,C.F., Sobreiro,M.B., Almeida,R.M., Silva,V.L. and Pereira,L.A.
OR167127.1	GenBank	Brazil-DF	2023	DENV-1	1V_D.1.1	V	0.909735	Mendonca,A.F., Andrade,C.F., Sobreiro,M.B., Almeida,R.M., Silva,V.L. and Pereira,L.A.
OR167138.1	GenBank	Brazil-MS	2023	DENV-1	1V_D.1.1	V	0.915976	Mendonca,A.F., Andrade,C.F., Sobreiro,M.B., Almeida,R.M., Silva,V.L. and Pereira,L.A.
OR167145.1	GenBank	Brazil-MS	2023	DENV-1	1V_E.1	V	0.886819	Mendonca,A.F., Andrade,C.F., Sobreiro,M.B., Almeida,R.M., Silva,V.L. and Pereira,L.A.
OR167147.1	GenBank	Brazil-GO	2023	DENV-1	1V_E.1	V	0.89809	Mendonca,A.F., Andrade,C.F., Sobreiro,M.B., Almeida,R.M., Silva,V.L. and Pereira,L.A.
OR167154.1	GenBank	Brazil-MS	2023	DENV-1	1V_D.1.1	V	0.89483	Mendonca,A.F., Andrade,C.F., Sobreiro,M.B., Almeida,R.M., Silva,V.L. and Pereira,L.A.
OR167155.1	GenBank	Brazil-MT	2023	DENV-1	1V_E.1	V	0.91048	Mendonca,A.F., Andrade,C.F., Sobreiro,M.B., Almeida,R.M., Silva,V.L. and Pereira,L.A.
OR167156.1	GenBank	Brazil-MT	2023	DENV-1	1V_E.1	V	0.893898	Mendonca,A.F., Andrade,C.F., Sobreiro,M.B., Almeida,R.M., Silva,V.L. and Pereira,L.A.
OR167167.1	GenBank	Brazil-MT	2023	DENV-1	1V_E.1	V	0.911691	Mendonca,A.F., Andrade,C.F., Sobreiro,M.B., Almeida,R.M., Silva,V.L. and Pereira,L.A.
OR167169.1	GenBank	Brazil-MS	2023	DENV-1	1V_D.1.1	V	0.90163	Mendonca,A.F., Andrade,C.F., Sobreiro,M.B., Almeida,R.M., Silva,V.L. and Pereira,L.A.
OR167170.1	GenBank	Brazil-MS	2023	DENV-1	1V_E.1	V	0.907871	Mendonca,A.F., Andrade,C.F., Sobreiro,M.B., Almeida,R.M., Silva,V.L. and Pereira,L.A.
OR167171.1	GenBank	Brazil-MS	2023	DENV-1	1V_E.1	V	0.894551	Mendonca,A.F., Andrade,C.F., Sobreiro,M.B., Almeida,R.M., Silva,V.L. and Pereira,L.A.
OR167172.1	GenBank	Brazil-MS	2023	DENV-1	1V_D.1.1	V	0.817606	Mendonca,A.F., Andrade,C.F., Sobreiro,M.B., Almeida,R.M., Silva,V.L. and Pereira,L.A.
OR167173.1	GenBank	Brazil-MS	2023	DENV-1	1V_E.1	V	0.907871	Mendonca,A.F., Andrade,C.F., Sobreiro,M.B., Almeida,R.M., Silva,V.L. and Pereira,L.A.
OR167174.1	GenBank	Brazil-MS	2023	DENV-1	1V_D.1.1	V	0.898277	Mendonca,A.F., Andrade,C.F., Sobreiro,M.B., Almeida,R.M., Silva,V.L. and Pereira,L.A.
OR167175.1	GenBank	Brazil-MS	2023	DENV-1	1V_D.1.1	V	0.918584	Mendonca,A.F., Andrade,C.F., Sobreiro,M.B., Almeida,R.M., Silva,V.L. and Pereira,L.A.
OR167176.1	GenBank	Brazil-MS	2023	DENV-1	1V_D.1.1	V	0.9102	Mendonca,A.F., Andrade,C.F., Sobreiro,M.B., Almeida,R.M., Silva,V.L. and Pereira,L.A.
OR167177.1	GenBank	Brazil-MS	2023	DENV-1	1V_E.1	V	0.908058	Mendonca,A.F., Andrade,C.F., Sobreiro,M.B., Almeida,R.M., Silva,V.L. and Pereira,L.A.
OR167224.1	GenBank	Brazil-DF	2023	DENV-1	1V_E.1	V	0.905822	Mendonca,A.F., Andrade,C.F., Sobreiro,M.B., Almeida,R.M., Silva,V.L. and Pereira,L.A.
OR167225.1	GenBank	Brazil-DF	2023	DENV-1	1V_E.1	V	0.897625	Mendonca,A.F., Andrade,C.F., Sobreiro,M.B., Almeida,R.M., Silva,V.L. and Pereira,L.A.
OR167226.1	GenBank	Brazil-DF	2023	DENV-1	1V_E.1	V	0.900885	Mendonca,A.F., Andrade,C.F., Sobreiro,M.B., Almeida,R.M., Silva,V.L. and Pereira,L.A.
OR167227.1	GenBank	Brazil-DF	2023	DENV-1	1V_E.1	V	0.900233	Mendonca,A.F., Andrade,C.F., Sobreiro,M.B., Almeida,R.M., Silva,V.L. and Pereira,L.A.
OR167229.1	GenBank	Brazil-DF	2023	DENV-1	1V_E.1	V	0.904611	Mendonca,A.F., Andrade,C.F., Sobreiro,M.B., Almeida,R.M., Silva,V.L. and Pereira,L.A.
OR167230.1	GenBank	Brazil-DF	2023	DENV-1	1V_E.1	V	0.899581	Mendonca,A.F., Andrade,C.F., Sobreiro,M.B., Almeida,R.M., Silva,V.L. and Pereira,L.A.
OR167231.1	GenBank	Brazil-DF	2023	DENV-1	1V_E.1	V	0.913647	Mendonca,A.F., Andrade,C.F., Sobreiro,M.B., Almeida,R.M., Silva,V.L. and Pereira,L.A.
OR167232.1	GenBank	Brazil-DF	2023	DENV-1	1V_E.1	V	0.906567	Mendonca,A.F., Andrade,C.F., Sobreiro,M.B., Almeida,R.M., Silva,V.L. and Pereira,L.A.
OR167233.1	GenBank	Brazil-DF	2023	DENV-1	1V_D.1.1	V	0.897345	Mendonca,A.F., Andrade,C.F., Sobreiro,M.B., Almeida,R.M., Silva,V.L. and Pereira,L.A.
OR167234.1	GenBank	Brazil-MT	2023	DENV-1	1V_E.1	V	0.920075	Mendonca,A.F., Andrade,C.F., Sobreiro,M.B., Almeida,R.M., Silva,V.L. and Pereira,L.A.
OR167236.1	GenBank	Brazil-MT	2023	DENV-1	1V_E.1	V	0.911225	Mendonca,A.F., Andrade,C.F., Sobreiro,M.B., Almeida,R.M., Silva,V.L. and Pereira,L.A.
OR167237.1	GenBank	Brazil-MT	2023	DENV-1	1V_D.1.1	V	0.912902	Mendonca,A.F., Andrade,C.F., Sobreiro,M.B., Almeida,R.M., Silva,V.L. and Pereira,L.A.
OR167238.1	GenBank	Brazil-MT	2023	DENV-1	1V_D.1.1	V	0.918118	Mendonca,A.F., Andrade,C.F., Sobreiro,M.B., Almeida,R.M., Silva,V.L. and Pereira,L.A.
OR167241.1	GenBank	Brazil-MT	2023	DENV-1	1V_E.1	V	0.917839	Mendonca,A.F., Andrade,C.F., Sobreiro,M.B., Almeida,R.M., Silva,V.L. and Pereira,L.A.
OR167242.1	GenBank	Brazil-MT	2023	DENV-1	1V_D.1.1	V	0.899301	Mendonca,A.F., Andrade,C.F., Sobreiro,M.B., Almeida,R.M., Silva,V.L. and Pereira,L.A.
OR167243.1	GenBank	Brazil-MT	2023	DENV-1	1V_E.1	V	0.915324	Mendonca,A.F., Andrade,C.F., Sobreiro,M.B., Almeida,R.M., Silva,V.L. and Pereira,L.A.
OR167248.1	GenBank	Brazil-MT	2023	DENV-1	1V_D.1.1	V	0.897345	Mendonca,A.F., Andrade,C.F., Sobreiro,M.B., Almeida,R.M., Silva,V.L. and Pereira,L.A.
OR167249.1	GenBank	Brazil-MT	2023	DENV-1	1V_D.1.1	V	0.917187	Mendonca,A.F., Andrade,C.F., Sobreiro,M.B., Almeida,R.M., Silva,V.L. and Pereira,L.A.
OR167250.1	GenBank	Brazil-MT	2023	DENV-1	1V_D.1.1	V	0.902096	Mendonca,A.F., Andrade,C.F., Sobreiro,M.B., Almeida,R.M., Silva,V.L. and Pereira,L.A.
OR167251.1	GenBank	Brazil-MT	2023	DENV-1	1V_D.1.1	V	0.911411	Mendonca,A.F., Andrade,C.F., Sobreiro,M.B., Almeida,R.M., Silva,V.L. and Pereira,L.A.
OR167252.1	GenBank	Brazil-MT	2023	DENV-1	1V_D.1.1	V	0.919888	Mendonca,A.F., Andrade,C.F., Sobreiro,M.B., Almeida,R.M., Silva,V.L. and Pereira,L.A.
OR167253.1	GenBank	Brazil-MT	2023	DENV-1	1V_E.1	V	0.920913	Mendonca,A.F., Andrade,C.F., Sobreiro,M.B., Almeida,R.M., Silva,V.L. and Pereira,L.A.
OR167256.1	GenBank	Brazil-GO	2023	DENV-1	1V_E.1	V	0.895016	Mendonca,A.F., Andrade,C.F., Sobreiro,M.B., Almeida,R.M., Silva,V.L. and Pereira,L.A.
OR167254.1	GenBank	Brazil-GO	2023	DENV-1	1V_E.1	V	0.914113	Mendonca,A.F., Andrade,C.F., Sobreiro,M.B., Almeida,R.M., Silva,V.L. and Pereira,L.A.
OR167258.1	GenBank	Brazil-GO	2023	DENV-1	1V_E.1	V	0.899301	Mendonca,A.F., Andrade,C.F., Sobreiro,M.B., Almeida,R.M., Silva,V.L. and Pereira,L.A.
OR167260.1	GenBank	Brazil-GO	2023	DENV-1	1V_E.1	V	0.894085	Mendonca,A.F., Andrade,C.F., Sobreiro,M.B., Almeida,R.M., Silva,V.L. and Pereira,L.A.
OR167259.1	GenBank	Brazil-GO	2023	DENV-1	1V_E.1	V	0.919516	Mendonca,A.F., Andrade,C.F., Sobreiro,M.B., Almeida,R.M., Silva,V.L. and Pereira,L.A.
OR167262.1	GenBank	Brazil-GO	2023	DENV-1	1V_E.1	V	0.895016	Mendonca,A.F., Andrade,C.F., Sobreiro,M.B., Almeida,R.M., Silva,V.L. and Pereira,L.A.
OR167263.1	GenBank	Brazil-GO	2023	DENV-1	1V_E.1	V	0.912436	Mendonca,A.F., Andrade,C.F., Sobreiro,M.B., Almeida,R.M., Silva,V.L. and Pereira,L.A.
OR167261.1	GenBank	Brazil-GO	2023	DENV-1	1V_E.1	V	0.893153	Mendonca,A.F., Andrade,C.F., Sobreiro,M.B., Almeida,R.M., Silva,V.L. and Pereira,L.A.
OR167264.1	GenBank	Brazil-GO	2023	DENV-1	1V_E.1	V	0.85319	Mendonca,A.F., Andrade,C.F., Sobreiro,M.B., Almeida,R.M., Silva,V.L. and Pereira,L.A.
OR167265.1	GenBank	Brazil-GO	2023	DENV-1	1V_E.1	V	0.89632	Mendonca,A.F., Andrade,C.F., Sobreiro,M.B., Almeida,R.M., Silva,V.L. and Pereira,L.A.
OR167266.1	GenBank	Brazil-GO	2023	DENV-1	1V_E.1	V	0.864462	Mendonca,A.F., Andrade,C.F., Sobreiro,M.B., Almeida,R.M., Silva,V.L. and Pereira,L.A.
OR167268.1	GenBank	Brazil-MT	2023	DENV-1	1V_D.1.1	V	0.912715	Mendonca,A.F., Andrade,C.F., Sobreiro,M.B., Almeida,R.M., Silva,V.L. and Pereira,L.A.
OR167267.1	GenBank	Brazil-MT	2023	DENV-1	1V_E.1	V	0.919422	Mendonca,A.F., Andrade,C.F., Sobreiro,M.B., Almeida,R.M., Silva,V.L. and Pereira,L.A.
OR167269.1	GenBank	Brazil-MT	2023	DENV-1	1V_E.1	V	0.903586	Mendonca,A.F., Andrade,C.F., Sobreiro,M.B., Almeida,R.M., Silva,V.L. and Pereira,L.A.
OR167270.1	GenBank	Brazil-MT	2023	DENV-1	1V_E.1	V	0.911877	Mendonca,A.F., Andrade,C.F., Sobreiro,M.B., Almeida,R.M., Silva,V.L. and Pereira,L.A.
OR167271.1	GenBank	Brazil-GO	2023	DENV-1	1V_D.1.1	V	0.914578	Mendonca,A.F., Andrade,C.F., Sobreiro,M.B., Almeida,R.M., Silva,V.L. and Pereira,L.A.
OR167359.1	GenBank	Brazil-AM	2023	DENV-1	1V_E.1	V	0.934886	Ribeiro,G., Parise,D., Paiva,A., Franz,H., Junior,W. and Arcanjo,A.R.
OR167363.1	GenBank	Brazil-AM	2023	DENV-1	1V_D.1.1	V	0.944108	Ribeiro,G., Parise,D., Paiva,A., Franz,H., Junior,W. and Arcanjo,A.R.
OR167367.1	GenBank	Brazil-AM	2023	DENV-1	1V_D.1.1	V	0.902469	Ribeiro,G., Parise,D., Paiva,A., Franz,H., Junior,W. and Arcanjo,A.R.
OR167365.1	GenBank	Brazil-AM	2023	DENV-1	1V_D.1.1	V	0.875547	Ribeiro,G., Parise,D., Paiva,A., Franz,H., Junior,W. and Arcanjo,A.R.
OR167368.1	GenBank	Brazil-RO	2023	DENV-1	1V_D.1.1	V	0.888961	Ribeiro,G., Parise,D., Paiva,A., Franz,H., Junior,W. and Arcanjo,A.R.
OR258442.1	GenBank	Brazil-MS	2022	DENV-1	1V_E.1	V	0.933489	Castilho De Arruda,L.D., Giovanetti,M., Fonseca,V., Zardin,M.C.S.U., Lichs,G.G.C., Asato,S., Esposito,A.O.P., Tokeshi Muller,M., Xavier,J., Fritsch,H., Lima,M., De Oliveira,C., Santos,E.V., Maziero,L.M.A., Frias,D.F.R., Ahad Das Neves,D., Ferreira Da Silva,L., Rodrigues Barretos,E.C., Tsuha Oshiro,P.E., Modafari Goday,B., Lemos Dos Santos,J.K., Kashima,S., Albuquerque,C.F.C., Said,R.F.D.C., Rosew…
OR258454.1	GenBank	Brazil-MS	2022	DENV-1	1V_E.1	V	0.942152	Castilho De Arruda,L.D., Giovanetti,M., Fonseca,V., Zardin,M.C.S.U., Lichs,G.G.C., Asato,S., Esposito,A.O.P., Tokeshi Muller,M., Xavier,J., Fritsch,H., Lima,M., De Oliveira,C., Santos,E.V., Maziero,L.M.A., Frias,D.F.R., Ahad Das Neves,D., Ferreira Da Silva,L., Rodrigues Barretos,E.C., Tsuha Oshiro,P.E., Modafari Goday,B., Lemos Dos Santos,J.K., Kashima,S., Albuquerque,C.F.C., Said,R.F.D.C., Rosew…
OR258455.1	GenBank	Brazil-MS	2022	DENV-1	1V_D.1.1	V	0.933489	Castilho De Arruda,L.D., Giovanetti,M., Fonseca,V., Zardin,M.C.S.U., Lichs,G.G.C., Asato,S., Esposito,A.O.P., Tokeshi Muller,M., Xavier,J., Fritsch,H., Lima,M., De Oliveira,C., Santos,E.V., Maziero,L.M.A., Frias,D.F.R., Ahad Das Neves,D., Ferreira Da Silva,L., Rodrigues Barretos,E.C., Tsuha Oshiro,P.E., Modafari Goday,B., Lemos Dos Santos,J.K., Kashima,S., Albuquerque,C.F.C., Said,R.F.D.C., Rosew…
OR258466.1	GenBank	Brazil-MS	2022	DENV-1	1V_E.1	V	0.941593	Castilho De Arruda,L.D., Giovanetti,M., Fonseca,V., Zardin,M.C.S.U., Lichs,G.G.C., Asato,S., Esposito,A.O.P., Tokeshi Muller,M., Xavier,J., Fritsch,H., Lima,M., De Oliveira,C., Santos,E.V., Maziero,L.M.A., Frias,D.F.R., Ahad Das Neves,D., Ferreira Da Silva,L., Rodrigues Barretos,E.C., Tsuha Oshiro,P.E., Modafari Goday,B., Lemos Dos Santos,J.K., Kashima,S., Albuquerque,C.F.C., Said,R.F.D.C., Rosew…
OR258467.1	GenBank	Brazil-MS	2022	DENV-1	1V_D.1.1	V	0.942152	Castilho De Arruda,L.D., Giovanetti,M., Fonseca,V., Zardin,M.C.S.U., Lichs,G.G.C., Asato,S., Esposito,A.O.P., Tokeshi Muller,M., Xavier,J., Fritsch,H., Lima,M., De Oliveira,C., Santos,E.V., Maziero,L.M.A., Frias,D.F.R., Ahad Das Neves,D., Ferreira Da Silva,L., Rodrigues Barretos,E.C., Tsuha Oshiro,P.E., Modafari Goday,B., Lemos Dos Santos,J.K., Kashima,S., Albuquerque,C.F.C., Said,R.F.D.C., Rosew…
OR258470.1	GenBank	Brazil-MS	2022	DENV-1	1V_D.1.1	V	0.941034	Castilho De Arruda,L.D., Giovanetti,M., Fonseca,V., Zardin,M.C.S.U., Lichs,G.G.C., Asato,S., Esposito,A.O.P., Tokeshi Muller,M., Xavier,J., Fritsch,H., Lima,M., De Oliveira,C., Santos,E.V., Maziero,L.M.A., Frias,D.F.R., Ahad Das Neves,D., Ferreira Da Silva,L., Rodrigues Barretos,E.C., Tsuha Oshiro,P.E., Modafari Goday,B., Lemos Dos Santos,J.K., Kashima,S., Albuquerque,C.F.C., Said,R.F.D.C., Rosew…
OR258502.1	GenBank	Brazil-MS	2022	DENV-1	1V_D.1.1	V	0.943922	Castilho De Arruda,L.D., Giovanetti,M., Fonseca,V., Zardin,M.C.S.U., Lichs,G.G.C., Asato,S., Esposito,A.O.P., Tokeshi Muller,M., Xavier,J., Fritsch,H., Lima,M., De Oliveira,C., Santos,E.V., Maziero,L.M.A., Frias,D.F.R., Ahad Das Neves,D., Ferreira Da Silva,L., Rodrigues Barretos,E.C., Tsuha Oshiro,P.E., Modafari Goday,B., Lemos Dos Santos,J.K., Kashima,S., Albuquerque,C.F.C., Said,R.F.D.C., Rosew…
OR258486.1	GenBank	Brazil-MS	2022	DENV-1	1IV_B.2	IV	0.940382	Castilho De Arruda,L.D., Giovanetti,M., Fonseca,V., Zardin,M.C.S.U., Lichs,G.G.C., Asato,S., Esposito,A.O.P., Tokeshi Muller,M., Xavier,J., Fritsch,H., Lima,M., De Oliveira,C., Santos,E.V., Maziero,L.M.A., Frias,D.F.R., Ahad Das Neves,D., Ferreira Da Silva,L., Rodrigues Barretos,E.C., Tsuha Oshiro,P.E., Modafari Goday,B., Lemos Dos Santos,J.K., Kashima,S., Albuquerque,C.F.C., Said,R.F.D.C., Rosew…
OR476953.1	GenBank	Philippines	2014	DENV-1	1V_E.1	V	0.944108	Velasco,J.M., Klungthong,C., Chinnawirotpisan,P., Diones,P.C., Valderama,M.T., Leonardia,S., Manasatienkij,W., Joonlasak,K., Rodpradit,P., Mateo,J., Vila,V. II, Navarro,F.C., Jones,A.R. and Fernandez,S.
OR258503.1	GenBank	Brazil-MS	2022	DENV-1	1V_D.1.1	V	0.942152	Castilho De Arruda,L.D., Giovanetti,M., Fonseca,V., Zardin,M.C.S.U., Lichs,G.G.C., Asato,S., Esposito,A.O.P., Tokeshi Muller,M., Xavier,J., Fritsch,H., Lima,M., De Oliveira,C., Santos,E.V., Maziero,L.M.A., Frias,D.F.R., Ahad Das Neves,D., Ferreira Da Silva,L., Rodrigues Barretos,E.C., Tsuha Oshiro,P.E., Modafari Goday,B., Lemos Dos Santos,J.K., Kashima,S., Albuquerque,C.F.C., Said,R.F.D.C., Rosew…
OR258504.1	GenBank	Brazil-MS	2022	DENV-1	1IV_B.2	IV	0.933954	Castilho De Arruda,L.D., Giovanetti,M., Fonseca,V., Zardin,M.C.S.U., Lichs,G.G.C., Asato,S., Esposito,A.O.P., Tokeshi Muller,M., Xavier,J., Fritsch,H., Lima,M., De Oliveira,C., Santos,E.V., Maziero,L.M.A., Frias,D.F.R., Ahad Das Neves,D., Ferreira Da Silva,L., Rodrigues Barretos,E.C., Tsuha Oshiro,P.E., Modafari Goday,B., Lemos Dos Santos,J.K., Kashima,S., Albuquerque,C.F.C., Said,R.F.D.C., Rosew…
OR476959.1	GenBank	Philippines	2015	DENV-1	1V_E.1	V	0.943363	Velasco,J.M., Klungthong,C., Chinnawirotpisan,P., Diones,P.C., Valderama,M.T., Leonardia,S., Manasatienkij,W., Joonlasak,K., Rodpradit,P., Mateo,J., Vila,V. II, Navarro,F.C., Jones,A.R. and Fernandez,S.
OR494344.1	GenBank	Uruguay	2023	DENV-1	1V_E.1	V	0.944108	Morel,N., Giovanetti,M., Fonseca,V., Burgueno,A., Lima,M., Castro,E., Guimaraes,N.R., Iani,F.C.M., Bormida,V., Cortinas,M.N., Ramas,V., Coppola,L., Franco,L., Rico,J.M., Alcantara,L.C.J. and Chiparelli,H.
OR494346.1	GenBank	Uruguay	2023	DENV-1	1V_E.1	V	0.944108	Morel,N., Giovanetti,M., Fonseca,V., Burgueno,A., Lima,M., Castro,E., Guimaraes,N.R., Iani,F.C.M., Bormida,V., Cortinas,M.N., Ramas,V., Coppola,L., Franco,L., Rico,J.M., Alcantara,L.C.J. and Chiparelli,H.
OR494347.1	GenBank	Uruguay	2023	DENV-1	1V_E.1	V	0.94299	Morel,N., Giovanetti,M., Fonseca,V., Burgueno,A., Lima,M., Castro,E., Guimaraes,N.R., Iani,F.C.M., Bormida,V., Cortinas,M.N., Ramas,V., Coppola,L., Franco,L., Rico,J.M., Alcantara,L.C.J. and Chiparelli,H.
OR494348.1	GenBank	Uruguay	2023	DENV-1	1V_E.1	V	0.944108	Morel,N., Giovanetti,M., Fonseca,V., Burgueno,A., Lima,M., Castro,E., Guimaraes,N.R., Iani,F.C.M., Bormida,V., Cortinas,M.N., Ramas,V., Coppola,L., Franco,L., Rico,J.M., Alcantara,L.C.J. and Chiparelli,H.
OR494349.1	GenBank	Uruguay	2023	DENV-1	1V_E.1	V	0.944108	Morel,N., Giovanetti,M., Fonseca,V., Burgueno,A., Lima,M., Castro,E., Guimaraes,N.R., Iani,F.C.M., Bormida,V., Cortinas,M.N., Ramas,V., Coppola,L., Franco,L., Rico,J.M., Alcantara,L.C.J. and Chiparelli,H.
OR518248.1	GenBank	Brazil-TO	2021	DENV-1	1V_E.1	V	0.944015	Souza,U.J.B., Macedo,Y.S.M., Santos,R.N., Cardoso,F.D.P., Galvao,J.D., Gabev,E.E., Franco,A.C., Roehe,P.M., Spilki,F.R. and Campos,F.S.
OR518249.1	GenBank	Brazil-TO	2021	DENV-1	1V_E.1	V	0.944108	Souza,U.J.B., Macedo,Y.S.M., Santos,R.N., Cardoso,F.D.P., Galvao,J.D., Gabev,E.E., Franco,A.C., Roehe,P.M., Spilki,F.R. and Campos,F.S.
OR518250.1	GenBank	Brazil-TO	2021	DENV-1	1V_E.1	V	0.940475	Souza,U.J.B., Macedo,Y.S.M., Santos,R.N., Cardoso,F.D.P., Galvao,J.D., Gabev,E.E., Franco,A.C., Roehe,P.M., Spilki,F.R. and Campos,F.S.
OR518270.1	GenBank	Brazil-TO	2022	DENV-1	1V_E.1	V	0.93088	Souza,U.J.B., Macedo,Y.S.M., Santos,R.N., Cardoso,F.D.P., Galvao,J.D., Gabev,E.E., Franco,A.C., Roehe,P.M., Spilki,F.R. and Campos,F.S.
OR518271.1	GenBank	Brazil-TO	2022	DENV-1	1V_E.1	V	0.914951	Souza,U.J.B., Macedo,Y.S.M., Santos,R.N., Cardoso,F.D.P., Galvao,J.D., Gabev,E.E., Franco,A.C., Roehe,P.M., Spilki,F.R. and Campos,F.S.
OR523627.1	GenBank	Brazil-TO	2022	DENV-1	1V_E.1	V	0.900605	Souza,U.J.B., Barreto,H.G., Manuli,E.R., Santos,G.C.A., Sabino,E.C. and Milagres,F.A.P.
OR545518.1	GenBank	Brazil-SP	2022	DENV-1	1V_E.1	V	0.89632	Souza,C. and Romano,C.
OR545519.1	GenBank	Brazil-SP	2022	DENV-1	1V_A	V	0.935352	Souza,C. and Romano,C.
OR545520.1	GenBank	Brazil-SP	2015	DENV-1	1V_A	V	0.941127	Souza,C. and Romano,C.
OR545521.1	GenBank	Brazil-SP	2015	DENV-1	1V_A	V	0.941034	Souza,C. and Romano,C.
OR545522.1	GenBank	Brazil-SP	2015	DENV-1	1V_A	V	0.940755	Souza,C. and Romano,C.
OR545523.1	GenBank	Brazil-SP	2015	DENV-1	1V_A	V	0.940848	Souza,C. and Romano,C.
OR545524.1	GenBank	Brazil-SP	2015	DENV-1	1V_A	V	0.940848	Souza,C. and Romano,C.
OR545525.1	GenBank	Brazil-SP	2015	DENV-1	1V_A	V	0.940848	Souza,C. and Romano,C.
OR545526.1	GenBank	Brazil-SP	2015	DENV-1	1V_A	V	0.940848	Souza,C. and Romano,C.
OR545527.1	GenBank	Brazil-SP	2015	DENV-1	1V_A	V	0.940848	Souza,C. and Romano,C.
OR545528.1	GenBank	Brazil-SP	2015	DENV-1	1V_A	V	0.940755	Souza,C. and Romano,C.
OR545529.1	GenBank	Brazil-SP	2015	DENV-1	1V_A	V	0.941034	Souza,C. and Romano,C.
OR545530.1	GenBank	Brazil-SP	2015	DENV-1	1V_A	V	0.940475	Souza,C. and Romano,C.
OR545531.1	GenBank	Brazil-SP	2015	DENV-1	1V_A	V	0.939916	Souza,C. and Romano,C.
OR545532.1	GenBank	Brazil-SP	2015	DENV-1	1V_A	V	0.940848	Souza,C. and Romano,C.
OR545533.1	GenBank	Brazil-SP	2015	DENV-1	1I_K.1.1	I	0.940848	Souza,C. and Romano,C.
PP563833.1	GenBank	China	2023	DENV-1	1I_K.1.1	I	0.944108	Su,W., Lu,W. and Liu,P.
PP563834.1	GenBank	China	2023	DENV-1	1I_K.1.1	I	0.944108	Su,W., Lu,W. and Liu,P.
PP563835.1	GenBank	China	2023	DENV-1	1I_K.1.1	I	0.944108	Su,W., Lu,W. and Liu,P.
PP563887.1	GenBank	China	2023	DENV-1	1I_K.1.1	I	0.944108	Su,W., Lu,W. and Liu,P.
PP563885.1	GenBank	China	2023	DENV-1	1I_K.1.1	I	0.944108	Su,W., Lu,W. and Liu,P.
PP563889.1	GenBank	China	2023	DENV-1	1V_D.2	V	0.944108	Su,W., Lu,W. and Liu,P.
PP982960.1	GenBank	Colombia	2023	DENV-1	1V_D.1	V	0.942897	Breban,M.I., Hill,V., Torres,D., Murillo-Ortiz,M.A., Davalos,D., Hurtado,I.C., Lopez,E. and Grubaugh,N.D.
PP982962.1	GenBank	Colombia	2023	DENV-1	1V_D.1	V	0.87061	Breban,M.I., Hill,V., Torres,D., Murillo-Ortiz,M.A., Davalos,D., Hurtado,I.C., Lopez,E. and Grubaugh,N.D.
PP982963.1	GenBank	Colombia	2023	DENV-1	1V_D.2	V	0.94122	Breban,M.I., Hill,V., Torres,D., Murillo-Ortiz,M.A., Davalos,D., Hurtado,I.C., Lopez,E. and Grubaugh,N.D.
PP982964.1	GenBank	Colombia	2023	DENV-1	1I_K.1.1	I	0.942804	Breban,M.I., Hill,V., Torres,D., Murillo-Ortiz,M.A., Davalos,D., Hurtado,I.C., Lopez,E. and Grubaugh,N.D.
PQ357569.1	GenBank	Cambodia	2019	DENV-1	1V_D.1.1	V	0.944108	Su,W., Lu,W. and Liu,P.
PQ467822.1	GenBank	Peru	2024	DENV-1	1V_D.1.1	V	0.944015	Medrano,P.A., Izarra,K.V., Vasquez,K.V., Hutado,C.V., Jimenez,V.A., Nunez,A.E., Dominguez,V., Huaman,E.A., Acedo,S., Lizarraga,W.C., Barcena,L.F., Fajardo,A., Silva,J.I., de Lucio,L.G., Caico,J., Figueroa,D., Marcelo,A., Merino,S., Garcia,M.P. and Padilla,C.P.
PQ467826.1	GenBank	Peru	2024	DENV-1	1V_D.1.1	V	0.941127	Medrano,P.A., Izarra,K.V., Vasquez,K.V., Hutado,C.V., Jimenez,V.A., Nunez,A.E., Dominguez,V., Huaman,E.A., Acedo,S., Lizarraga,W.C., Barcena,L.F., Fajardo,A., Silva,J.I., de Lucio,L.G., Caico,J., Figueroa,D., Marcelo,A., Merino,S., Garcia,M.P. and Padilla,C.P.
PQ467828.1	GenBank	Peru	2024	DENV-1	1V_D.1.1	V	0.941127	Medrano,P.A., Izarra,K.V., Vasquez,K.V., Hutado,C.V., Jimenez,V.A., Nunez,A.E., Dominguez,V., Huaman,E.A., Acedo,S., Lizarraga,W.C., Barcena,L.F., Fajardo,A., Silva,J.I., de Lucio,L.G., Caico,J., Figueroa,D., Marcelo,A., Merino,S., Garcia,M.P. and Padilla,C.P.
PQ467839.1	GenBank	Peru	2024	DENV-1	1V_D.1.1	V	0.905636	Medrano,P.A., Izarra,K.V., Vasquez,K.V., Hutado,C.V., Jimenez,V.A., Nunez,A.E., Dominguez,V., Huaman,E.A., Acedo,S., Lizarraga,W.C., Barcena,L.F., Fajardo,A., Silva,J.I., de Lucio,L.G., Caico,J., Figueroa,D., Marcelo,A., Merino,S., Garcia,M.P. and Padilla,C.P.
PQ467840.1	GenBank	Peru	2024	DENV-1	1V_D.1.1	V	0.941593	Medrano,P.A., Izarra,K.V., Vasquez,K.V., Hutado,C.V., Jimenez,V.A., Nunez,A.E., Dominguez,V., Huaman,E.A., Acedo,S., Lizarraga,W.C., Barcena,L.F., Fajardo,A., Silva,J.I., de Lucio,L.G., Caico,J., Figueroa,D., Marcelo,A., Merino,S., Garcia,M.P. and Padilla,C.P.

## Sheet: Study sequences
ID	Collection_date	Virus	Clade	Genotype	Genome coverage	Total reads mapped	Avarage depth
Metag4_BC13	2024-03-20	DENV-2	2II_F.1.1.2	Cosmopolitan	0.93	786	55.6
DENV2-IMT-L2BC49	2024-03-07	DENV-2	2III_C.1.1	American-Asian	0.91	115759	3841.21
DENV1-IMT-L2BC50	2024	DENV-1	1V_E.1	V	0.84	70241	2219.95
DENV1-IMT-L2BC45	2024-03-25	DENV-1	1V_E.1	V	0.85	77877	2598.91
DENV1-IMT-L2BC41	2024-03-18	DENV-1	1V_E.1	V	0.92	29235	1191.8
DENV1-IMT-L2BC52	2024	DENV-1	1V_E.1	V	0.82	54198	1945.71
DENV1-IMT-BC33	2024-02-01	DENV-1	1V_E.1	V	0.86	54198	1945.71
DENV1-IMT-BC36	2024-03-07	DENV-1	1V_E.1	V	0.94	158881	5823.55
DENV1-IMT-BC35	2024-03-07	DENV-1	1V_E.1	V	0.90	83990	3054.2
DENV1-IMT-BC37	2024-03-20	DENV-1	1V_A	V	0.85	31266	1094.87
DENV1-IMT-BC39	2024-02-07	DENV-1	1V_E.1	V	0.92	41757	1197.17
DENV1-IMT-BC38	2024-03-12	DENV-1	1V_E.1	V	0.92	88580	3279.59
DENV1-IMT-BC46	2024-02-28	DENV-1	1V_E.1	V	0.90	58956	2337.24
DENV1-IMT-BC47	2024-01-23	DENV-1	1V_E.1	V	0.89	92575	2546.61
DENV1-IMT-BC48	2024-02-19	DENV-1	1V_E.1	V	0.94	151124	6281.25
DENV1-IMT-BC50	2024	DENV-1	1V_E.1	V	0.94	93499	3779.62
DENV1-IMT-BC51	2024-03-13	DENV-1	1V_E	V	0.94	106464	4645.17
DENV1-IMT-BC56	2024-03-07	DENV-1	1V_E	V	0.90	64926	2295.98
