# Supplementary material for: Genomic and Epidemiological Characterization of DENV‐1 and DENV‐2 Co‐Circulation During the 2023–2024 Dengue Epidemic in Espírito Santo, Brazil
Source: J Med Virol. 2026 Jul 30;98(8):e71078. doi: 10.1002/jmv.71078 (PMC13422009; doi:10.1002/jmv.71078)
Supplement: Supplementary file 2 — Supporting File 2 [file JMV-98-e71078-s006.xlsx]

## Sheet: Summary
Sequence	ES-Clade	Genotype-lineage	Coverage (%)	Total AA subs	Total AA deletions	AA Substitutions	AA Deletions
DENV1-IMT-BC33_Brazil-ES_2024	V	1V_E.1	85.4	81	0	C:V26G,C:G70S,C:N90S,E:D37N,E:T88A,E:I114L,E:T161I,E:K203E,E:I293T,E:S339T,E:K343R,E:A369T,E:A382V,E:K394R,E:I436V,E:I439V,E:I480V,NS1:V93A,NS1:S94N,NS1:V128I,NS1:N139D,NS1:N146G,NS1:I162V,NS1:V178M,NS1:I224T,NS1:K227R,NS1:I246M,NS1:Y247F,NS1:T307I,NS1:K324R,NS1:K347R,NS2A:L12I,NS2A:I15V,NS2A:S28N,NS2A:T44I,NS2A:K67R,NS2A:R82K,NS2A:V106I,NS2A:D139E,NS2A:S142P,NS2A:A147T,NS2A:F159L,NS2A:H162D,NS2A…
DENV1-IMT-BC35_Brazil-ES_2024	V	1V_E.1	89.5	86	1	C:V26G,C:G70S,C:N90S,E:D37N,E:T88A,E:I114L,E:T161I,E:K203E,E:I293T,E:S339T,E:K343R,E:A369T,E:A382V,E:K394R,E:I436V,E:I439V,E:I480V,NS1:V93A,NS1:S94N,NS1:V128I,NS1:N139D,NS1:N146G,NS1:I162V,NS1:V178M,NS1:I224T,NS1:K227R,NS1:I246M,NS1:Y247F,NS1:T307I,NS1:K324R,NS1:K347R,NS2A:L12I,NS2A:I15V,NS2A:S28N,NS2A:T44I,NS2A:K67R,NS2A:R82K,NS2A:V106I,NS2A:D139E,NS2A:S142P,NS2A:A147T,NS2A:F159L,NS2A:H162D,NS2A…
DENV1-IMT-BC36_Brazil-ES_2024		1V_E.1	94	86	0	C:V26G,C:G70S,C:N90S,E:D37N,E:T88A,E:I114L,E:T161I,E:K203E,E:I293T,E:S339T,E:A369T,E:K394R,E:I436V,E:I439V,E:I480V,NS1:V93A,NS1:S94N,NS1:V128I,NS1:N139D,NS1:N146G,NS1:I162V,NS1:V178M,NS1:I224T,NS1:K227R,NS1:Y247F,NS1:D278N,NS1:T307I,NS1:K324R,NS1:K347R,NS2A:L12I,NS2A:I15V,NS2A:S28N,NS2A:T44I,NS2A:K67R,NS2A:R82K,NS2A:V106I,NS2A:D139E,NS2A:S142P,NS2A:A147T,NS2A:F159L,NS2A:H162D,NS2A:M168T,NS2A:I171…
DENV1-IMT-BC37_Brazil-ES_2024	V	1V_E.1	84.3	82	0	C:V26G,C:G70S,C:N90S,E:D37N,E:T88A,E:I114L,E:T161I,E:K203E,E:I293T,E:S339T,E:K343R,E:A369T,E:A382V,E:K394R,E:I436V,E:I439V,E:I480V,NS1:V93A,NS1:S94N,NS1:V128I,NS1:N139D,NS1:N146G,NS1:I162V,NS1:V178M,NS1:I224T,NS1:K227R,NS1:I246M,NS1:Y247F,NS1:T307I,NS1:K324R,NS1:K347R,NS2A:L12I,NS2A:I15V,NS2A:S28N,NS2A:T44I,NS2A:K67R,NS2A:R82K,NS2A:V106I,NS2A:D139E,NS2A:S142P,NS2A:A147T,NS2A:F159L,NS2A:H162D,NS2A…
DENV1-IMT-BC38_Brazil-ES_2024	IV	1V_E.1	91.6	82	0	C:V26G,C:G70S,C:N90S,E:D37N,E:T88A,E:I114L,E:T161I,E:K203E,E:I293T,E:S339T,E:A369T,E:K394R,E:I436V,E:I439V,E:I480V,NS1:V93A,NS1:S94N,NS1:V128I,NS1:N139D,NS1:N146G,NS1:I162V,NS1:V178M,NS1:I224T,NS1:K227R,NS1:Y247F,NS1:T307I,NS1:K324R,NS1:K347R,NS2A:L12I,NS2A:I15V,NS2A:S28N,NS2A:K67R,NS2A:R82K,NS2A:V106I,NS2A:D139E,NS2A:S142P,NS2A:A147T,NS2A:F159L,NS2A:H162D,NS2A:M168T,NS2A:I171V,NS2A:L199F,NS2B:V1…
DENV1-IMT-BC39_Brazil-ES_2024	I	1V_A	91.7	87	0	C:V26G,C:G70S,C:N90S,C:M95I,C:T103A,E:I6V,E:D37N,E:T88A,E:I114L,E:T161I,E:K203E,E:I293T,E:S338L,E:S339T,E:A369T,E:V428L,E:I439V,NS1:H77Y,NS1:S94N,NS1:V128I,NS1:N139D,NS1:N146D,NS1:Y175H,NS1:V178M,NS1:I242V,NS1:N293H,NS1:T307I,NS1:K324R,NS1:K347R,NS2A:L12I,NS2A:I15V,NS2A:M18L,NS2A:T44I,NS2A:K67R,NS2A:R82K,NS2A:V111M,NS2A:S142P,NS2A:A147T,NS2A:V155I,NS2A:K156R,NS2A:T158S,NS2A:F159L,NS2A:H162D,NS2A:…
DENV1-IMT-BC46_Brazil-ES_2024	V	1V_E.1	89.4	83	0	C:V26G,C:G70S,C:N90S,E:D37N,E:T88A,E:I114L,E:T161I,E:K203E,E:I293T,E:S339T,E:A369T,E:A382V,E:K394R,E:I436V,E:I439V,E:I480V,NS1:V93A,NS1:S94N,NS1:V128I,NS1:N139D,NS1:N146G,NS1:I162V,NS1:V178M,NS1:I224T,NS1:K227R,NS1:I246M,NS1:Y247F,NS1:T307I,NS1:K324R,NS1:K347R,NS2A:L12I,NS2A:I15V,NS2A:S28N,NS2A:T44I,NS2A:K67R,NS2A:R82K,NS2A:V106I,NS2A:D139E,NS2A:S142P,NS2A:A147T,NS2A:F159L,NS2A:H162D,NS2A:M168T,N…
DENV1-IMT-BC47_Brazil-ES_2024	V	1V_E.1	88.9	84	0	C:V26G,C:G70S,C:N90S,E:D37N,E:T88A,E:I114L,E:T161I,E:K203E,E:I293T,E:S339T,E:K343R,E:A369T,E:A382V,E:K394R,E:I436V,E:I439V,E:I480V,NS1:V93A,NS1:S94N,NS1:V128I,NS1:N139D,NS1:N146G,NS1:I162V,NS1:V178M,NS1:I224T,NS1:K227R,NS1:I246M,NS1:Y247F,NS1:T307I,NS1:K324R,NS1:K347R,NS2A:L12I,NS2A:I15V,NS2A:S28N,NS2A:T44I,NS2A:K67R,NS2A:R82K,NS2A:V106I,NS2A:D139E,NS2A:S142P,NS2A:A147T,NS2A:F159L,NS2A:H162D,NS2A…
DENV1-IMT-BC48_Brazil-ES_2024	V	1V_E.1	94	87	0	C:V26G,C:G70S,C:N90S,E:D37N,E:T88A,E:I114L,E:T161I,E:K203E,E:I293T,E:V312M,E:S339T,E:A369T,E:A382V,E:K394R,E:I436V,E:I439V,E:T454I,E:I480V,NS1:V93A,NS1:S94N,NS1:V128I,NS1:N139D,NS1:N146G,NS1:I162V,NS1:V178M,NS1:I224T,NS1:K227R,NS1:I246M,NS1:Y247F,NS1:T307I,NS1:K324R,NS1:K347R,NS2A:L12I,NS2A:I15V,NS2A:S28N,NS2A:T44I,NS2A:K67R,NS2A:R82K,NS2A:V106I,NS2A:D139E,NS2A:S142P,NS2A:A147T,NS2A:F159L,NS2A:H1…
DENV1-IMT-BC50_Brazil-ES_2024	V	1V_E.1	94	87	0	C:V26G,C:G70S,C:N90S,E:D37N,E:T88A,E:I114L,E:T161I,E:K203E,E:I293T,E:S339T,E:K343R,E:A369T,E:A382V,E:K394R,E:I436V,E:I439V,E:I480V,NS1:V93A,NS1:S94N,NS1:V128I,NS1:N139D,NS1:N146G,NS1:I162V,NS1:V178M,NS1:I224T,NS1:K227R,NS1:I246M,NS1:Y247F,NS1:T307I,NS1:K324R,NS1:K347R,NS2A:L12I,NS2A:I15V,NS2A:S28N,NS2A:T44I,NS2A:K67R,NS2A:R82K,NS2A:V106I,NS2A:D139E,NS2A:S142P,NS2A:A147T,NS2A:F159L,NS2A:H162D,NS2A…
DENV1-IMT-BC51_Brazil-ES_2024	V	1V_E.1	94	86	0	C:V26G,C:G70S,C:N90S,E:D37N,E:T88A,E:I114L,E:T161I,E:K203E,E:I293T,E:S339T,E:K343R,E:A369T,E:A382V,E:K394R,E:I436V,E:I439V,E:I480V,NS1:V93A,NS1:S94N,NS1:V128I,NS1:N139D,NS1:N146G,NS1:I162V,NS1:V178M,NS1:I224T,NS1:K227R,NS1:I246M,NS1:Y247F,NS1:T307I,NS1:K324R,NS1:K347R,NS2A:L12I,NS2A:I15V,NS2A:S28N,NS2A:T44I,NS2A:K67R,NS2A:R82K,NS2A:V106I,NS2A:D139E,NS2A:S142P,NS2A:A147T,NS2A:F159L,NS2A:H162D,NS2A…
DENV1-IMT-BC56_Brazil-ES_2024	V	1V_E.1	89.6	86	1	C:V26G,C:G70S,C:N90S,E:D37N,E:T88A,E:I114L,E:T161I,E:K203E,E:I293T,E:S339T,E:K343R,E:T346A,E:A369T,E:A382V,E:K394R,E:I436V,E:I439V,E:I480V,NS1:V93A,NS1:S94N,NS1:V128I,NS1:N139D,NS1:N146G,NS1:I162V,NS1:V178M,NS1:I224T,NS1:K227R,NS1:I246M,NS1:Y247F,NS1:T307I,NS1:K324R,NS1:K347R,NS2A:L12I,NS2A:I15V,NS2A:S28N,NS2A:T44I,NS2A:K67R,NS2A:R82K,NS2A:V106I,NS2A:D139E,NS2A:S142P,NS2A:A147T,NS2A:F159L,NS2A:H1…
DENV1-IMT-L2BC41_Brazil-ES_2024	V	1V_E.1	91.5	87	0	C:V26G,C:G70S,C:N90S,E:D37N,E:T88A,E:I114L,E:T161I,E:K203E,E:I293T,E:S339T,E:K343R,E:A369T,E:A382V,E:K394R,E:I436V,E:I439V,E:I480V,NS1:V93A,NS1:S94N,NS1:V128I,NS1:N139D,NS1:N146G,NS1:I162V,NS1:V178M,NS1:I224T,NS1:K227R,NS1:I246M,NS1:Y247F,NS1:T307I,NS1:K324R,NS1:K347R,NS2A:L12I,NS2A:I15V,NS2A:S28N,NS2A:T44I,NS2A:K67R,NS2A:R82K,NS2A:V106I,NS2A:D139E,NS2A:S142P,NS2A:A147T,NS2A:F159L,NS2A:H162D,NS2A…
DENV1-IMT-L2BC45_Brazil-ES_2024	IV	1V_E.1	84.4	78	0	C:V26G,C:G70S,C:N90S,E:D37N,E:T88A,E:I114L,E:T161I,E:K203E,E:I293T,E:S339T,E:A369T,E:K394R,E:I436V,E:I439V,E:I480V,NS1:V93A,NS1:S94N,NS1:V128I,NS1:N139D,NS1:N146G,NS1:I162V,NS1:V178M,NS1:I224T,NS1:K227R,NS1:Y247F,NS1:T307I,NS1:K324R,NS1:K347R,NS2A:L12I,NS2A:I15V,NS2A:S28N,NS2A:K67R,NS2A:R82K,NS2A:V106I,NS2A:D139E,NS2A:S142P,NS2A:A147T,NS2A:F159L,NS2A:H162D,NS2A:M168T,NS2A:I171V,NS2A:L199F,NS2B:V1…
DENV1-IMT-L2BC50_Brazil-ES_2024	V	1V_E.1	84.2	80	0	C:V26G,C:G70S,C:N90S,E:D37N,E:T88A,E:I114L,E:T161I,E:K203E,E:I293T,E:S339T,E:K343R,E:A369T,E:A382V,E:K394R,E:I436V,E:I439V,E:I461V,E:I480V,NS1:V93A,NS1:S94N,NS1:V128I,NS1:N139D,NS1:N146G,NS1:I162V,NS1:V178M,NS1:I224T,NS1:K227R,NS1:I246M,NS1:Y247F,NS1:T307I,NS1:K324R,NS1:K347R,NS2A:L12I,NS2A:I15V,NS2A:S28N,NS2A:T44I,NS2A:K67R,NS2A:R82K,NS2A:V106I,NS2A:D139E,NS2A:S142P,NS2A:A147T,NS2A:F159L,NS2A:H1…
DENV1-IMT-L2BC52_Brazil-ES_2024	V	1V_E.1	81.2	72	0	C:V26G,C:G70S,C:N90S,E:D37N,E:T88A,E:I114L,E:T161I,E:K203E,E:I293T,E:S339T,E:K343R,E:A369T,E:A382V,E:K394R,E:I436V,E:I439V,E:I461V,E:I480V,NS1:V93A,NS1:S94N,NS1:V128I,NS1:N139D,NS1:N146G,NS1:I162V,NS1:V178M,NS1:I224T,NS1:K227R,NS1:I246M,NS1:Y247F,NS1:T307I,NS1:K324R,NS1:K347R,NS2A:L12I,NS2A:I15V,NS2A:S28N,NS2A:T44I,NS2A:K67R,NS2B:V11I,NS2B:E63Q,NS2B:I106V,NS3:R185K,NS3:V221I,NS3:K255R,NS4A:Q19L,N…
IMT-JP-hDenV1_Brazil_ES-ITpS-20370_2023		1V_E.1	75.4	51	0	C:V26G,C:G70S,C:N90S,E:D37N,E:I293T,E:S339T,E:A369T,E:K394R,E:I436V,E:I480V,NS1:V93A,NS1:S94N,NS1:V128I,NS1:N139D,NS1:Y247F,NS1:T307I,NS1:K324R,NS1:K347R,NS2A:L12I,NS2A:I15V,NS2A:T44I,NS2A:R82K,NS2B:V11I,NS2B:E63Q,NS2B:I106V,NS3:E43D,NS3:A91T,NS3:R185K,NS3:V221I,NS3:K255R,NS3:V384I,NS3:I474V,NS3:Y549H,NS4A:Q19L,NS4A:I89T,NS5:S39T,NS5:Q195R,NS5:K364R,NS5:A370T,NS5:R378K,NS5:A616V,NS5:S629L,NS5:V64…
IMT-WSS-hDenV1_Brazil_ES-ITpS-20369_2023		1V_E.1	85.4	77	2	C:V26G,C:G70S,C:N90S,E:D37N,E:T88A,E:I114L,E:T161I,E:K203E,E:S339T,E:A369T,E:K394R,E:I436V,E:I439V,E:I461V,E:I480V,NS1:V93A,NS1:S94N,NS1:V128I,NS1:N139D,NS1:N146G,NS1:I162V,NS1:V178M,NS1:I224T,NS1:K227R,NS1:Y247F,NS1:T307I,NS1:K324R,NS1:K347R,NS2A:L12I,NS2A:I15V,NS2A:R24K,NS2A:S28N,NS2A:T44I,NS2A:I54M,NS2A:K67R,NS2A:R82K,NS2A:V106I,NS2B:V11I,NS2B:E63Q,NS2B:I106V,NS3:E43D,NS3:A91T,NS3:A112T,NS3:R1…
hDenV1_Brazil_ES-ITpS-20281_2023	IV	1V_E.1	93.3	85	0	C:V26G,C:G70S,C:N90S,E:D37N,E:T88A,E:I114L,E:T161I,E:K203E,E:I293T,E:S339T,E:A369T,E:K394R,E:I436V,E:I439V,E:I480V,NS1:V93A,NS1:S94N,NS1:V128I,NS1:N139D,NS1:N146G,NS1:I162V,NS1:V178M,NS1:I224T,NS1:K227R,NS1:Y247F,NS1:P296T,NS1:T307I,NS1:K324R,NS1:K347R,NS2A:L12I,NS2A:I15V,NS2A:S28N,NS2A:T44I,NS2A:K67R,NS2A:R82K,NS2A:V106I,NS2A:L123V,NS2A:D139E,NS2A:S142P,NS2A:A147T,NS2A:F159L,NS2A:H162D,NS2A:M168…
hDenV1_Brazil_ES-ITpS-20301_2023	V	1V_E.1	93.3	86	0	C:V26G,C:G70S,C:N90S,E:D37N,E:T88A,E:I114L,E:T161I,E:K203E,E:I293T,E:V312M,E:S339T,E:A369T,E:A382V,E:K394R,E:I436V,E:I439V,E:I480V,NS1:V93A,NS1:S94N,NS1:V128I,NS1:N139D,NS1:N146G,NS1:I162V,NS1:V178M,NS1:I224T,NS1:K227R,NS1:I246M,NS1:Y247F,NS1:P296T,NS1:T307I,NS1:K324R,NS1:K347R,NS2A:L12I,NS2A:I15V,NS2A:S28N,NS2A:T44I,NS2A:K67R,NS2A:R82K,NS2A:V106I,NS2A:D139E,NS2A:S142P,NS2A:A147T,NS2A:F159L,NS2A:…
hDenV1_Brazil_ES-ITpS-20304_2023	IV	1V_E.1	93.3	85	0	C:V26G,C:G70S,C:N90S,E:D37N,E:T88A,E:I114L,E:T161I,E:A168S,E:K203E,E:I293T,E:S339T,E:A369T,E:K394R,E:I436V,E:I439V,E:I480V,NS1:V93A,NS1:S94N,NS1:V128I,NS1:N139D,NS1:N146G,NS1:I162V,NS1:V178M,NS1:I224T,NS1:K227R,NS1:Y247F,NS1:T307I,NS1:K324R,NS1:K347R,NS2A:L12I,NS2A:I15V,NS2A:S28N,NS2A:T44I,NS2A:K67R,NS2A:R82K,NS2A:V106I,NS2A:E122D,NS2A:D139E,NS2A:S142P,NS2A:A147T,NS2A:F159L,NS2A:H162D,NS2A:M168T,…
hDenV1_Brazil_ES-ITpS-20305_2023		1V_E.1	90.7	86	0	C:V26G,C:G70S,C:N90S,E:A35G,E:D37N,E:T88A,E:I114L,E:T161I,E:K203E,E:I293T,E:S339T,E:A369T,E:K394R,E:I436V,E:I439V,E:I480V,NS1:V93A,NS1:S94N,NS1:V128I,NS1:N139D,NS1:N146G,NS1:I162V,NS1:V178M,NS1:I224T,NS1:K227R,NS1:Y247F,NS1:T307I,NS1:K324R,NS1:K347R,NS2A:L12I,NS2A:I15V,NS2A:R24K,NS2A:S28N,NS2A:T44I,NS2A:K67R,NS2A:R82K,NS2A:V106I,NS2A:D139E,NS2A:S142P,NS2A:A147T,NS2A:F159L,NS2A:H162D,NS2A:M168T,NS…
hDenV1_Brazil_ES-ITpS-20312_2023		1V_E.1	92.5	86	0	C:V26G,C:G70S,C:N90S,E:D37N,E:T88A,E:I114L,E:T161I,E:K203E,E:S227P,E:I293T,E:S339I,E:A369T,E:A382V,E:K394R,E:I436V,E:I439V,E:I480V,NS1:V93A,NS1:S94N,NS1:V128I,NS1:N139D,NS1:N146G,NS1:I162V,NS1:V178M,NS1:I224T,NS1:K227R,NS1:Y247F,NS1:T307I,NS1:K324R,NS1:K347R,NS2A:L12I,NS2A:I15V,NS2A:S28N,NS2A:T44I,NS2A:K67R,NS2A:R82K,NS2A:V106I,NS2A:L123V,NS2A:D139E,NS2A:S142P,NS2A:A147T,NS2A:F159L,NS2A:H162D,NS2…
hDenV1_Brazil_ES-ITpS-20858_2023	II	1V_E.1	93.7	85	0	C:V26G,C:G70S,C:N90S,E:D37N,E:T88A,E:I114L,E:T161I,E:K203E,E:I293T,E:S339T,E:A369T,E:K394R,E:I436V,E:I480V,NS1:A60V,NS1:V93A,NS1:S94N,NS1:V128T,NS1:N139D,NS1:N146G,NS1:I162V,NS1:V178M,NS1:I224T,NS1:Y247F,NS1:T307I,NS1:K324R,NS1:K347R,NS2A:L12I,NS2A:I15V,NS2A:T44I,NS2A:K67R,NS2A:R82K,NS2A:V106I,NS2A:I131V,NS2A:D139E,NS2A:S142P,NS2A:A147T,NS2A:F159L,NS2A:H162D,NS2A:M168T,NS2A:I171V,NS2A:L199F,NS2B:…
hDenV1_Brazil_ES-LACENES-200208000017_2020	I	1V_A	94.1	88	0	C:V26G,C:G70S,C:N90S,C:M95I,C:T103A,E:I6V,E:D37N,E:T88A,E:I114L,E:T161I,E:T189S,E:K203E,E:I293T,E:S338L,E:S339T,E:A369T,E:V428L,E:I439V,NS1:H77Y,NS1:S94N,NS1:V128I,NS1:N139D,NS1:N146D,NS1:Y175H,NS1:V178M,NS1:I242V,NS1:N293Y,NS1:T307I,NS1:K324R,NS1:K347R,NS2A:L12I,NS2A:I15V,NS2A:M18L,NS2A:T44I,NS2A:K67R,NS2A:R82K,NS2A:S142P,NS2A:A147T,NS2A:V155I,NS2A:K156R,NS2A:T158S,NS2A:F159L,NS2A:H162D,NS2A:I17…
hDenV1_Brazil_ES-LACENES-200333000808_2020		1V_E.1	94.1	81	0	C:V26G,C:G70S,C:N90S,E:D37N,E:T88A,E:I114L,E:T161I,E:K203E,E:I293T,E:S339T,E:A369T,E:K394R,E:I436V,E:I439V,E:I480V,NS1:V93A,NS1:S94N,NS1:V128I,NS1:N139D,NS1:N146G,NS1:I162V,NS1:V178M,NS1:I224T,NS1:Y247F,NS1:T307I,NS1:K324R,NS1:K347R,NS2A:L12I,NS2A:I15V,NS2A:T44I,NS2A:K67R,NS2A:R82K,NS2A:V106I,NS2A:D139E,NS2A:S142P,NS2A:A147T,NS2A:F159L,NS2A:H162D,NS2A:M168T,NS2A:I171V,NS2A:L199F,NS2B:V11I,NS2B:E6…
hDenV1_Brazil_ES-LACENES-210208002520_2021	I	1V_A	94.1	89	0	C:V26G,C:G70S,C:N90S,C:M95I,C:T103A,E:I6V,E:D37N,E:T88A,E:I114L,E:T161I,E:T189S,E:K203E,E:I293T,E:S338L,E:S339T,E:A369T,E:V428L,E:I439V,NS1:H77Y,NS1:S94N,NS1:V128I,NS1:N139D,NS1:N146D,NS1:Y175H,NS1:V178M,NS1:I242V,NS1:N293Y,NS1:T307I,NS1:K324R,NS1:K347R,NS2A:L12I,NS2A:I15V,NS2A:M18L,NS2A:T44I,NS2A:K67R,NS2A:R82K,NS2A:S142P,NS2A:A147T,NS2A:V155I,NS2A:K156R,NS2A:T158S,NS2A:F159L,NS2A:H162D,NS2A:I17…
hDenV1_Brazil_ES-LACENES-210208003033_2021	I	1V_A	94.1	90	0	C:V26G,C:G70S,C:N90S,C:M95I,C:T103A,E:I6V,E:D37N,E:T88A,E:I114L,E:T161I,E:T189S,E:K203E,E:I293T,E:S338L,E:S339T,E:A369T,E:V428L,E:I439V,E:T478A,NS1:H77Y,NS1:S94N,NS1:V128I,NS1:N139D,NS1:N146D,NS1:Y175H,NS1:V178M,NS1:I242V,NS1:N293Y,NS1:T307I,NS1:K324R,NS1:K347R,NS2A:L12I,NS2A:I15V,NS2A:M18L,NS2A:L41F,NS2A:T44I,NS2A:K67R,NS2A:R82K,NS2A:S142P,NS2A:A147T,NS2A:V155I,NS2A:K156R,NS2A:T158S,NS2A:F159L,N…
hDenV1_Brazil_ES-LACENES-210311002650_2021	I	1V_A	93.8	89	0	C:V26G,C:G70S,C:N90S,C:M95I,C:T103A,E:I6V,E:D37N,E:T88A,E:I114L,E:T161I,E:T189S,E:K203E,E:I293T,E:S338L,E:S339T,E:A369T,E:V428L,E:I439V,NS1:H77Y,NS1:S94N,NS1:V128I,NS1:N139D,NS1:N146D,NS1:Y175H,NS1:V178M,NS1:I242V,NS1:N293Y,NS1:T307I,NS1:K324R,NS1:K347R,NS2A:L12I,NS2A:I15V,NS2A:M18L,NS2A:L41F,NS2A:T44I,NS2A:K67R,NS2A:R82K,NS2A:S142P,NS2A:A147T,NS2A:V155I,NS2A:K156R,NS2A:T158S,NS2A:F159L,NS2A:H162…
hDenV1_Brazil_ES-LACENES-210333035066_2021	III	1V_E.1	94.1	84	0	C:V26G,C:G70S,C:N90S,E:D37N,E:T88A,E:I114L,E:T161I,E:K203E,E:I293T,E:S339T,E:A369T,E:A386T,E:K394R,E:I436V,E:I439V,E:I480V,NS1:V93A,NS1:S94N,NS1:V128I,NS1:N139D,NS1:N146G,NS1:I162V,NS1:V178M,NS1:I224T,NS1:Y247F,NS1:T307I,NS1:K324R,NS1:K347R,NS2A:L12I,NS2A:I15V,NS2A:T44I,NS2A:K67R,NS2A:R82K,NS2A:V106I,NS2A:D139E,NS2A:S142P,NS2A:A147T,NS2A:F159L,NS2A:H162D,NS2A:M168T,NS2A:I171V,NS2A:L199F,NS2B:V11I…
hDenV1_Brazil_ES-LACENES-220333026638_2022		1V_E.1	94.1	84	0	C:V26G,C:G70S,C:N90S,E:D37N,E:T88A,E:I114L,E:T161I,E:K203E,E:I293T,E:S339T,E:A369T,E:K394R,E:I436V,E:I439V,E:I480V,NS1:V93A,NS1:S94N,NS1:V128I,NS1:N139D,NS1:N146G,NS1:I162V,NS1:V178M,NS1:I224T,NS1:K227R,NS1:Y247F,NS1:T307I,NS1:K324R,NS1:K347R,NS2A:L12I,NS2A:I15V,NS2A:R24K,NS2A:S28N,NS2A:T44I,NS2A:K67R,NS2A:R82K,NS2A:V106I,NS2A:D139E,NS2A:S142P,NS2A:A147T,NS2A:F159L,NS2A:H162D,NS2A:M168T,NS2A:I171…
hDenV1_Brazil_ES-LACENES-220420000111_2022	VI	1V_E.1	94.1	86	0	C:V26G,C:G70S,C:N90S,E:D37N,E:T88A,E:I114L,E:T161I,E:K203E,E:I293T,E:S339T,E:A369T,E:K394R,E:I436V,E:I439V,E:I480V,NS1:V93A,NS1:S94N,NS1:V128I,NS1:N139D,NS1:N146G,NS1:I162V,NS1:V178M,NS1:I224T,NS1:K227R,NS1:Y247F,NS1:T307I,NS1:K324R,NS1:K347R,NS2A:L12I,NS2A:I15V,NS2A:R24K,NS2A:S28N,NS2A:T44I,NS2A:K67R,NS2A:R82K,NS2A:V106I,NS2A:L120M,NS2A:D139E,NS2A:S142P,NS2A:A147T,NS2A:F159L,NS2A:H162D,NS2A:M168…
hDenV1_Brazil_ES-LACENES-321353585_2023	III	1V_E.1	94.1	86	0	C:V26G,C:G70S,C:N90S,E:D37N,E:T88A,E:I114L,E:T161I,E:K203E,E:I293T,E:S339T,E:A369T,E:A386T,E:I436V,E:I439V,E:I480V,NS1:V93A,NS1:S94N,NS1:V128I,NS1:N139D,NS1:N146G,NS1:I162V,NS1:V178M,NS1:I224T,NS1:Y247F,NS1:T307I,NS1:K324R,NS1:K347R,NS2A:L12I,NS2A:I15V,NS2A:R29K,NS2A:T44I,NS2A:K67R,NS2A:R82K,NS2A:V106I,NS2A:D139E,NS2A:S142P,NS2A:A147T,NS2A:F159L,NS2A:H162D,NS2A:M168T,NS2A:I171V,NS2A:L199F,NS2B:V1…
hDenV1_Brazil_ES-LACENES-321356708_2023		1V_E.1	94.1	87	0	C:V26G,C:G70S,C:N90S,E:D37N,E:T88A,E:I114L,E:T161I,E:K203E,E:S227P,E:I293T,E:S339I,E:A369T,E:K394R,E:I436V,E:I439V,E:I480V,NS1:D83H,NS1:V93A,NS1:S94N,NS1:H111Y,NS1:V128I,NS1:N139D,NS1:N146G,NS1:I162V,NS1:V178M,NS1:I224T,NS1:K227R,NS1:Y247F,NS1:T307I,NS1:K324R,NS1:K347R,NS2A:L12I,NS2A:I15V,NS2A:S28N,NS2A:T44I,NS2A:K67R,NS2A:R82K,NS2A:V106I,NS2A:D139E,NS2A:S142P,NS2A:A147T,NS2A:F159L,NS2A:H162D,NS2…
hDenV1_Brazil_ES-LACENES-321357362_2023	VI	1V_E.1	94	86	0	C:V26G,C:G70S,C:N90S,E:D37N,E:T88A,E:I114L,E:T161I,E:K203E,E:I293T,E:S339T,E:A369T,E:K394R,E:I436V,E:I439V,E:I480V,NS1:V93A,NS1:S94N,NS1:V128I,NS1:N139D,NS1:N146G,NS1:I162V,NS1:V178M,NS1:I224T,NS1:K227R,NS1:Y247F,NS1:T307I,NS1:K324R,NS1:K347R,NS2A:L12I,NS2A:I15V,NS2A:R24K,NS2A:S28N,NS2A:T44I,NS2A:K67R,NS2A:R82K,NS2A:V106I,NS2A:L120M,NS2A:L123V,NS2A:D139E,NS2A:S142P,NS2A:A147T,NS2A:F159L,NS2A:H162…
hDenV1_Brazil_ES-LACENES-321399825_2023		1V_E.1	93.2	85	0	C:V26G,C:G70S,C:N90S,E:D37N,E:T88A,E:I114L,E:T161I,E:K203E,E:I293T,E:S339T,E:A369T,E:K394R,E:I436V,E:I439V,E:I480V,NS1:V93A,NS1:S94N,NS1:I123L,NS1:V128I,NS1:N139D,NS1:N146G,NS1:I162V,NS1:V178M,NS1:I224T,NS1:Y247F,NS1:T307I,NS1:K324R,NS1:K347R,NS2A:L12I,NS2A:I15V,NS2A:T44I,NS2A:K67R,NS2A:R82K,NS2A:V106I,NS2A:D139E,NS2A:S142P,NS2A:A147T,NS2A:F159L,NS2A:H162D,NS2A:M168T,NS2A:I171V,NS2A:L199F,NS2B:V1…
hDenV1_Brazil_ES-LACENES-321400101_2023	IV	1V_E.1	94.1	85	0	C:V26G,C:G70S,C:N90S,E:D37N,E:T88A,E:I114L,E:T161I,E:K203E,E:I293T,E:S339T,E:A369T,E:K394R,E:I436V,E:I439V,E:I480V,NS1:V93A,NS1:S94N,NS1:V128I,NS1:N139D,NS1:N146G,NS1:I162V,NS1:V178M,NS1:I224T,NS1:K227R,NS1:Y247F,NS1:T307I,NS1:K324R,NS1:K347R,NS2A:L12I,NS2A:I15V,NS2A:S28N,NS2A:T44I,NS2A:K67R,NS2A:R82K,NS2A:V106I,NS2A:D139E,NS2A:S142P,NS2A:A147T,NS2A:F159L,NS2A:H162D,NS2A:M168T,NS2A:I171V,NS2A:L19…
hDenV1_Brazil_ES-LACENES-321400189_2023		1V_E.1	94.1	87	0	C:V26G,C:G70S,C:N90S,E:D37N,E:T88A,E:I114L,E:T161I,E:K203E,E:I293T,E:S339T,E:A369T,E:K394R,E:I436V,E:I439V,E:I480V,NS1:V93A,NS1:S94N,NS1:V128I,NS1:N139D,NS1:N146G,NS1:I162V,NS1:V178M,NS1:I224T,NS1:K227R,NS1:Y247F,NS1:T307I,NS1:K324R,NS1:K347R,NS2A:L12I,NS2A:I15V,NS2A:M18I,NS2A:T44I,NS2A:K67R,NS2A:R82K,NS2A:V106I,NS2A:D139E,NS2A:S142P,NS2A:A147T,NS2A:F159L,NS2A:H162D,NS2A:M168T,NS2A:I171V,NS2A:L19…
hDenV1_Brazil_ES-LACENES-321400385_2023	VI	1V_E.1	94.1	86	0	C:V26G,C:G70S,C:N90S,E:D37N,E:T88A,E:I114L,E:T161I,E:K203E,E:I293T,E:S339T,E:A369T,E:K394R,E:I436V,E:I439V,E:I480V,NS1:V93A,NS1:S94N,NS1:V128I,NS1:N139D,NS1:N146G,NS1:I162V,NS1:V178M,NS1:I224T,NS1:K227R,NS1:Y247F,NS1:T307I,NS1:K324R,NS1:K347R,NS2A:L12I,NS2A:I15V,NS2A:R24K,NS2A:S28N,NS2A:T44I,NS2A:K67R,NS2A:R82K,NS2A:V106I,NS2A:L120M,NS2A:L123V,NS2A:D139E,NS2A:S142P,NS2A:A147T,NS2A:F159L,NS2A:H162…
hDenV1_Brazil_ES-LACENES-321400392_2023	I	1V_A	94.1	90	0	C:V26G,C:G70S,C:N90S,C:M95I,C:T103A,E:I6V,E:D37N,E:T88A,E:I114L,E:T161I,E:K203E,E:I293T,E:S338L,E:S339T,E:A369T,E:V428L,E:I439V,NS1:H77Y,NS1:S94N,NS1:V128I,NS1:N139D,NS1:N146D,NS1:Y175H,NS1:V178M,NS1:I242V,NS1:N293Y,NS1:T307I,NS1:K324R,NS1:K347R,NS2A:L12I,NS2A:I15V,NS2A:M18L,NS2A:T44I,NS2A:K67R,NS2A:R82K,NS2A:S142P,NS2A:A147T,NS2A:V155I,NS2A:K156R,NS2A:T158S,NS2A:F159L,NS2A:H162D,NS2A:I171A,NS2A:…
hDenV1_Brazil_ES-LACENES-321400425_2023	I	1V_A	94.1	91	0	C:V26G,C:G70S,C:N90S,C:M95I,C:T103A,E:I6V,E:D37N,E:T88A,E:I114L,E:T161I,E:K203E,E:I293T,E:S338L,E:S339T,E:A369T,E:V428L,E:I439V,NS1:H77Y,NS1:S94N,NS1:V128I,NS1:N139D,NS1:N146D,NS1:Y175H,NS1:V178M,NS1:I242V,NS1:N293Y,NS1:T307I,NS1:K324R,NS1:K347R,NS2A:L12I,NS2A:I15V,NS2A:M18L,NS2A:T44I,NS2A:K67R,NS2A:R82K,NS2A:S142P,NS2A:A147T,NS2A:V155I,NS2A:K156R,NS2A:T158S,NS2A:F159L,NS2A:H162D,NS2A:I171A,NS2A:…
hDenV1_Brazil_ES-LACENES-321400550_2023	IV	1V_E.1	94.1	85	0	C:V26G,C:G70S,C:N90S,E:D37N,E:T88A,E:I114L,E:Y132H,E:T161I,E:K203E,E:I293T,E:S339T,E:A369T,E:K394R,E:I436V,E:I439V,E:I480V,NS1:V93A,NS1:S94N,NS1:V128I,NS1:N139D,NS1:N146G,NS1:I162V,NS1:V178M,NS1:I224T,NS1:K227R,NS1:Y247F,NS1:T307I,NS1:K324R,NS1:K347R,NS2A:L12I,NS2A:I15V,NS2A:S28N,NS2A:T44I,NS2A:K67R,NS2A:R82K,NS2A:V106I,NS2A:D139E,NS2A:S142P,NS2A:A147T,NS2A:F159L,NS2A:H162D,NS2A:M168T,NS2A:I171V,…
hDenV1_Brazil_ES-LACENES-321400597_2023	VI	1V_E.1	94.1	86	0	C:V26G,C:G70S,C:N90S,E:D37N,E:T88A,E:I114L,E:T161I,E:K203E,E:I293T,E:S339T,E:A369T,E:K394R,E:I436V,E:I439V,E:I480V,NS1:V93A,NS1:S94N,NS1:V128I,NS1:N139D,NS1:N146G,NS1:I162V,NS1:V178M,NS1:I224T,NS1:K227R,NS1:Y247F,NS1:T307I,NS1:K324R,NS1:K347R,NS2A:L12I,NS2A:I15V,NS2A:R24K,NS2A:S28N,NS2A:T44I,NS2A:K67R,NS2A:R82K,NS2A:V106I,NS2A:L120M,NS2A:D139E,NS2A:S142P,NS2A:A147T,NS2A:F159L,NS2A:H162D,NS2A:M168…
hDenV1_Brazil_ES-LACENES-321401556_2023	V	1V_E.1	94.1	85	0	C:V26G,C:G70S,C:N90S,E:D37N,E:T88A,E:I114L,E:T161I,E:K203E,E:I293T,E:S339T,E:A369T,E:A382V,E:K394R,E:I436V,E:I439V,E:I480V,NS1:V93A,NS1:S94N,NS1:V128I,NS1:N139D,NS1:N146G,NS1:I162V,NS1:V178M,NS1:I224T,NS1:K227R,NS1:I246M,NS1:Y247F,NS1:T307I,NS1:K324R,NS1:K347R,NS2A:L12I,NS2A:I15V,NS2A:S28N,NS2A:T44I,NS2A:K67R,NS2A:R82K,NS2A:V106I,NS2A:D139E,NS2A:S142P,NS2A:A147T,NS2A:F159L,NS2A:H162D,NS2A:M168T,N…
hDenV1_Brazil_ES-LACENES-321401579_2023	V	1V_E.1	94.1	84	0	C:V26G,C:G70S,C:N90S,E:D37N,E:T88A,E:I114L,E:T161I,E:K203E,E:I293T,E:S339T,E:A369T,E:A382V,E:K394R,E:I436V,E:I439V,E:I480V,NS1:V93A,NS1:S94N,NS1:V128I,NS1:N139D,NS1:N146G,NS1:I162V,NS1:V178M,NS1:I224T,NS1:K227R,NS1:I246M,NS1:Y247F,NS1:T307I,NS1:K324R,NS1:K347R,NS2A:L12I,NS2A:I15V,NS2A:S28N,NS2A:T44I,NS2A:K67R,NS2A:R82K,NS2A:V106I,NS2A:D139E,NS2A:S142P,NS2A:A147T,NS2A:F159L,NS2A:H162D,NS2A:M168T,N…
hDenV1_Brazil_ES-LACENES-321401624_2023	V	1V_E.1	94.1	86	0	C:V26G,C:G70S,C:N90S,E:D37N,E:T88A,E:I114L,E:T161I,E:K203E,E:S225L,E:I293T,E:S339T,E:A369T,E:A382V,E:K394R,E:I436V,E:I439V,E:I480V,NS1:V93A,NS1:S94N,NS1:V128I,NS1:N139D,NS1:N146G,NS1:I162V,NS1:V178M,NS1:I224T,NS1:K227R,NS1:I246M,NS1:Y247F,NS1:T307I,NS1:K324R,NS1:K347R,NS2A:L12I,NS2A:I15V,NS2A:S28N,NS2A:T44I,NS2A:K67R,NS2A:R82K,NS2A:V106I,NS2A:D139E,NS2A:S142P,NS2A:A147T,NS2A:F159L,NS2A:H162D,NS2A…
hDenV1_Brazil_ES-LACENES-321401652_2023		1V_E.1	93.8	86	0	C:V26G,C:G70S,C:N90S,E:D37N,E:T88A,E:I114L,E:T161I,E:K203E,E:S225L,E:I293T,E:S339T,E:A369T,E:A382V,E:K394R,E:I436V,E:I439V,E:I480V,NS1:V93A,NS1:S94N,NS1:V128I,NS1:N139D,NS1:N146G,NS1:I162V,NS1:V178M,NS1:I224T,NS1:K227R,NS1:I246M,NS1:Y247F,NS1:T307I,NS1:K324R,NS1:K347R,NS2A:L12I,NS2A:I15V,NS2A:S28N,NS2A:T44I,NS2A:K67R,NS2A:R82K,NS2A:V106I,NS2A:D139E,NS2A:S142P,NS2A:A147T,NS2A:F159L,NS2A:H162D,NS2A…
hDenV1_Brazil_ES-LACENES-321401810_2023	I	1V_A	94.1	92	0	C:V26G,C:G70S,C:N90S,C:N93T,C:M95I,C:T103A,E:I6V,E:D37N,E:T88A,E:I114L,E:T161I,E:K203E,E:I293T,E:S338L,E:S339T,E:A369T,E:I439V,NS1:H77Y,NS1:S94N,NS1:V128I,NS1:N139D,NS1:N146D,NS1:Y175H,NS1:V178M,NS1:I242V,NS1:N293H,NS1:T307I,NS1:K324R,NS1:K347R,NS2A:L12I,NS2A:I15V,NS2A:M18L,NS2A:T44I,NS2A:K67R,NS2A:R82K,NS2A:V111M,NS2A:S142P,NS2A:A147T,NS2A:V155I,NS2A:K156R,NS2A:T158S,NS2A:F159L,NS2A:H162D,NS2A:I…
hDenV1_Brazil_ES-LACENES-321401821_2023	III	1V_E.1	93.2	85	0	C:V26G,C:G70S,C:N90S,E:D37N,E:T88A,E:I114L,E:T161I,E:K203E,E:I293T,E:S339T,E:A369T,E:A386T,E:K394R,E:I436V,E:I439V,E:I480V,NS1:V93A,NS1:S94N,NS1:V128I,NS1:N139D,NS1:N146G,NS1:I162V,NS1:V178M,NS1:I224T,NS1:Y247F,NS1:T307I,NS1:K324R,NS1:K347R,NS2A:L12I,NS2A:I15V,NS2A:T44I,NS2A:K67R,NS2A:R82K,NS2A:V106I,NS2A:D139E,NS2A:S142P,NS2A:A147T,NS2A:F159L,NS2A:H162D,NS2A:M168T,NS2A:I171V,NS2A:I174T,NS2A:L199…
hDenV1_Brazil_ES-LACENES-321402454_2023	V	1V_E.1	94.1	85	0	C:V26G,C:G70S,C:N90S,E:D37N,E:T88A,E:I114L,E:T161I,E:K203G,E:I293T,E:S339T,E:A369T,E:A382V,E:K394R,E:I436V,E:I439V,E:I480V,NS1:V93A,NS1:S94N,NS1:V128T,NS1:N139D,NS1:N146G,NS1:I162V,NS1:V178M,NS1:I224T,NS1:K227R,NS1:I246M,NS1:Y247F,NS1:T307I,NS1:K324R,NS1:K347R,NS2A:L12I,NS2A:I15V,NS2A:S28N,NS2A:T44I,NS2A:K67R,NS2A:R82K,NS2A:V106I,NS2A:D139E,NS2A:A147T,NS2A:F159L,NS2A:H162D,NS2A:M168T,NS2A:I171V,N…
hDenV1_Brazil_ES-LACENES-321403102_2023	I	1V_A	94.1	89	0	C:V26G,C:G70S,C:N90S,C:M95I,C:T103A,E:I6V,E:D37N,E:T88A,E:I114L,E:T161I,E:T189S,E:K203E,E:I293T,E:S338L,E:S339T,E:A369T,E:V428L,E:I439V,NS1:H77Y,NS1:S94N,NS1:V128I,NS1:N139D,NS1:N146D,NS1:Y175H,NS1:V178M,NS1:I242V,NS1:N293Y,NS1:T307I,NS1:K324R,NS1:K347R,NS2A:L12I,NS2A:I15V,NS2A:M18L,NS2A:L41F,NS2A:T44I,NS2A:K67R,NS2A:R82K,NS2A:S142P,NS2A:A147T,NS2A:V155I,NS2A:K156R,NS2A:T158S,NS2A:F159L,NS2A:H162…
hDenV1_Brazil_ES-LACENES-321403109_2023	I	1V_A	94.1	89	0	C:V26G,C:G70S,C:N90S,C:M95I,C:T103A,E:I6V,E:D37N,E:T88A,E:I114L,E:T161I,E:T189S,E:K203E,E:I293T,E:S338L,E:S339T,E:A369T,E:V428L,E:I439V,NS1:H77Y,NS1:S94N,NS1:V128I,NS1:N139D,NS1:N146D,NS1:Y175H,NS1:V178M,NS1:I242V,NS1:N293Y,NS1:T307I,NS1:K324R,NS1:K347R,NS2A:L12I,NS2A:I15V,NS2A:M18L,NS2A:L41F,NS2A:T44I,NS2A:K67R,NS2A:R82K,NS2A:S142P,NS2A:A147T,NS2A:V155I,NS2A:K156R,NS2A:T158S,NS2A:F159L,NS2A:H162…
hDenV1_Brazil_ES-LACENES-321403175_2023	V	1V_E.1	94.1	84	0	C:V26G,C:G70S,C:N90S,E:D37N,E:T88A,E:I114L,E:T161I,E:K203E,E:I293T,E:S339T,E:A369T,E:A382V,E:K394R,E:I436V,E:I439V,E:I480V,NS1:V93A,NS1:S94N,NS1:V128I,NS1:N139D,NS1:N146G,NS1:I162V,NS1:V178M,NS1:I224T,NS1:K227R,NS1:I246M,NS1:Y247F,NS1:T307I,NS1:K324R,NS1:K347R,NS2A:L12I,NS2A:I15V,NS2A:S28N,NS2A:T44I,NS2A:K67R,NS2A:R82K,NS2A:V106I,NS2A:D139E,NS2A:S142P,NS2A:A147T,NS2A:F159L,NS2A:H162D,NS2A:M168T,N…
hDenV1_Brazil_ES-LACENES-321403184_2023	V	1V_E.1	94.1	85	0	C:V26G,C:G70S,C:N90S,E:D37N,E:T88A,E:I114L,E:T161I,E:K203E,E:I293T,E:S339T,E:A369T,E:A382V,E:K394R,E:I436V,E:I439V,E:I480V,NS1:V93A,NS1:S94N,NS1:V128I,NS1:N139D,NS1:N146G,NS1:I162V,NS1:V178M,NS1:I224T,NS1:K227R,NS1:I246M,NS1:Y247F,NS1:T307I,NS1:K324R,NS1:K347R,NS2A:L12I,NS2A:I15V,NS2A:S28N,NS2A:T44I,NS2A:K67R,NS2A:R82K,NS2A:V106I,NS2A:D139E,NS2A:S142P,NS2A:A147T,NS2A:F159L,NS2A:H162D,NS2A:M168T,N…
hDenV1_Brazil_ES-LACENES-321403711_2023	I	1V_A	94.1	89	0	C:V26G,C:G70S,C:N90S,C:M95I,C:T103A,E:I6V,E:D37N,E:T88A,E:I114L,E:T161I,E:K203E,E:I293T,E:S338L,E:S339T,E:A369T,E:V428L,E:I439V,NS1:H77Y,NS1:S94N,NS1:V128I,NS1:N139D,NS1:N146D,NS1:Y175H,NS1:V178M,NS1:I242V,NS1:N293Y,NS1:T307I,NS1:K324R,NS1:K347R,NS2A:L12I,NS2A:I15V,NS2A:M18L,NS2A:T44I,NS2A:K67R,NS2A:R82K,NS2A:S142P,NS2A:A147T,NS2A:V155I,NS2A:K156R,NS2A:T158S,NS2A:F159L,NS2A:H162D,NS2A:I171A,NS2A:…
hDenV1_Brazil_ES-LACENES-321404221_2023	V	1V_E.1	88.6	82	1	C:V26G,C:G70S,E:D37N,E:T88A,E:I114L,E:T161I,E:K203E,E:I293T,E:S339T,E:A369T,E:A382V,E:I436V,E:I439V,E:I480V,NS1:V93A,NS1:S94N,NS1:V128I,NS1:N139D,NS1:N146G,NS1:I162V,NS1:V178M,NS1:I224T,NS1:K227R,NS1:I246M,NS1:Y247F,NS1:T307I,NS1:K324R,NS1:K347R,NS2A:L12I,NS2A:I15V,NS2A:S28N,NS2A:T44I,NS2A:K67R,NS2A:R82K,NS2A:V106I,NS2A:D139E,NS2A:S142P,NS2A:A147T,NS2A:F159L,NS2A:H162D,NS2A:M168T,NS2A:I171V,NS2A:…
hDenV1_Brazil_ES-LACENES-321404289_2023	V	1V_E.1	94.1	84	0	C:V26G,C:G70S,C:N90S,E:D37N,E:T88A,E:I114L,E:T161I,E:K203G,E:I293T,E:S339T,E:A369T,E:A382V,E:K394R,E:I436V,E:I439V,E:I480V,NS1:V93A,NS1:S94N,NS1:V128I,NS1:N139D,NS1:N146G,NS1:I162V,NS1:V178M,NS1:I224T,NS1:K227R,NS1:I246M,NS1:Y247F,NS1:T307I,NS1:K324R,NS1:K347R,NS2A:L12I,NS2A:I15V,NS2A:S28N,NS2A:T44I,NS2A:K67R,NS2A:R82K,NS2A:V106I,NS2A:D139E,NS2A:A147T,NS2A:F159L,NS2A:H162D,NS2A:M168T,NS2A:I171V,N…
hDenV1_Brazil_ES-LACENES-321404682_2023	V	1V_E.1	94.1	86	0	C:V26G,C:G70S,C:N90S,E:D37N,E:T88A,E:I114L,E:T161I,E:K203E,E:I293T,E:S339T,E:A369T,E:A382V,E:K394R,E:I436V,E:I439V,E:I480V,NS1:V93A,NS1:S94N,NS1:V128I,NS1:N139D,NS1:N146G,NS1:I162V,NS1:V178M,NS1:I224T,NS1:K227R,NS1:I246M,NS1:Y247F,NS1:T307I,NS1:K324R,NS1:K347R,NS2A:L12I,NS2A:I15V,NS2A:S28N,NS2A:T44I,NS2A:N63Y,NS2A:K67R,NS2A:R82K,NS2A:V106I,NS2A:D139E,NS2A:S142P,NS2A:A147T,NS2A:F159L,NS2A:H162D,NS…
hDenV1_Brazil_ES-LACENES-321405091_2023	II	1V_E.1	94.1	86	0	C:V26G,C:G70S,C:N90S,E:D37N,E:T88A,E:I114L,E:T161I,E:K203E,E:I293T,E:S339T,E:A369T,E:K394R,E:I436V,E:I439V,E:I480V,NS1:A60V,NS1:V93A,NS1:S94N,NS1:V128T,NS1:N139D,NS1:N146G,NS1:I162V,NS1:V178M,NS1:I224T,NS1:Y247F,NS1:T307I,NS1:K324R,NS1:K347R,NS2A:L12I,NS2A:I15V,NS2A:T44I,NS2A:K67R,NS2A:R82K,NS2A:V106I,NS2A:I131V,NS2A:D139E,NS2A:S142P,NS2A:A147T,NS2A:F159L,NS2A:H162D,NS2A:M168T,NS2A:I171V,NS2A:L19…
hDenV1_Brazil_ES-LACENES-321405234_2023	IV	1V_E.1	94	86	0	C:V26G,C:G70S,C:N90S,C:V102A,E:D37N,E:T88A,E:I114L,E:T161I,E:K203E,E:I293T,E:S339T,E:A369T,E:K394R,E:I436V,E:I439V,E:I480V,NS1:V93A,NS1:S94N,NS1:V128I,NS1:N139D,NS1:N146G,NS1:I162V,NS1:V178M,NS1:I224T,NS1:K227R,NS1:Y247F,NS1:T307I,NS1:K324R,NS1:K347R,NS2A:L12I,NS2A:I15V,NS2A:S28N,NS2A:T44I,NS2A:K67R,NS2A:R82K,NS2A:V106I,NS2A:D139E,NS2A:S142P,NS2A:A147T,NS2A:F159L,NS2A:H162D,NS2A:M168T,NS2A:I171V,…
hDenV1_Brazil_ES-LACENES-321482006_2024	IV	1V_E.1	93.2	87	0	C:V26G,C:G70S,C:N90S,E:D37N,E:T88A,E:I114L,E:Y132H,E:T161I,E:K203E,E:I293T,E:S339T,E:A369T,E:K394R,E:I436V,E:I439V,E:I480V,NS1:V93A,NS1:S94N,NS1:V128I,NS1:N139D,NS1:N146G,NS1:I162V,NS1:V178M,NS1:I224T,NS1:K227R,NS1:Y247F,NS1:T307I,NS1:K324R,NS1:K347R,NS2A:L12I,NS2A:I15V,NS2A:S28N,NS2A:F40L,NS2A:T44I,NS2A:K67R,NS2A:R82K,NS2A:V106I,NS2A:D139E,NS2A:S142P,NS2A:H143Y,NS2A:A147T,NS2A:F159L,NS2A:H162D,N…
hDenV1_Brazil_ES-LACENES-321482018_2024		1V_E.1	94.1	86	0	C:V26G,C:G70S,C:N90S,E:D37N,E:T88A,E:I114L,E:T161I,E:K203E,E:I293T,E:S339T,E:K343R,E:A369T,E:A382V,E:K394R,E:I436V,E:I439V,E:I480V,NS1:V93A,NS1:S94N,NS1:V128I,NS1:N139D,NS1:N146G,NS1:I162V,NS1:V178M,NS1:I224T,NS1:K227R,NS1:I246M,NS1:Y247F,NS1:T307I,NS1:K324R,NS1:K347R,NS2A:L12I,NS2A:I15V,NS2A:S28N,NS2A:T44I,NS2A:K67R,NS2A:R82K,NS2A:V106I,NS2A:D139E,NS2A:S142P,NS2A:A147T,NS2A:F159L,NS2A:H162D,NS2A…
hDenV1_Brazil_ES-LACENES-321482034_2024	II	1V_E.1	93.2	84	0	C:V26G,C:G70S,C:N90S,E:D37N,E:T88A,E:I114L,E:K136Q,E:T161I,E:K203E,E:I293T,E:S339T,E:A369T,E:K394R,E:I436V,E:I439V,E:I480V,NS1:V93A,NS1:S94N,NS1:V128T,NS1:N139D,NS1:N146G,NS1:I162V,NS1:V178M,NS1:I224T,NS1:Y247F,NS1:P296T,NS1:T307I,NS1:K324R,NS1:K347R,NS2A:L12I,NS2A:I15V,NS2A:L32V,NS2A:T44I,NS2A:K67R,NS2A:R82K,NS2A:V106I,NS2A:D139E,NS2A:S142P,NS2A:A147T,NS2A:F159L,NS2A:H162D,NS2A:M168T,NS2A:I171V,…
hDenV1_Brazil_ES-LACENES-321482329_2024	IV	1V_E.1	89.1	77	0	C:V26G,C:G70S,C:N90S,E:D37N,E:T88A,E:I114L,E:T161I,E:K203E,E:S339T,E:A369T,E:K394R,E:I436V,E:I439V,NS1:V128I,NS1:N139D,NS1:N146G,NS1:I162V,NS1:V178M,NS1:I224T,NS1:P296T,NS1:T307I,NS1:K324R,NS1:K347R,NS2A:L12I,NS2A:I15V,NS2A:S28N,NS2A:K67R,NS2A:R82K,NS2A:V106I,NS2A:D139E,NS2A:S142P,NS2A:A147T,NS2A:F159L,NS2A:H162D,NS2A:M168T,NS2A:I171V,NS2A:L199F,NS2B:V11I,NS2B:E63Q,NS2B:I106V,NS3:E43D,NS3:A91T,NS…
hDenV1_Brazil_ES-LACENES-321482438_2024	V	1V_E.1	94.1	85	0	C:V26G,C:G70S,C:N90S,E:D37N,E:T88A,E:I114L,E:T161I,E:K203E,E:I293T,E:S339T,E:K343R,E:A369T,E:A382V,E:K394R,E:I436V,E:I439V,E:I480V,NS1:V93A,NS1:S94N,NS1:V128I,NS1:N139D,NS1:N146G,NS1:I162V,NS1:V178M,NS1:I224T,NS1:K227R,NS1:I246M,NS1:Y247F,NS1:T307I,NS1:K324R,NS1:K347R,NS2A:L12I,NS2A:I15V,NS2A:S28N,NS2A:T44I,NS2A:K67R,NS2A:R82K,NS2A:V106I,NS2A:D139E,NS2A:S142P,NS2A:A147T,NS2A:F159L,NS2A:H162D,NS2A…
hDenV1_Brazil_ES-LACENES-321482486_2024		1V_E.1	94.1	83	0	C:V26G,C:G70S,C:N90S,E:D37N,E:T88A,E:I114L,E:T161I,E:K203E,E:I293T,E:S339T,E:A369T,E:K394R,E:I436V,E:I439V,E:I480V,NS1:V93A,NS1:S94N,NS1:V128I,NS1:N139D,NS1:N146S,NS1:I162V,NS1:V178M,NS1:I224T,NS1:K227R,NS1:Y247F,NS1:T307I,NS1:K324R,NS1:K347R,NS2A:L12I,NS2A:I15V,NS2A:R24K,NS2A:S28N,NS2A:T44I,NS2A:K67R,NS2A:R82K,NS2A:V106I,NS2A:D139E,NS2A:S142P,NS2A:A147T,NS2A:F159L,NS2A:H162D,NS2A:M168T,NS2A:L199…
hDenV1_Brazil_ES-LACENES-321482606_2024	V	1V_E.1	88.1	83	0	C:V26G,C:G70S,C:N90S,E:D37N,E:T88A,E:I114L,E:T161I,E:K203E,E:A369T,E:A382V,E:I436V,E:I439V,E:I480V,NS1:V93A,NS1:V128I,NS1:N139D,NS1:N146G,NS1:I162V,NS1:V178M,NS1:I224T,NS1:K227R,NS1:I246M,NS1:Y247F,NS1:P296T,NS1:T307I,NS1:K324R,NS1:K347R,NS2A:L12I,NS2A:I15V,NS2A:S28N,NS2A:T44I,NS2A:K67R,NS2A:R82K,NS2A:V106I,NS2A:G130S,NS2A:D139E,NS2A:S142P,NS2A:A147T,NS2A:F159L,NS2A:H162D,NS2A:M168T,NS2A:I171V,NS…
hDenV1_Brazil_ES-LACENES-321482790_2024		1V_E.1	73.7	63	0	C:V26G,C:G70S,C:N90S,E:D37N,E:T88A,E:I114L,E:T161I,E:K203E,E:I436V,E:I439V,NS1:V128I,NS1:N139D,NS1:N146S,NS1:I162V,NS1:V178M,NS1:P296T,NS1:T307I,NS1:K324R,NS1:K347R,NS2A:L12I,NS2A:I15V,NS2A:R24K,NS2A:S28N,NS2A:T44I,NS2A:K67R,NS2A:R82K,NS2A:V106I,NS2A:L199F,NS2B:V11I,NS2B:E63Q,NS2B:I106V,NS3:E43D,NS3:A91T,NS3:A112T,NS3:N141T,NS3:R185K,NS3:V221I,NS3:K249E,NS3:K255R,NS3:V384I,NS3:I474V,NS4A:Q19L,NS4…
hDenV1_Brazil_ES-LACENES-321484180_2024	V	1V_E.1	93.9	84	0	C:V26G,C:G70S,C:N90S,E:D37N,E:T88A,E:I114L,E:T161I,E:K203E,E:I293T,E:S339T,E:A369T,E:A382V,E:K394R,E:I436V,E:I439V,NS1:V93A,NS1:S94N,NS1:V128I,NS1:N139D,NS1:N146G,NS1:I162V,NS1:V178M,NS1:I224T,NS1:K227R,NS1:I246M,NS1:Y247F,NS1:T307I,NS1:K324R,NS1:K347R,NS2A:L12I,NS2A:I15V,NS2A:S28N,NS2A:T44I,NS2A:K67R,NS2A:R82K,NS2A:V106I,NS2A:D139E,NS2A:S142P,NS2A:A147T,NS2A:F159L,NS2A:H162D,NS2A:M168T,NS2A:I171…
hDenV1_Brazil_ES-LACENES-321484762_2024		1V_E.1	93.8	84	0	C:V26G,C:G70S,C:N90S,E:D37N,E:T88A,E:I114L,E:T161I,E:K203E,E:I293T,E:S339T,E:A369T,E:K394R,E:I436V,E:I439V,E:I480V,NS1:V93A,NS1:S94N,NS1:V128I,NS1:N139D,NS1:N146S,NS1:I162V,NS1:V178M,NS1:I224T,NS1:K227R,NS1:Y247F,NS1:T307I,NS1:K324R,NS1:K347R,NS2A:L12I,NS2A:I15V,NS2A:R24K,NS2A:S28N,NS2A:T44I,NS2A:K67R,NS2A:R82K,NS2A:V106I,NS2A:D139E,NS2A:S142P,NS2A:A147T,NS2A:F159L,NS2A:H162D,NS2A:M168T,NS2A:L199…
hDenV1_Brazil_ES-LACENES-321484861_2024	V	1V_E.1	94.1	87	0	C:V26G,C:G70S,C:N90S,E:D37N,E:T88A,E:I114L,E:T161I,E:K203E,E:I293T,E:S339T,E:A369T,E:A382V,E:K394R,E:I436V,E:I439V,E:I480V,NS1:V93A,NS1:S94N,NS1:V128I,NS1:N139D,NS1:N146G,NS1:I162V,NS1:V178M,NS1:I224T,NS1:K227R,NS1:I246M,NS1:Y247F,NS1:T307I,NS1:K324R,NS1:K347R,NS2A:L12I,NS2A:I15V,NS2A:S28N,NS2A:T44I,NS2A:K67R,NS2A:R82K,NS2A:V106I,NS2A:V114M,NS2A:D139E,NS2A:S142P,NS2A:A147T,NS2A:F159L,NS2A:H162D,N…
hDenV1_Brazil_ES-LACENES-321484948_2024	IV	1V_E.1	93.8	82	0	C:V26G,C:G70S,C:N90S,E:D37N,E:T88A,E:I114L,E:T161I,E:K203E,E:I293T,E:S339T,E:A369T,E:K394R,E:I436V,E:I439V,E:I480V,NS1:V93A,NS1:S94N,NS1:V128I,NS1:N139D,NS1:N146G,NS1:I162V,NS1:V178M,NS1:I224T,NS1:K227R,NS1:Y247F,NS1:T307I,NS1:K324R,NS1:K347R,NS2A:L12I,NS2A:I15V,NS2A:S28N,NS2A:K67R,NS2A:R82K,NS2A:V106I,NS2A:D139E,NS2A:S142P,NS2A:A147T,NS2A:F159L,NS2A:H162D,NS2A:M168T,NS2A:I171V,NS2A:L199F,NS2B:V1…
hDenV1_Brazil_ES-LACENES-321488358_2024		1V_E.1	93	85	0	C:V26G,C:G70S,C:N90S,E:D37N,E:T88A,E:I114L,E:T161I,E:K203E,E:I293T,E:S339T,E:A369T,E:K394R,E:I436V,E:I439V,E:I480V,E:V491A,NS1:V93A,NS1:S94N,NS1:V128I,NS1:N139D,NS1:N146G,NS1:I162V,NS1:V178M,NS1:I224T,NS1:K227R,NS1:Y247F,NS1:T307I,NS1:K324R,NS1:K347R,NS2A:L12I,NS2A:I15V,NS2A:R24K,NS2A:S28N,NS2A:T44I,NS2A:K67R,NS2A:R82K,NS2A:V106I,NS2A:D139E,NS2A:S142P,NS2A:A147T,NS2A:F159L,NS2A:H162D,NS2A:M168T,N…
hDenV1_Brazil_ES-LACENES-321488625_2024	V	1V_E.1	93.4	84	0	C:V26G,C:G70S,C:N90S,E:D37N,E:T88A,E:I114L,E:T161I,E:K203E,E:I293T,E:S339T,E:A369T,E:A382V,E:K394R,E:I436V,E:I439V,E:I480V,NS1:V93A,NS1:S94N,NS1:V128I,NS1:N139D,NS1:N146G,NS1:I162V,NS1:V178M,NS1:I224T,NS1:K227R,NS1:I246M,NS1:Y247F,NS1:T307I,NS1:K324R,NS1:K347R,NS2A:L12I,NS2A:I15V,NS2A:S28N,NS2A:T44I,NS2A:K67R,NS2A:R82K,NS2A:V106I,NS2A:D139E,NS2A:S142P,NS2A:A147T,NS2A:F159L,NS2A:H162D,NS2A:M168T,N…
hDenV1_Brazil_ES-LACENES-321491619_2024	V	1V_E.1	94.1	85	0	C:V26G,C:G70S,C:N90S,E:D37N,E:T88A,E:I114L,E:T161I,E:K203E,E:I293T,E:S339T,E:K343R,E:A369T,E:A382V,E:K394R,E:I436V,E:I439V,E:I480V,NS1:V93A,NS1:S94N,NS1:V128I,NS1:N139D,NS1:N146G,NS1:I162V,NS1:V178M,NS1:I224T,NS1:K227R,NS1:I246M,NS1:Y247F,NS1:T307I,NS1:K324R,NS1:K347R,NS2A:L12I,NS2A:I15V,NS2A:S28N,NS2A:T44I,NS2A:K67R,NS2A:R82K,NS2A:V106I,NS2A:D139E,NS2A:S142P,NS2A:A147T,NS2A:F159L,NS2A:H162D,NS2A…
hDenV1_Brazil_ES-LACENES-321492925_2024	II	1V_E.1	94.1	83	0	C:V26G,C:G70S,C:N90S,E:D37N,E:T88A,E:I114L,E:K136Q,E:T161I,E:K203E,E:I293T,E:S339T,E:A369T,E:K394R,E:I436V,E:I439V,E:I480V,NS1:V93A,NS1:S94N,NS1:V128T,NS1:N139D,NS1:N146G,NS1:I162V,NS1:V178M,NS1:I224T,NS1:Y247F,NS1:T307I,NS1:K324R,NS1:K347R,NS2A:L12I,NS2A:I15V,NS2A:L32V,NS2A:T44I,NS2A:K67R,NS2A:R82K,NS2A:V106I,NS2A:D139E,NS2A:S142P,NS2A:A147T,NS2A:F159L,NS2A:H162D,NS2A:M168T,NS2A:I171V,NS2A:L199F…
hDenV1_Brazil_ES-LACENES-321493238_2024	VI	1V_E.1	94.1	84	0	C:V26G,C:G70S,C:N90S,E:D37N,E:T88A,E:I114L,E:T161I,E:K203E,E:I293T,E:S339T,E:A369T,E:K394R,E:I436V,E:I439V,E:I480V,NS1:V93A,NS1:S94N,NS1:V128I,NS1:N139D,NS1:N146G,NS1:I162V,NS1:V178M,NS1:I224T,NS1:K227R,NS1:Y247F,NS1:T307I,NS1:K324R,NS1:K347R,NS2A:L12I,NS2A:I15V,NS2A:R24K,NS2A:S28N,NS2A:T44I,NS2A:K67R,NS2A:R82K,NS2A:V106I,NS2A:L120M,NS2A:D139E,NS2A:S142P,NS2A:A147T,NS2A:F159L,NS2A:H162D,NS2A:M168…
hDenV1_Brazil_ES-LACENES-321500232_2024		1V_E.1	93.2	81	0	C:V26G,C:G70S,C:N90S,E:D37N,E:T88A,E:I114L,E:T161I,E:K203E,E:I293T,E:S339T,E:A369T,E:K394R,E:I436V,E:I439V,E:I480V,NS1:V93A,NS1:S94N,NS1:V128I,NS1:N139D,NS1:N146G,NS1:I162V,NS1:V178M,NS1:I224T,NS1:K227R,NS1:Y247F,NS1:T307I,NS1:K324R,NS1:K347R,NS2A:L12I,NS2A:I15V,NS2A:S28N,NS2A:T44I,NS2A:K67R,NS2A:R82K,NS2A:V106I,NS2A:D139E,NS2A:S142P,NS2A:A147T,NS2A:F159L,NS2A:H162D,NS2A:M168T,NS2A:I171V,NS2B:V11…
hDenV1_Brazil_ES-LACENES-321501458_2024		1V_E.1	94.1	83	0	C:V26G,C:G70S,C:N90S,E:D37N,E:T88A,E:I114L,E:T161I,E:K203E,E:I293T,E:S339T,E:A369T,E:K394R,E:I436V,E:I439V,E:I480V,NS1:V93A,NS1:S94N,NS1:V128I,NS1:N139D,NS1:N146G,NS1:I162V,NS1:V178M,NS1:I224T,NS1:K227R,NS1:Y247F,NS1:T307I,NS1:K324R,NS1:K347R,NS2A:L12I,NS2A:I15V,NS2A:S28N,NS2A:T44I,NS2A:K67R,NS2A:R82K,NS2A:V106I,NS2A:D139E,NS2A:S142P,NS2A:A147T,NS2A:F159L,NS2A:H162D,NS2A:M168T,NS2A:I171V,NS2A:L19…
hDenV1_Brazil_ES-LACENES-321501769_2024	V	1V_E.1	93.2	81	0	C:V26G,C:G70S,C:N90S,E:D37N,E:T88A,E:I114L,E:T161I,E:K203E,E:I293T,E:S339T,E:A369T,E:K394R,E:I436V,E:I439V,E:I480V,NS1:V93A,NS1:S94N,NS1:V128I,NS1:N139D,NS1:N146G,NS1:I162V,NS1:V178M,NS1:I224T,NS1:K227R,NS1:Y247F,NS1:T307I,NS1:K324R,NS1:K347R,NS2A:L12I,NS2A:I15V,NS2A:S28N,NS2A:T44I,NS2A:K67R,NS2A:R82K,NS2A:V106I,NS2A:D139E,NS2A:S142P,NS2A:A147T,NS2A:F159L,NS2A:H162D,NS2A:M168T,NS2A:I171V,NS2A:L19…
hDenV1_Brazil_ES-LACENES-321502291_2024	II	1V_E.1	93.2	82	0	C:V26G,C:G70S,C:N90S,E:D37N,E:T88A,E:I114L,E:K136Q,E:T161I,E:K203E,E:I293T,E:S339T,E:A369T,E:K394R,E:I436V,E:I439V,E:I480V,NS1:V93A,NS1:S94N,NS1:V128T,NS1:N139D,NS1:N146G,NS1:I162V,NS1:V178M,NS1:I224T,NS1:Y247F,NS1:T307I,NS1:K324R,NS1:K347R,NS2A:L12I,NS2A:I15V,NS2A:L32V,NS2A:T44I,NS2A:K67R,NS2A:R82K,NS2A:V106I,NS2A:D139E,NS2A:S142P,NS2A:A147T,NS2A:F159L,NS2A:H162D,NS2A:M168T,NS2A:I171V,NS2A:L199F…
hDenV1_Brazil_ES-LACENES-321502436_2024		1V_E.1	94.1	83	0	C:V26G,C:G70S,C:N90S,E:D37N,E:T88A,E:I114L,E:T161I,E:K203E,E:I293T,E:S339T,E:A369T,E:K394R,E:I436V,E:I439V,E:I480V,NS1:V93A,NS1:S94N,NS1:V128I,NS1:N139D,NS1:N146G,NS1:I162V,NS1:V178M,NS1:I224T,NS1:K227R,NS1:Y247F,NS1:T307I,NS1:K324R,NS1:K347R,NS2A:L12I,NS2A:I15V,NS2A:S28N,NS2A:T44I,NS2A:K67R,NS2A:R82K,NS2A:V106I,NS2A:D139E,NS2A:S142P,NS2A:A147T,NS2A:F159L,NS2A:H162D,NS2A:M168T,NS2A:I171V,NS2A:L19…
hDenV1_Brazil_ES-LACENES-321502691_2024	VI	1V_E.1	94.1	87	0	C:V26G,C:G70S,C:N90S,E:D37N,E:T88A,E:I114L,E:T161I,E:K203E,E:I293T,E:S339T,E:A369T,E:K394R,E:I436V,E:I439V,E:I480V,NS1:V93A,NS1:S94N,NS1:V128I,NS1:N139D,NS1:N146G,NS1:I162V,NS1:V178M,NS1:I224T,NS1:K227R,NS1:Y247F,NS1:T307I,NS1:K324R,NS1:K347R,NS2A:L12I,NS2A:I15V,NS2A:R24K,NS2A:S28N,NS2A:T44I,NS2A:K67R,NS2A:R82K,NS2A:V106I,NS2A:L120M,NS2A:D139E,NS2A:S142P,NS2A:A147T,NS2A:F159L,NS2A:H162D,NS2A:M168…
hDenV1_Brazil_ES-LACENES-321516939_2024		1V_F	92.9	84	0	C:V26G,C:G70S,C:N90S,E:D37N,E:T88A,E:I114L,E:T161I,E:K203E,E:T230A,E:I293T,E:S339T,E:A369T,E:V432A,E:I436V,E:I439V,NS1:V93A,NS1:S94N,NS1:V128I,NS1:N139D,NS1:N146G,NS1:V178M,NS1:I224T,NS1:I242V,NS1:D278E,NS1:T307I,NS1:K324R,NS1:K347R,NS2A:L12I,NS2A:I15V,NS2A:T44I,NS2A:K67R,NS2A:Y74H,NS2A:R82K,NS2A:V111M,NS2A:V114M,NS2A:D139E,NS2A:S142P,NS2A:A147T,NS2A:F159L,NS2A:H162D,NS2A:M168T,NS2A:I171T,NS2A:L1…
hDenV1_Brazil_ES-LACENES-321527861_2024	V	1V_E.1	90.7	86	0	C:V26G,C:G70S,C:F72V,C:N90S,E:D37N,E:T88A,E:I114L,E:T161I,E:K203E,E:I293T,E:V312M,E:S339T,E:A369T,E:A382V,E:K394R,E:I436V,E:I439V,E:T454I,E:I480V,NS1:V93A,NS1:S94N,NS1:V128I,NS1:N139D,NS1:N146G,NS1:I162V,NS1:V178M,NS1:I224T,NS1:K227R,NS1:I246M,NS1:Y247F,NS1:T307I,NS1:K324R,NS1:K347R,NS2A:L12I,NS2A:I15V,NS2A:S28N,NS2A:T44I,NS2A:K67R,NS2A:R82K,NS2A:V106I,NS2A:D139E,NS2A:S142P,NS2A:A147T,NS2A:F159L,…
hDenV1_Brazil_ES-LACENES-321533048_2024		1V_E.1	94.1	83	0	C:V26G,C:G70S,C:N90S,E:D37N,E:T88A,E:I114L,E:T161I,E:K203E,E:I293T,E:S339T,E:A369T,E:K394R,E:I436V,E:I439V,E:I480V,NS1:V93A,NS1:S94N,NS1:V128I,NS1:N139D,NS1:N146G,NS1:I162V,NS1:V178M,NS1:I224T,NS1:K227R,NS1:Y247F,NS1:T307I,NS1:K324R,NS1:K347R,NS2A:L12I,NS2A:I15V,NS2A:S28N,NS2A:T44I,NS2A:K67R,NS2A:R82K,NS2A:V106I,NS2A:D139E,NS2A:S142P,NS2A:A147T,NS2A:F159L,NS2A:H162D,NS2A:M168T,NS2A:I171V,NS2A:L19…
hDenV1_Brazil_ES-LACENES-321538605_2024	III	1V_E.1	93.7	84	0	C:V26G,C:G70S,C:N90S,E:D37N,E:T88A,E:I114L,E:T161I,E:K203E,E:I293T,E:S339T,E:A369T,E:A386T,E:K394R,E:I436V,E:I439V,E:I480V,NS1:V93A,NS1:S94N,NS1:V128I,NS1:N139D,NS1:N146G,NS1:I162V,NS1:V178M,NS1:I224T,NS1:Y247F,NS1:T307I,NS1:K324R,NS1:K347R,NS2A:L12I,NS2A:I15V,NS2A:T44I,NS2A:K67R,NS2A:R82K,NS2A:V106I,NS2A:D139E,NS2A:S142P,NS2A:A147T,NS2A:F159L,NS2A:H162D,NS2A:M168T,NS2A:I171V,NS2A:L199F,NS2B:V11I…
hDenV1_Brazil_ES-LACENES-321540977_2024	V	1V_E.1	94.1	85	0	C:V26G,C:G70S,C:N90S,E:D37N,E:T88A,E:I114L,E:T161I,E:K203E,E:I293T,E:S339T,E:A369T,E:A382V,E:K394R,E:I436V,E:I439V,E:I480V,NS1:V93A,NS1:S94N,NS1:V128I,NS1:N139D,NS1:N146G,NS1:I162V,NS1:V178M,NS1:I224T,NS1:K227R,NS1:I246M,NS1:Y247F,NS1:T307I,NS1:K324R,NS1:K347R,NS2A:L12I,NS2A:I15V,NS2A:S28N,NS2A:T44I,NS2A:K67R,NS2A:R82K,NS2A:V106I,NS2A:D139E,NS2A:S142P,NS2A:A147T,NS2A:F159L,NS2A:H162D,NS2A:M168T,N…
hDenV1_Brazil_ES-LACENES-321547958_2024	VI	1V_E.1	94.1	86	0	C:V26G,C:G70S,C:N90S,E:T88A,E:I114L,E:T161I,E:K203E,E:I293T,E:S339T,E:A369T,E:K394R,E:I436V,E:I439V,E:I480V,NS1:V93A,NS1:V128I,NS1:N139D,NS1:N146G,NS1:I162V,NS1:V178M,NS1:I224T,NS1:K227R,NS1:Y247F,NS1:T307I,NS1:K324R,NS1:K347R,NS2A:L12I,NS2A:I15V,NS2A:R24K,NS2A:S28N,NS2A:T44I,NS2A:K67R,NS2A:R82K,NS2A:V106I,NS2A:L120M,NS2A:D139E,NS2A:S142P,NS2A:A147T,NS2A:F159L,NS2A:H162D,NS2A:M168T,NS2A:I171V,NS2…
hDenV1_Brazil_ES-LACENES-321552188_2024		1V_E.1	94.1	83	0	C:V26G,C:G70S,C:N90S,E:D37N,E:T88A,E:I114L,E:T161I,E:K203E,E:I293T,E:S339T,E:A369T,E:K394R,E:I436V,E:I439V,E:I480V,NS1:V93A,NS1:S94N,NS1:V128I,NS1:N139D,NS1:N146G,NS1:I162V,NS1:V178M,NS1:I224T,NS1:K227R,NS1:Y247F,NS1:T307I,NS1:K324R,NS1:K347R,NS2A:L12I,NS2A:I15V,NS2A:M18I,NS2A:T44I,NS2A:K67R,NS2A:R82K,NS2A:V106I,NS2A:D139E,NS2A:S142P,NS2A:A147T,NS2A:F159L,NS2A:H162D,NS2A:M168T,NS2A:I171V,NS2A:L19…
hDenV1_Brazil_ES-LACENES-321554062_2024	V	1V_E.1	94.1	86	0	C:V26G,C:G70S,C:N90S,E:D37N,E:T88A,E:I114L,E:T161I,E:K203E,E:I293T,E:S339T,E:A369T,E:A382V,E:K394R,E:I436V,E:I439V,E:I480V,NS1:V93A,NS1:S94N,NS1:V128I,NS1:N139D,NS1:N146G,NS1:I162V,NS1:V178M,NS1:I224T,NS1:K227R,NS1:I246M,NS1:Y247F,NS1:T307I,NS1:K324R,NS1:K347R,NS2A:L12I,NS2A:I15V,NS2A:S28N,NS2A:T44I,NS2A:K67R,NS2A:R82K,NS2A:V106I,NS2A:D139E,NS2A:S142P,NS2A:A147T,NS2A:F159L,NS2A:H162D,NS2A:M168T,N…
hDenV1_Brazil_ES-LACENES-321561534_2024	V	1V_E.1	94.1	86	0	C:V26G,C:G70S,C:N90S,E:D37N,E:T88A,E:I114L,E:T161I,E:K203G,E:I293T,E:S339T,E:A369T,E:A382V,E:K394R,E:I436V,E:I439V,E:I480V,NS1:V93A,NS1:S94N,NS1:V128I,NS1:N139D,NS1:N146G,NS1:I162V,NS1:V178M,NS1:I224T,NS1:K227R,NS1:I246M,NS1:Y247F,NS1:T307I,NS1:K324R,NS1:K347R,NS2A:L12I,NS2A:I15V,NS2A:S28N,NS2A:T44I,NS2A:K67R,NS2A:R82K,NS2A:M86T,NS2A:V106I,NS2A:D139E,NS2A:S142P,NS2A:A147T,NS2A:F159L,NS2A:H162D,NS…
hDenV1_Brazil_ES-LACENES-321562281_2024		1V_E.1	94.1	84	0	C:V26G,C:G70S,C:N90S,E:D37N,E:T88A,E:I114L,E:T161I,E:K203E,E:I293T,E:S339T,E:A369T,E:K394R,E:I436V,E:I439V,E:I480V,NS1:V93A,NS1:S94N,NS1:V128I,NS1:N139D,NS1:N146G,NS1:I162V,NS1:V178M,NS1:I224T,NS1:K227R,NS1:Y247F,NS1:T307I,NS1:K324R,NS1:K347R,NS2A:L12I,NS2A:I15V,NS2A:R24K,NS2A:S28N,NS2A:T44I,NS2A:K67R,NS2A:R82K,NS2A:V106I,NS2A:D139E,NS2A:S142P,NS2A:A147T,NS2A:F159L,NS2A:H162D,NS2A:M168T,NS2A:I171…
hDenV1_Brazil_ES-LACENES-321566663_2024	VI	1V_E.1	94.1	86	0	C:V26G,C:G70S,C:N90S,E:D37N,E:T88A,E:I114L,E:T161I,E:K203E,E:I293T,E:S339T,E:A369T,E:K394R,E:I436V,E:I439V,E:I480V,NS1:V93A,NS1:S94N,NS1:V128I,NS1:N139D,NS1:N146G,NS1:I162V,NS1:V178M,NS1:I224T,NS1:K227R,NS1:Y247F,NS1:T307I,NS1:K324R,NS1:K347R,NS2A:L12I,NS2A:I15V,NS2A:R24K,NS2A:S28N,NS2A:T44I,NS2A:K67R,NS2A:R82K,NS2A:V106I,NS2A:L120M,NS2A:D139E,NS2A:S142P,NS2A:A147T,NS2A:F159L,NS2A:H162D,NS2A:I171…
hDenV1_Brazil_ES-LACENES-321567085_2024	V	1V_E.1	94.1	87	0	C:V26G,C:G70S,C:N90S,E:D37N,E:T88A,E:I114L,E:T161I,E:K203E,E:I293T,E:V312M,E:S339T,E:A369T,E:A382V,E:K394R,E:I436V,E:I439V,E:T454I,E:I480V,NS1:V93A,NS1:S94N,NS1:V128I,NS1:N139D,NS1:N146G,NS1:I162V,NS1:V178M,NS1:I224T,NS1:K227R,NS1:I246M,NS1:Y247F,NS1:T307I,NS1:K324R,NS1:K347R,NS2A:L12I,NS2A:I15V,NS2A:S28N,NS2A:T44I,NS2A:K67R,NS2A:R82K,NS2A:V106I,NS2A:D139E,NS2A:S142P,NS2A:A147T,NS2A:F159L,NS2A:H1…
hDenV1_Brazil_ES-LACENES-321571652_2024	V	1V_E.1	94.1	86	0	C:V26G,C:G70S,C:N90S,E:D37N,E:T88A,E:I114L,E:T161I,E:K203E,E:I293T,E:S339T,E:A369T,E:K394R,E:I436V,E:I439V,E:I480V,NS1:D83N,NS1:V93A,NS1:S94N,NS1:V128I,NS1:N139D,NS1:N146G,NS1:I162V,NS1:V178M,NS1:I224T,NS1:K227R,NS1:Y247F,NS1:I251V,NS1:T307I,NS1:K324R,NS1:K347R,NS2A:L12I,NS2A:I15V,NS2A:R24K,NS2A:S28N,NS2A:T44I,NS2A:K67R,NS2A:R82K,NS2A:V106I,NS2A:D139E,NS2A:S142P,NS2A:A147T,NS2A:F159L,NS2A:H162D,N…
hDenV1_Brazil_ES-LACENES-321571832_2024	V	1V_E.1	94.1	83	0	C:V26G,C:G70S,C:N90S,E:D37N,E:T88A,E:I114L,E:T161I,E:K203E,E:I293T,E:S339T,E:A369T,E:K394R,E:I436V,E:I439V,E:I480V,NS1:V93A,NS1:S94N,NS1:V128I,NS1:N139D,NS1:N146G,NS1:I162V,NS1:V178M,NS1:I224T,NS1:K227R,NS1:Y247F,NS1:T307I,NS1:K324R,NS1:K347R,NS2A:L12I,NS2A:I15V,NS2A:S28N,NS2A:T44I,NS2A:K67R,NS2A:R82K,NS2A:V106I,NS2A:D139E,NS2A:S142P,NS2A:A147T,NS2A:F159L,NS2A:H162D,NS2A:M168T,NS2A:I171V,NS2A:L19…
hDenV1_Brazil_ES-LACENES-321572219_2024	V	1V_E.1	94.1	87	0	C:V26G,C:G70S,C:N90S,E:D37N,E:T88A,E:I114L,E:T161I,E:K203E,E:I293T,E:V312M,E:S339T,E:A369T,E:A382V,E:K394R,E:I436V,E:I439V,E:I480V,NS1:N7S,NS1:V93A,NS1:S94N,NS1:V128I,NS1:N139D,NS1:N146G,NS1:I162V,NS1:V178M,NS1:I224T,NS1:K227R,NS1:I246M,NS1:Y247F,NS1:T307I,NS1:K324R,NS1:K347R,NS2A:L12I,NS2A:I15V,NS2A:S28N,NS2A:T44I,NS2A:K67R,NS2A:R82K,NS2A:V106I,NS2A:D139E,NS2A:S142P,NS2A:A147T,NS2A:F159L,NS2A:H1…
hDenV1_Brazil_ES-LACENES-321575378_2024		1V_E.1	94.1	87	0	C:V26G,C:G70S,C:N90S,C:K99R,E:D37N,E:T88A,E:I114L,E:T161I,E:K203E,E:I293T,E:S339T,E:A369T,E:K394R,E:I436V,E:I439V,E:I480V,NS1:V93A,NS1:S94N,NS1:V128T,NS1:N139D,NS1:N146G,NS1:I162V,NS1:V178M,NS1:I224T,NS1:K227R,NS1:Y247F,NS1:T307I,NS1:K324R,NS1:K347R,NS2A:L12I,NS2A:I15V,NS2A:S28N,NS2A:T44I,NS2A:K67R,NS2A:R82K,NS2A:V106I,NS2A:D139E,NS2A:S142P,NS2A:A147T,NS2A:F159L,NS2A:H162D,NS2A:M168T,NS2A:I171V,N…
hDenV1_Brazil_ES-LACENES-321580396_2024	V	1V_E.1	93.8	84	0	C:V26G,C:G70S,C:N90S,E:D37N,E:T88A,E:I114L,E:T161I,E:K203G,E:I293T,E:S339T,E:A369T,E:A382V,E:I436V,E:I439V,E:I480V,NS1:V93A,NS1:S94N,NS1:V128I,NS1:N139D,NS1:N146G,NS1:I162V,NS1:V178M,NS1:I224T,NS1:K227R,NS1:I246M,NS1:Y247F,NS1:T307I,NS1:K324R,NS1:K347R,NS2A:L12I,NS2A:I15V,NS2A:S28N,NS2A:T44I,NS2A:K67R,NS2A:R82K,NS2A:V106I,NS2A:D139E,NS2A:A147T,NS2A:F159L,NS2A:H162D,NS2A:M168T,NS2A:I171V,NS2A:L199…
hDenV1_Brazil_ES-LACENES-321582432_2024		1V_E.1	94.1	89	0	C:V26G,C:G70S,C:N90S,E:D37N,E:T88A,E:I114L,E:T161I,E:T176I,E:K203E,E:I293T,E:S339T,E:A369T,E:K394R,E:I436V,E:I439V,E:I480V,NS1:V93A,NS1:S94N,NS1:V128I,NS1:N139D,NS1:N146G,NS1:I162V,NS1:V178M,NS1:I224T,NS1:K227R,NS1:Y247F,NS1:T307I,NS1:K324R,NS1:K347R,NS2A:L12I,NS2A:I15V,NS2A:I19V,NS2A:R24K,NS2A:S28N,NS2A:T44I,NS2A:K67R,NS2A:R82K,NS2A:V106I,NS2A:D139E,NS2A:S142P,NS2A:A147T,NS2A:F159L,NS2A:H162D,NS…
hDenV1_Brazil_ES-LACENES-321583643_2024	IV	1V_E.1	94.1	85	0	C:V26G,C:G70S,C:N90S,E:D37N,E:T88A,E:I114L,E:T161I,E:K203E,E:I293T,E:S339T,E:A369T,E:K394R,E:I436V,E:I439V,E:I480V,NS1:V93A,NS1:S94N,NS1:V128I,NS1:N139D,NS1:N146G,NS1:I162V,NS1:V178M,NS1:I224T,NS1:K227R,NS1:Y247F,NS1:T307I,NS1:K324R,NS1:K347R,NS2A:L12I,NS2A:I15V,NS2A:S28N,NS2A:T44I,NS2A:K67R,NS2A:R82K,NS2A:V106I,NS2A:D139E,NS2A:S142P,NS2A:A147T,NS2A:F159L,NS2A:H162D,NS2A:M168T,NS2A:I171V,NS2A:L19…
hDenV1_Brazil_ES-LACENES-321583961_2024	V	1V_E.1	94.1	87	0	C:V26G,C:G70S,C:N90S,E:D37N,E:T88A,E:I114L,E:T161I,E:K203E,E:I293T,E:S339T,E:K343R,E:A369T,E:A382V,E:K394R,E:I436V,E:I439V,E:I480V,NS1:V93A,NS1:S94N,NS1:V128I,NS1:N139D,NS1:N146G,NS1:I162V,NS1:V178M,NS1:I224T,NS1:K227R,NS1:I246M,NS1:Y247F,NS1:T307I,NS1:K324R,NS1:K347R,NS2A:L12I,NS2A:I15V,NS2A:S28N,NS2A:T44I,NS2A:K67R,NS2A:M78I,NS2A:R82K,NS2A:V106I,NS2A:D139E,NS2A:S142P,NS2A:A147T,NS2A:F159L,NS2A:…
hDenV1_Brazil_ES-LACENES-321584205_2024	V	1V_E.1	94.1	86	0	C:V26G,C:G70S,C:N90S,E:D37N,E:T88A,E:I114L,E:T161I,E:K203E,E:I293T,E:S339T,E:A369T,E:A382V,E:K394R,E:I436V,E:I439V,E:I480V,NS1:V93A,NS1:S94N,NS1:V128I,NS1:N139D,NS1:N146G,NS1:I162V,NS1:V178M,NS1:I224T,NS1:K227R,NS1:I246M,NS1:Y247F,NS1:T307I,NS1:K324R,NS1:K347R,NS2A:L12I,NS2A:I15V,NS2A:S28N,NS2A:T44I,NS2A:K67R,NS2A:R82K,NS2A:V106I,NS2A:D139E,NS2A:S142P,NS2A:A147T,NS2A:F159L,NS2A:H162D,NS2A:M168T,N…
hDenV1_Brazil_ES-LACENES-321584399_2024	V	1V_E.1	77.8	67	0	C:V26G,C:G70S,C:N90S,E:D37N,E:T68I,E:T88A,E:I114L,E:T161I,E:K203E,E:I293T,E:S339T,E:A369T,E:A382V,E:K394R,E:I436V,E:I439V,E:I480V,NS1:I162V,NS1:V178M,NS1:I224T,NS1:K227R,NS1:I246M,NS1:Y247F,NS1:T307I,NS1:K324R,NS1:K347R,NS2A:L12I,NS2A:I15V,NS2A:S28N,NS2A:T44I,NS2A:K67R,NS2A:R82K,NS2B:V11I,NS2B:E63Q,NS2B:I106V,NS3:E43D,NS3:A91T,NS3:A112T,NS3:V384I,NS3:I474V,NS4A:Q19L,NS4A:A59V,NS4A:R76K,NS4A:I89T,…
hDenV1_Brazil_ES-LACENES-321586029_2024	V	1V_E.1	94.1	86	0	C:V26G,C:G70S,C:N90S,E:D37N,E:T88A,E:I114L,E:T161I,E:K203E,E:I293T,E:S339T,E:A369T,E:A382V,E:K394R,E:I436V,E:I439V,E:I480V,NS1:V93A,NS1:S94N,NS1:V128I,NS1:N139D,NS1:N146G,NS1:I162V,NS1:V178M,NS1:I224T,NS1:K227R,NS1:I246M,NS1:Y247F,NS1:T307I,NS1:K324R,NS1:K347R,NS2A:L12I,NS2A:I15V,NS2A:S28N,NS2A:T44I,NS2A:K67R,NS2A:R82K,NS2A:V106I,NS2A:D139E,NS2A:S142P,NS2A:A147T,NS2A:F159L,NS2A:H162D,NS2A:M168T,N…
hDenV1_Brazil_ES-LACENES-321587054_2024		1V_E.1	94.1	90	0	C:V26G,C:G70S,C:N90S,E:A35G,E:D37N,E:T88A,E:I114L,E:T161I,E:K203E,E:I293T,E:S339T,E:A369T,E:K394R,E:V432A,E:I436V,E:I439V,E:I480V,NS1:V93A,NS1:S94N,NS1:V128I,NS1:N139D,NS1:N146G,NS1:I162V,NS1:V178M,NS1:I224T,NS1:K227R,NS1:Y247F,NS1:T307I,NS1:K324R,NS1:K347R,NS2A:L12I,NS2A:I15V,NS2A:R24K,NS2A:S28N,NS2A:T44I,NS2A:K67R,NS2A:R82K,NS2A:V106I,NS2A:D139E,NS2A:S142P,NS2A:A147T,NS2A:F159L,NS2A:H162D,NS2A:…
hDenV1_Brazil_ES-LACENES-321588601_2024	V	1V_E.1	94.1	84	0	C:V26G,C:G70S,C:N90S,E:D37N,E:T88A,E:I114L,E:T161I,E:K203E,E:I293T,E:S339T,E:A369T,E:A382V,E:K394R,E:I436V,E:I439V,E:I480V,NS1:V93A,NS1:S94N,NS1:V128I,NS1:N139D,NS1:N146G,NS1:I162V,NS1:V178M,NS1:I224T,NS1:K227R,NS1:I246M,NS1:Y247F,NS1:T307I,NS1:K324R,NS1:K347R,NS2A:L12I,NS2A:I15V,NS2A:S28N,NS2A:T44I,NS2A:K67R,NS2A:R82K,NS2A:V106I,NS2A:D139E,NS2A:S142P,NS2A:A147T,NS2A:F159L,NS2A:H162D,NS2A:M168T,N…
hDenV1_Brazil_ES-LACENES-321589458_2024		1V_E.1	94	90	0	C:V26G,C:G70S,C:N90S,E:A35G,E:D37N,E:T88A,E:I114L,E:T161I,E:K203E,E:I293T,E:S339T,E:A369T,E:K394R,E:V432A,E:I436V,E:I439V,E:I480V,NS1:V93A,NS1:S94N,NS1:V128I,NS1:N139D,NS1:N146G,NS1:I162V,NS1:V178M,NS1:I224T,NS1:K227R,NS1:Y247F,NS1:T307I,NS1:K324R,NS1:K347R,NS2A:L12I,NS2A:I15V,NS2A:R24K,NS2A:S28N,NS2A:T44I,NS2A:K67R,NS2A:R82K,NS2A:V106I,NS2A:D139E,NS2A:S142P,NS2A:A147T,NS2A:F159L,NS2A:H162D,NS2A:…
hDenV1_Brazil_ES-LACENES-321589750_2024		1V_E.1	93	90	0	C:V26G,C:G70S,C:N90S,E:D37N,E:T88A,E:F96L,E:I114L,E:T161I,E:T200S,E:K203E,E:S227P,E:I293T,E:S339I,E:G344R,E:A369T,E:K394R,E:I436V,E:I439V,E:I480V,NS1:V93A,NS1:S94N,NS1:V128I,NS1:N139D,NS1:N146G,NS1:I162V,NS1:V178M,NS1:I224T,NS1:K227R,NS1:Y247F,NS1:T307I,NS1:K324R,NS1:K347R,NS2A:L12I,NS2A:I15V,NS2A:I17M,NS2A:S28N,NS2A:T44I,NS2A:K67R,NS2A:R82K,NS2A:D139E,NS2A:S142P,NS2A:A147T,NS2A:F159L,NS2A:H162D,…
hDenV1_Brazil_ES-LACENES-321590336_2024	IV	1V_E.1	94.1	86	0	C:V26G,C:G70S,C:N90S,E:D37N,E:T88A,E:I114L,E:T161I,E:K203E,E:I293T,E:S339T,E:A369T,E:K394R,E:I436V,E:I439V,E:I480V,NS1:V93A,NS1:S94N,NS1:V128I,NS1:N139D,NS1:N146G,NS1:I162V,NS1:V178M,NS1:I224T,NS1:K227R,NS1:Y247F,NS1:T307I,NS1:K324R,NS1:K347R,NS2A:L12I,NS2A:I15V,NS2A:S28N,NS2A:K30R,NS2A:T44I,NS2A:K67R,NS2A:R82K,NS2A:V106I,NS2A:D139E,NS2A:S142P,NS2A:A147T,NS2A:F159L,NS2A:H162D,NS2A:M168T,NS2A:I171…
hDenV1_Brazil_ES-LACENES-321590378_2024	V	1V_E.1	94.1	87	0	C:V26G,C:G70S,C:N90S,E:D37N,E:T88A,E:I114L,E:T161I,E:K203E,E:I293T,E:V312M,E:S339T,E:A369T,E:A382V,E:K394R,E:I436V,E:I439V,E:T454I,E:I480V,NS1:V93A,NS1:S94N,NS1:V128I,NS1:N139D,NS1:N146G,NS1:I162V,NS1:V178M,NS1:I224T,NS1:K227R,NS1:I246M,NS1:Y247F,NS1:T307I,NS1:K324R,NS1:K347R,NS2A:L12I,NS2A:I15V,NS2A:S28N,NS2A:T44I,NS2A:K67R,NS2A:R82K,NS2A:V106I,NS2A:D139E,NS2A:S142P,NS2A:A147T,NS2A:F159L,NS2A:H1…
hDenV1_Brazil_ES-LACENES-321591132_2024	V	1V_E.1	94.1	89	0	C:V26G,C:G70S,C:N90S,E:D37N,E:T88A,E:I114L,E:T161I,E:K203E,E:I293T,E:S339T,E:A369T,E:A382V,E:K394R,E:I436V,E:I439V,E:I480V,NS1:V93A,NS1:S94N,NS1:V128I,NS1:N139D,NS1:N146G,NS1:I162V,NS1:V178M,NS1:I224T,NS1:K227R,NS1:I246M,NS1:Y247F,NS1:T307I,NS1:K324R,NS1:K347R,NS2A:L12I,NS2A:I15V,NS2A:S28N,NS2A:T44I,NS2A:K67R,NS2A:R82K,NS2A:V106I,NS2A:D139E,NS2A:S142P,NS2A:A147T,NS2A:F159L,NS2A:H162D,NS2A:M168T,N…
hDenV1_Brazil_ES-LACENES-321592326_2024		1V_E.1	72.3	70	0	C:V26G,C:G70S,C:N90S,E:D37N,E:T88A,E:I114L,E:T161I,E:K203E,E:I293T,E:S339T,E:A369T,E:K394R,E:I436V,E:I439V,NS1:V128I,NS1:N139D,NS1:N146G,NS1:I162V,NS1:V178M,NS1:I224T,NS1:K227R,NS1:Y247F,NS1:T307I,NS1:K324R,NS1:K347R,NS2A:L12I,NS2A:I15V,NS2A:S28N,NS2A:T44I,NS2A:K67R,NS2A:R82K,NS2A:V106I,NS2A:D139E,NS2A:S142P,NS2A:A147T,NS2A:F159L,NS2A:H162D,NS2A:M168T,NS2A:I171V,NS2A:L199F,NS2B:V11I,NS2B:E63Q,NS2…
hDenV1_Brazil_ES-LACENES-321592605_2024	II	1V_E.1	94.1	87	0	C:V26G,C:G70S,C:N90S,E:D37N,E:T88A,E:I114L,E:T161I,E:K203E,E:I293T,E:S339T,E:A369T,E:K394R,E:I436V,E:I439V,E:I480V,NS1:A60V,NS1:V93A,NS1:S94N,NS1:V128T,NS1:N139D,NS1:N146G,NS1:I162V,NS1:V178M,NS1:I224T,NS1:Y247F,NS1:T307I,NS1:K324R,NS1:K347R,NS2A:L12I,NS2A:I15V,NS2A:T44I,NS2A:K67R,NS2A:M78I,NS2A:R82K,NS2A:V106I,NS2A:I131V,NS2A:D139E,NS2A:S142P,NS2A:A147T,NS2A:F159L,NS2A:H162D,NS2A:M168T,NS2A:I171…
hDenV1_Brazil_ES-LACENES-321592992_2024		1V_E.1	94.1	85	0	C:V26G,C:G70S,C:N90S,E:D37N,E:T88A,E:I114L,E:T161I,E:K203E,E:I293T,E:S339T,E:A369T,E:K394R,E:I436V,E:I439V,E:I480V,NS1:V93A,NS1:S94N,NS1:V128I,NS1:N139D,NS1:N146G,NS1:I162V,NS1:V178M,NS1:I224T,NS1:K227R,NS1:Y247F,NS1:T307I,NS1:K324R,NS1:K347R,NS2A:L12I,NS2A:I15V,NS2A:S28N,NS2A:T44I,NS2A:K67R,NS2A:R82K,NS2A:V106I,NS2A:D139E,NS2A:S142P,NS2A:A147T,NS2A:F159L,NS2A:H162D,NS2A:M168T,NS2A:I171V,NS2A:L19…
hDenV1_Brazil_ES-LACENES-321593936_2024	V	1V_E.1	92.7	86	0	C:V26G,C:G70S,C:N90S,E:D37N,E:T88A,E:I114L,E:T161I,E:K203E,E:I293T,E:S339T,E:K343R,E:A369T,E:A382V,E:K394R,E:I436V,E:I439V,E:I480V,NS1:V93A,NS1:S94N,NS1:V128I,NS1:N139D,NS1:N146G,NS1:I162V,NS1:V178M,NS1:I224T,NS1:K227R,NS1:I246M,NS1:Y247F,NS1:T307I,NS1:K324R,NS1:K347R,NS2A:L12I,NS2A:I15V,NS2A:S28N,NS2A:T44M,NS2A:K67R,NS2A:R82K,NS2A:V106I,NS2A:D139E,NS2A:S142P,NS2A:A147T,NS2A:F159L,NS2A:H162D,NS2A…
hDenV1_Brazil_ES-LACENES-321596295_2024		1V_E.1	94.1	83	0	C:V26G,C:G70S,C:N90S,E:D37N,E:T88A,E:I114L,E:T161I,E:K203E,E:I293T,E:S339T,E:A369T,E:K394R,E:I436V,E:I439V,E:I480V,NS1:V93A,NS1:V128I,NS1:N139D,NS1:N146G,NS1:I162V,NS1:V178M,NS1:I224T,NS1:K227R,NS1:Y247F,NS1:T307I,NS1:K324R,NS1:K347R,NS2A:L12I,NS2A:I15V,NS2A:R24K,NS2A:S28N,NS2A:T44I,NS2A:K67R,NS2A:R82K,NS2A:V106I,NS2A:D139E,NS2A:S142P,NS2A:A147T,NS2A:F159L,NS2A:H162D,NS2A:M168T,NS2A:L199F,NS2B:V1…
hDenV1_Brazil_ES-LACENES-321596797_2024		1V_E.1	94.1	87	0	C:V26G,C:G70S,C:N90S,E:D37N,E:T88A,E:I114L,E:T161I,E:K203E,E:I293T,E:S339T,E:A369T,E:K394R,E:I436V,E:I439V,E:I480V,NS1:V93A,NS1:S94N,NS1:V128I,NS1:N139D,NS1:N146G,NS1:I162V,NS1:V178M,NS1:I224T,NS1:K227R,NS1:Y247F,NS1:T307I,NS1:K324R,NS1:K347R,NS2A:L12I,NS2A:I15V,NS2A:R24K,NS2A:S28N,NS2A:T44I,NS2A:K67R,NS2A:R82K,NS2A:V106I,NS2A:D139E,NS2A:S142P,NS2A:A147T,NS2A:F159L,NS2A:H162D,NS2A:M168T,NS2A:I171…
hDenV1_Brazil_ES-LACENES-321597856_2024		1V_E.1	90.6	80	0	C:V26G,C:G70S,C:N90S,E:D37N,E:T88A,E:I114L,E:T161I,E:K203E,E:I293T,E:S339T,E:A369T,E:K394R,E:I436V,E:I439V,E:I480V,NS1:V93A,NS1:V128I,NS1:N139D,NS1:N146G,NS1:I162V,NS1:V178M,NS1:I224T,NS1:K227R,NS1:Y247F,NS1:T307I,NS1:K324R,NS1:K347R,NS2A:L12I,NS2A:I15V,NS2A:R24K,NS2A:S28N,NS2A:T44I,NS2A:K67R,NS2A:R82K,NS2A:V106I,NS2A:D139E,NS2A:S142P,NS2A:A147T,NS2A:F159L,NS2A:H162D,NS2A:M168T,NS2A:L199F,NS2B:V1…
hDenV1_Brazil_ES-LACENES-321598725_2024	VI	1V_E.1	94.1	85	0	C:V26G,C:G70S,C:N90S,E:D37N,E:T88A,E:I114L,E:T161I,E:K203E,E:I293T,E:S339T,E:A369T,E:K394R,E:I436V,E:I439V,E:I480V,NS1:V93A,NS1:S94N,NS1:V128I,NS1:N139D,NS1:N146G,NS1:I162V,NS1:V178M,NS1:I224T,NS1:K227R,NS1:Y247F,NS1:T307I,NS1:K324R,NS1:K347R,NS2A:L12I,NS2A:I15V,NS2A:R24K,NS2A:S28N,NS2A:T44I,NS2A:K67R,NS2A:R82K,NS2A:V106I,NS2A:L120M,NS2A:D139E,NS2A:S142P,NS2A:A147T,NS2A:F159L,NS2A:H162D,NS2A:M168…
hDenV1_Brazil_ES-LACENES-321598729_2024	VI	1V_E.1	94.1	85	0	C:V26G,C:G70S,C:N90S,E:D37N,E:T88A,E:I114L,E:T161I,E:K203E,E:I293T,E:S339T,E:A369T,E:K394R,E:I436V,E:I439V,E:I480V,NS1:V93A,NS1:S94N,NS1:V128I,NS1:N139D,NS1:N146G,NS1:I162V,NS1:V178M,NS1:I224T,NS1:K227R,NS1:Y247F,NS1:T307I,NS1:K324R,NS1:K347R,NS2A:L12I,NS2A:I15V,NS2A:R24K,NS2A:S28N,NS2A:T44I,NS2A:K67R,NS2A:R82K,NS2A:V106I,NS2A:L120M,NS2A:D139E,NS2A:S142P,NS2A:A147T,NS2A:F159L,NS2A:H162D,NS2A:M168…
hDenV1_Brazil_ES-LACENES-321600915_2024		1V_E.1	94	85	0	C:V26G,C:G70S,C:N90S,E:D37N,E:T88A,E:I114L,E:T161I,E:K203E,E:I293T,E:S339T,E:A369T,E:K394R,E:T430I,E:I436V,E:I439V,E:I480V,NS1:V93A,NS1:S94N,NS1:V128I,NS1:N139D,NS1:N146G,NS1:I162V,NS1:V178M,NS1:I224T,NS1:K227R,NS1:Y247F,NS1:T307I,NS1:K324R,NS1:K347R,NS2A:L12I,NS2A:I15V,NS2A:S28N,NS2A:T44I,NS2A:K67R,NS2A:R82K,NS2A:V106I,NS2A:D139E,NS2A:S142P,NS2A:A147T,NS2A:F159L,NS2A:H162D,NS2A:M168T,NS2A:I171V,…
hDenV1_Brazil_ES-LACENES-321603881_2024	III	1V_E.1	93.9	85	0	C:V26G,C:G70S,C:N90S,E:D37N,E:T88A,E:I114L,E:T161I,E:K203E,E:I293T,E:S339T,E:A369T,E:A386T,E:K394R,E:I436V,E:I439V,E:I480V,NS1:V93A,NS1:S94N,NS1:V128I,NS1:N139D,NS1:N146G,NS1:I162V,NS1:V178M,NS1:I224T,NS1:Y247F,NS1:T307I,NS1:K324R,NS1:K347R,NS2A:L12I,NS2A:I15V,NS2A:T44I,NS2A:K67R,NS2A:R82K,NS2A:V106I,NS2A:D139E,NS2A:S142P,NS2A:A147T,NS2A:F159L,NS2A:H162D,NS2A:M168T,NS2A:I171V,NS2A:L199F,NS2A:I214…
hDenV1_Brazil_ES-LACENES-321605407_2024	V	1V_E.1	94	86	0	C:V26G,C:G70S,C:N90S,E:D37N,E:T88A,E:I114L,E:T161I,E:K203E,E:I293T,E:S339T,E:K343R,E:A369T,E:A382V,E:K394R,E:I436V,E:I439V,E:I480V,NS1:V93A,NS1:S94N,NS1:V128I,NS1:N139D,NS1:N146G,NS1:I162V,NS1:V178M,NS1:I224T,NS1:K227R,NS1:I246M,NS1:Y247F,NS1:T307I,NS1:K324R,NS1:K347R,NS2A:L12I,NS2A:I15V,NS2A:S28N,NS2A:T44I,NS2A:K67R,NS2A:R82K,NS2A:V106I,NS2A:D139E,NS2A:S142P,NS2A:A147T,NS2A:F159L,NS2A:H162D,NS2A…
hDenV1_Brazil_ES-LACENES-321605609_2024		1V_E.1	94.1	87	0	C:V26G,C:G70S,C:N90S,E:D37N,E:T88A,E:I114L,E:T161I,E:K203E,E:I293T,E:S339T,E:A369T,E:K394R,E:I436V,E:I439V,E:I480V,NS1:V93A,NS1:S94N,NS1:V128I,NS1:N139D,NS1:N146G,NS1:I162V,NS1:V178M,NS1:I224T,NS1:K227R,NS1:Y247F,NS1:T307I,NS1:K324R,NS1:K347R,NS2A:L12I,NS2A:I15V,NS2A:S28N,NS2A:T44I,NS2A:K67R,NS2A:R82K,NS2A:V106I,NS2A:D139E,NS2A:S142P,NS2A:A147T,NS2A:F159L,NS2A:H162D,NS2A:M168T,NS2A:I171V,NS2A:L19…
hDenV1_Brazil_ES-LACENES-321606138_2024		1V_E.1	94.1	84	0	C:V26G,C:G70S,C:N90S,E:D37N,E:T88A,E:I114L,E:T161I,E:K203E,E:I293T,E:S339T,E:A369T,E:K385R,E:K394R,E:I436V,E:I439V,E:I480V,NS1:V93A,NS1:S94N,NS1:V128T,NS1:N139D,NS1:N146G,NS1:I162V,NS1:V178M,NS1:I224T,NS1:K227R,NS1:Y247F,NS1:T307I,NS1:K324R,NS1:K347R,NS2A:L12I,NS2A:I15V,NS2A:S28N,NS2A:T44I,NS2A:K67R,NS2A:R82K,NS2A:V106I,NS2A:D139E,NS2A:S142P,NS2A:A147T,NS2A:F159L,NS2A:H162D,NS2A:M168T,NS2A:I171V,…
hDenV1_Brazil_ES-LACENES-321608390_2024	V	1V_E.1	94	86	0	C:V26G,C:G70S,C:N90S,E:D37N,E:T88A,E:I114L,E:T161I,E:K203E,E:I293T,E:V312M,E:S339T,E:A369T,E:A382V,E:K394R,E:I436V,E:I439V,E:I480V,NS1:V93A,NS1:S94N,NS1:V128I,NS1:N139D,NS1:N146G,NS1:I162V,NS1:V178M,NS1:I224T,NS1:K227R,NS1:I246M,NS1:Y247F,NS1:T307I,NS1:K324R,NS1:K347R,NS2A:L12I,NS2A:I15V,NS2A:S28N,NS2A:T44I,NS2A:K67R,NS2A:R82K,NS2A:V106I,NS2A:D139E,NS2A:S142P,NS2A:A147T,NS2A:F159L,NS2A:H162D,NS2A…
hDenV1_Brazil_ES-LACENES-321609432_2024		1V_E.1	93.2	92	0	C:V26G,C:G70S,C:N90S,E:D37N,E:V55I,E:T88A,E:I114L,E:T161I,E:K203E,E:I293T,E:S339T,E:A369T,E:K394R,E:V428M,E:I436V,E:I439V,E:I480V,NS1:V93A,NS1:S94N,NS1:V128I,NS1:N139D,NS1:N146V,NS1:I162V,NS1:V178M,NS1:I224T,NS1:K227R,NS1:Y247F,NS1:I251V,NS1:T307I,NS1:K324R,NS1:K347R,NS2A:L12I,NS2A:I15V,NS2A:T44I,NS2A:R82K,NS2A:V89I,NS2A:V106I,NS2A:V114A,NS2A:D139E,NS2A:S142P,NS2A:A147T,NS2A:F159L,NS2A:H162D,NS2A…
hDenV1_Brazil_ES-LACENES-321609606_2024	V	1V_E.1	93.9	88	0	C:V26G,C:G70S,C:N90S,E:D37N,E:T68I,E:T88A,E:I114L,E:T161I,E:K203E,E:K291R,E:I293T,E:S339T,E:A369T,E:A382V,E:K394R,E:I436V,E:I439V,E:I480V,NS1:V93A,NS1:S94N,NS1:V128I,NS1:N139D,NS1:N146G,NS1:I162V,NS1:V178M,NS1:I224T,NS1:K227R,NS1:I246M,NS1:Y247F,NS1:T307I,NS1:K324R,NS1:K347R,NS2A:L12I,NS2A:I15V,NS2A:S28N,NS2A:T44I,NS2A:K67R,NS2A:R82K,NS2A:V106I,NS2A:D139E,NS2A:S142P,NS2A:A147T,NS2A:F159L,NS2A:H16…
hDenV1_Brazil_ES-LACENES-321610168_2024		1V_E.1	93.2	83	0	C:V26G,C:G70S,C:N90S,E:D37N,E:T88A,E:I114L,E:T161I,E:K203E,E:I293T,E:S339T,E:A369T,E:K394R,E:I436V,E:I439V,E:I480V,NS1:V93A,NS1:S94N,NS1:V128I,NS1:N139D,NS1:N146G,NS1:I162V,NS1:V178M,NS1:I224T,NS1:K227R,NS1:Y247F,NS1:T307I,NS1:K324R,NS1:K347R,NS2A:L12I,NS2A:I15V,NS2A:S28N,NS2A:T44I,NS2A:K67R,NS2A:R82K,NS2A:V106I,NS2A:D139E,NS2A:S142P,NS2A:A147T,NS2A:F159L,NS2A:H162D,NS2A:M168T,NS2A:I171V,NS2A:L19…
hDenV1_Brazil_ES-LACENES-321708534_2025		1V_E.1	89.2	79	0	C:V26G,C:G70S,C:N90S,E:D37N,E:T88A,E:I114L,E:T161I,E:K203E,E:I293T,E:S339T,E:A369T,E:K394R,E:I436V,E:I439V,E:I480V,NS1:V93A,NS1:S94N,NS1:V128I,NS1:N139D,NS1:N146G,NS1:I162V,NS1:V178M,NS1:I224T,NS1:K227R,NS1:Y247F,NS1:T307I,NS1:K324R,NS1:K347R,NS2A:L12I,NS2A:I15V,NS2A:S28N,NS2A:T44I,NS2A:K67R,NS2A:R82K,NS2A:V106I,NS2A:D139E,NS2A:S142P,NS2A:A147T,NS2A:F159L,NS2A:H162D,NS2A:M168T,NS2A:I171V,NS2A:L19…
hDenV1_Brazil_ES-LACENES-321736099_2025		1V_E.1	94.1	83	0	C:V26G,C:G70S,C:N90S,E:D37N,E:T88A,E:I114L,E:T161I,E:K203E,E:I293T,E:S339T,E:A369T,E:K394R,E:I436V,E:I439V,E:I480V,NS1:V93A,NS1:S94N,NS1:V128I,NS1:N139D,NS1:N146G,NS1:I162V,NS1:V178M,NS1:I224T,NS1:K227R,NS1:Y247F,NS1:T307I,NS1:K324R,NS1:K347R,NS2A:L12I,NS2A:I15V,NS2A:S28N,NS2A:T44I,NS2A:K67R,NS2A:R82K,NS2A:V106I,NS2A:D139E,NS2A:S142P,NS2A:A147T,NS2A:F159L,NS2A:H162D,NS2A:M168T,NS2A:I171V,NS2A:L19…
hDenV1_Brazil_ES-LACENES-321736104_2025	VI	1V_E.1	82.4	74	0	2K:M17T,C:V26G,C:G70S,C:N90S,E:D37N,E:T88A,E:I114L,E:T161I,E:K203E,NS1:V128I,NS1:N139D,NS1:N146G,NS1:I162V,NS1:V178M,NS1:I224T,NS1:K227R,NS1:Y247F,NS1:T307I,NS1:K324R,NS1:K347R,NS2A:L12I,NS2A:I15V,NS2A:R24K,NS2A:S28N,NS2A:T44I,NS2A:K67R,NS2A:R82K,NS2A:D139E,NS2A:S142P,NS2A:I171V,NS2A:L199F,NS2B:V11I,NS2B:E63Q,NS2B:T102A,NS2B:I106V,NS3:E43G,NS3:A91T,NS3:A112T,NS3:R185K,NS3:V221I,NS3:K255R,NS3:V384…
hDenV1_Brazil_ES-LACENES-321736107_2025		1V_E.1	93.8	89	0	2K:M17T,C:V26G,C:G70S,C:N90S,E:D37N,E:T88A,E:I114L,E:T161I,E:A180T,E:K203E,E:I293T,E:S338T,E:S339T,E:K363R,E:A369T,E:K394R,E:I436V,E:I439V,E:I480V,NS1:V128I,NS1:N139D,NS1:N146G,NS1:I162V,NS1:V178M,NS1:I224T,NS1:K227R,NS1:Y247F,NS1:T307I,NS1:K324R,NS1:K347R,NS2A:L12I,NS2A:I15V,NS2A:R24K,NS2A:S28N,NS2A:T44I,NS2A:K67R,NS2A:R82K,NS2A:V106I,NS2A:D139E,NS2A:S142P,NS2A:A147T,NS2A:F159L,NS2A:H162D,NS2A:M…
hDenV1_Brazil_ES-LACENMG-321374463_2023	V	1V_E.1	93.6	83	0	C:V26G,C:G70S,C:N90S,E:D37N,E:T88A,E:I114L,E:T161I,E:K203E,E:I293T,E:S339T,E:A369T,E:A382V,E:K394R,E:I436V,E:I439V,E:I480V,NS1:V93A,NS1:S94N,NS1:V128I,NS1:N139D,NS1:N146G,NS1:I162V,NS1:V178M,NS1:I224T,NS1:K227R,NS1:I246M,NS1:Y247F,NS1:T307I,NS1:K324R,NS1:K347R,NS2A:L12I,NS2A:I15V,NS2A:S28N,NS2A:T44I,NS2A:K67R,NS2A:R82K,NS2A:V106I,NS2A:D139E,NS2A:S142P,NS2A:A147T,NS2A:F159L,NS2A:H162D,NS2A:M168T,N…
hDenV1_Brazil_ES-LACENMG-321378378_2023	V	1V_E.1	92.7	84	0	C:V26G,C:G70S,C:R82Q,C:N90S,E:D37N,E:T88A,E:I114L,E:T161I,E:K203E,E:I293T,E:S339T,E:A369T,E:A382V,E:K394R,E:I436V,E:I439V,E:I480V,NS1:V93A,NS1:S94N,NS1:V128I,NS1:N139D,NS1:N146G,NS1:I162V,NS1:V178M,NS1:I224T,NS1:K227R,NS1:I246M,NS1:Y247F,NS1:T307I,NS1:K324R,NS1:K347R,NS2A:L12I,NS2A:I15V,NS2A:S28N,NS2A:T44I,NS2A:K67R,NS2A:R82K,NS2A:V106I,NS2A:D139E,NS2A:S142P,NS2A:A147T,NS2A:F159L,NS2A:H162D,NS2A:…
hDenV1_Brazil_ES-LACENMG-321378382_2023	IV	1V_E.1	87.9	73	0	C:V26G,C:G70S,C:N90S,E:D37N,E:T88A,E:I114L,E:T161I,E:K203E,E:I293T,E:S339T,E:A369T,E:K394R,E:I436V,E:I439V,E:I480V,NS1:V93A,NS1:S94N,NS1:V128I,NS1:N139D,NS1:N146G,NS1:I162V,NS1:V178M,NS1:Y247F,NS1:T307I,NS1:K324R,NS1:K347R,NS2A:L12I,NS2A:I15V,NS2A:S28N,NS2A:T44I,NS2A:K67R,NS2A:R82K,NS2A:V106I,NS2A:I171V,NS2A:L199F,NS2B:V11I,NS2B:E63Q,NS2B:I106V,NS3:E43D,NS3:A91T,NS3:A112T,NS3:R185K,NS3:V221I,NS3:…
hDenV1_Brazil_ES-LACENMG-321379169_2023		1V_E.1	93.9	87	0	C:V26G,C:G70S,C:N90S,E:D37N,E:T88A,E:I114L,E:T161I,E:K203E,E:I293T,E:S339T,E:A369T,E:K394R,E:I436V,E:I439V,E:I480V,NS1:V93A,NS1:S94N,NS1:V128I,NS1:N139D,NS1:N146G,NS1:I162V,NS1:V178M,NS1:K192R,NS1:I224T,NS1:Y247F,NS1:T307I,NS1:K324R,NS1:K347R,NS2A:L12I,NS2A:I15V,NS2A:T44I,NS2A:K67R,NS2A:R82K,NS2A:V106I,NS2A:D139E,NS2A:S142P,NS2A:A147T,NS2A:F159L,NS2A:H162D,NS2A:M168T,NS2A:I171V,NS2A:L199F,NS2B:V1…
hDenV1_Brazil_ES-LACENMG-321404974_2023	V	1V_E.1	92.9	81	0	C:V26G,C:G70S,C:N90S,E:D37N,E:T88A,E:I114L,E:T161I,E:K203G,E:I293T,E:S339T,E:A369T,E:A382V,E:K394R,E:I436V,E:I439V,E:I480V,NS1:V93A,NS1:S94N,NS1:V128I,NS1:N139D,NS1:N146G,NS1:I162V,NS1:V178M,NS1:I224T,NS1:K227R,NS1:I246M,NS1:Y247F,NS1:T307I,NS1:K324R,NS1:K347R,NS2A:L12I,NS2A:I15V,NS2A:S28N,NS2A:T44I,NS2A:K67R,NS2A:R82K,NS2A:V106I,NS2A:D139E,NS2A:A147T,NS2A:F159L,NS2A:H162D,NS2A:M168T,NS2A:L199F,N…
hDenV1_Brazil_ES-LACENMG-321412095_2023	IV	1V_E.1	93.9	84	0	C:V26G,C:G70S,C:N90S,E:D37N,E:T88A,E:I114L,E:T161I,E:K203E,E:I293T,E:S339T,E:A369T,E:K394R,E:I436V,E:I439V,E:I480V,NS1:V93A,NS1:S94N,NS1:V128I,NS1:N139D,NS1:N146G,NS1:I162V,NS1:V178M,NS1:I224T,NS1:K227R,NS1:Y247F,NS1:T307I,NS1:K324R,NS1:K347R,NS2A:L12I,NS2A:I15V,NS2A:S28N,NS2A:T44I,NS2A:K67R,NS2A:R82K,NS2A:V106I,NS2A:D139E,NS2A:S142P,NS2A:A147T,NS2A:F159L,NS2A:H162D,NS2A:M168T,NS2A:I171V,NS2A:L19…
hDenV1_Brazil_ES-LACENMG-321413562_2023	V	1V_E.1	93.9	86	0	C:V26G,C:G70S,C:N90S,E:D37N,E:T88A,E:I114L,E:T161I,E:K203E,E:S225L,E:I293T,E:S339T,E:A369T,E:A382V,E:K394R,E:I436V,E:I439V,E:I480V,NS1:V93A,NS1:S94N,NS1:V128I,NS1:N139D,NS1:N146G,NS1:I162V,NS1:V178M,NS1:I224T,NS1:K227R,NS1:I246M,NS1:Y247F,NS1:T307I,NS1:K324R,NS1:K347R,NS2A:L12I,NS2A:I15V,NS2A:S28N,NS2A:T44I,NS2A:K67R,NS2A:R82K,NS2A:V106I,NS2A:D139E,NS2A:S142P,NS2A:A147T,NS2A:F159L,NS2A:H162D,NS2A…
hDenV1_Brazil_ES-LACENMG-321413667_2023		1V_E.1	93.9	83	0	C:V26G,C:G70S,C:N90S,E:D37N,E:T88A,E:I114L,E:T161I,E:K203E,E:I293T,E:S339T,E:A369T,E:K394R,E:I436V,E:I439V,E:I480V,NS1:V93A,NS1:S94N,NS1:V128I,NS1:N139D,NS1:N146G,NS1:I162V,NS1:V178M,NS1:I224T,NS1:K227R,NS1:Y247F,NS1:T307I,NS1:K324R,NS1:K347R,NS2A:L12I,NS2A:I15V,NS2A:S28N,NS2A:T44I,NS2A:K67R,NS2A:R82K,NS2A:V106I,NS2A:D139E,NS2A:S142P,NS2A:A147T,NS2A:F159L,NS2A:H162D,NS2A:M168T,NS2A:I171V,NS2A:L19…
hDenV1_Brazil_ES-LACENMG-321430393_2023	IV	1V_E.1	90.8	74	0	C:V26G,C:G70S,C:N90S,E:D37N,E:T88A,E:I114L,E:T161I,E:K203E,E:I293T,E:S339T,E:A369T,E:K394R,E:I436V,E:I439V,E:I480V,NS1:V93A,NS1:S94N,NS1:V128I,NS1:N139D,NS1:N146G,NS1:I162V,NS1:V178M,NS1:I224T,NS1:K227R,NS1:Y247F,NS1:T307I,NS1:K324R,NS1:K347R,NS2A:L12I,NS2A:I15V,NS2A:S28N,NS2A:K67R,NS2A:R82K,NS2A:V106I,NS2A:H162D,NS2A:M168T,NS2A:I171V,NS2A:L199F,NS2B:V11I,NS2B:E63Q,NS2B:I106V,NS3:E43D,NS3:A91T,NS…
hDenV1_Brazil_ES-LACENMG-321431374_2023		1V_E.1	93.9	86	0	C:V26G,C:G70S,C:N90S,E:D37N,E:T88A,E:I114L,E:T161I,E:K203E,E:S227P,E:I293T,E:S339I,E:A369T,E:K394R,E:I436V,E:I439V,E:I480V,NS1:V93A,NS1:S94N,NS1:V128I,NS1:N139D,NS1:N146G,NS1:I162V,NS1:V178M,NS1:I224T,NS1:K227R,NS1:Y247F,NS1:T307I,NS1:K324R,NS1:K347R,NS2A:L12I,NS2A:I15V,NS2A:S28N,NS2A:T44I,NS2A:K67R,NS2A:R82K,NS2A:V106I,NS2A:D139E,NS2A:S142P,NS2A:A147T,NS2A:F159L,NS2A:H162D,NS2A:M168T,NS2A:I171V,…
hDenV1_Brazil_ES-LACENMG-321446240_2023	V	1V_E.1	93.7	84	0	C:V26G,C:G70S,C:N90S,E:D37N,E:T88A,E:I114L,E:T161I,E:K203E,E:I293T,E:V312M,E:S339T,E:A369T,E:A382V,E:K394R,E:I436V,E:I439V,E:I480V,NS1:V93A,NS1:S94N,NS1:V128I,NS1:N139D,NS1:N146G,NS1:I162V,NS1:V178M,NS1:I224T,NS1:K227R,NS1:I246M,NS1:Y247F,NS1:T307I,NS1:K324R,NS1:K347R,NS2A:L12I,NS2A:I15V,NS2A:S28N,NS2A:T44I,NS2A:K67R,NS2A:R82K,NS2A:V106I,NS2A:D139E,NS2A:S142P,NS2A:A147T,NS2A:F159L,NS2A:H162D,NS2A…
hDenV1_Brazil_ES-LACENMG-321456301_2023	VI	1V_E.1	92	81	0	C:V26G,C:G70S,C:N90S,E:D37N,E:T88A,E:I114L,E:T161I,E:K203E,E:I293T,E:S339T,E:A369T,E:K394R,E:I436V,E:I439V,E:I480V,NS1:V93A,NS1:S94N,NS1:V128I,NS1:N139D,NS1:N146G,NS1:I162V,NS1:V178M,NS1:I224T,NS1:K227R,NS1:Y247F,NS1:T307I,NS1:K324R,NS1:K347R,NS2A:L12I,NS2A:I15V,NS2A:R24K,NS2A:S28N,NS2A:T44I,NS2A:K67R,NS2A:R82K,NS2A:V106I,NS2A:L120M,NS2A:F159L,NS2A:H162D,NS2A:M168T,NS2A:I171V,NS2A:L199F,NS2B:V11I…
hDenV1_Brazil_ES-LACENMG-321477595_2024	IV	1V_E.1	92.4	80	0	C:V26G,C:G70S,C:N90S,E:D37N,E:T88A,E:I114L,E:T161I,E:K203E,E:I293T,E:S339T,E:A369T,E:K394R,E:I436V,E:I439V,E:I480V,NS1:V93A,NS1:S94N,NS1:V128I,NS1:N139D,NS1:N146G,NS1:I162V,NS1:V178M,NS1:I224T,NS1:K227R,NS1:Y247F,NS1:T307I,NS1:K324R,NS1:K347R,NS2A:L12I,NS2A:I15V,NS2A:S28N,NS2A:K67R,NS2A:R82K,NS2A:V106I,NS2A:D139E,NS2A:S142P,NS2A:F159L,NS2A:H162D,NS2A:M168T,NS2A:I171V,NS2A:L199F,NS2B:V11I,NS2B:E63…
hDenV1_Brazil_ES-LACENMG-321478110_2024	V	1V_E.1	93.5	86	0	C:V26G,C:G70S,C:N90S,E:D37N,E:T88A,E:I114L,E:T161I,E:K203E,E:I293T,E:S339T,E:A369T,E:A382V,E:K394R,E:I436V,E:I439V,E:I480V,NS1:V93A,NS1:S94N,NS1:V128I,NS1:N139D,NS1:N146G,NS1:I162V,NS1:V178M,NS1:I224T,NS1:K227R,NS1:I246M,NS1:Y247F,NS1:T307I,NS1:K324R,NS1:K347R,NS2A:L12I,NS2A:I15V,NS2A:S28N,NS2A:T44I,NS2A:K67R,NS2A:R82K,NS2A:V106I,NS2A:D139E,NS2A:S142P,NS2A:A147T,NS2A:F159L,NS2A:H162D,NS2A:M168T,N…
hDenV1_Brazil_ES-LACENMG-321503610_2024		1V_E.1	93.1	84	0	C:V26G,C:G70S,C:N90S,E:D37N,E:T88A,E:I114L,E:T161I,E:K203E,E:I293T,E:S339T,E:A369T,E:K394R,E:I436V,E:I439V,E:I480V,NS1:V93A,NS1:S94N,NS1:V128I,NS1:N139D,NS1:N146G,NS1:I162V,NS1:V178M,NS1:I224T,NS1:K227R,NS1:Y247F,NS1:T307I,NS1:K324R,NS1:K347R,NS2A:L12I,NS2A:I15V,NS2A:R24K,NS2A:S28N,NS2A:T44I,NS2A:K67R,NS2A:R82K,NS2A:V106I,NS2A:L120M,NS2A:F159L,NS2A:H162D,NS2A:M168T,NS2A:I171V,NS2A:L199F,NS2B:V11I…
hDenV1_Brazil_ES-LACENMG-321503621_2024	VI	1V_E.1	93	84	0	C:V26G,C:G70S,C:N90S,E:D37N,E:T88A,E:I114L,E:T161I,E:K203E,E:I293T,E:S339T,E:A369T,E:K394R,E:I436V,E:I439V,E:I480V,NS1:V93A,NS1:S94N,NS1:V128I,NS1:N139D,NS1:N146G,NS1:I162V,NS1:V178M,NS1:I224T,NS1:K227R,NS1:Y247F,NS1:T307I,NS1:K324R,NS1:K347R,NS2A:L12I,NS2A:I15V,NS2A:R24K,NS2A:S28N,NS2A:T44I,NS2A:K67R,NS2A:R82K,NS2A:V106I,NS2A:L120M,NS2A:F159L,NS2A:H162D,NS2A:M168T,NS2A:I171V,NS2A:L199F,NS2B:V11I…

## Sheet: Clades_tree
Sequence	ES-Clade	Genotype-lineage	Coverage (%)	Total AA subs	Total AA deletions	AA Substitutions	AA Deletions
DENV1-IMT-BC39_Brazil-ES_2024	I	1V_A	91.7	87	0	C:V26G,C:G70S,C:N90S,C:M95I,C:T103A,E:I6V,E:D37N,E:T88A,E:I114L,E:T161I,E:K203E,E:I293T,E:S338L,E:S339T,E:A369T,E:V428L,E:I439V,NS1:H77Y,NS1:S94N,NS1:V128I,NS1:N139D,NS1:N146D,NS1:Y175H,NS1:V178M,NS1:I242V,NS1:N293H,NS1:T307I,NS1:K324R,NS1:K347R,NS2A:L12I,NS2A:I15V,NS2A:M18L,NS2A:T44I,NS2A:K67R,NS2A:R82K,NS2A:V111M,NS2A:S142P,NS2A:A147T,NS2A:V155I,NS2A:K156R,NS2A:T158S,NS2A:F159L,NS2A:H162D,NS2A:…
hDenV1_Brazil_ES-LACENES-200208000017_2020	I	1V_A	94.1	88	0	C:V26G,C:G70S,C:N90S,C:M95I,C:T103A,E:I6V,E:D37N,E:T88A,E:I114L,E:T161I,E:T189S,E:K203E,E:I293T,E:S338L,E:S339T,E:A369T,E:V428L,E:I439V,NS1:H77Y,NS1:S94N,NS1:V128I,NS1:N139D,NS1:N146D,NS1:Y175H,NS1:V178M,NS1:I242V,NS1:N293Y,NS1:T307I,NS1:K324R,NS1:K347R,NS2A:L12I,NS2A:I15V,NS2A:M18L,NS2A:T44I,NS2A:K67R,NS2A:R82K,NS2A:S142P,NS2A:A147T,NS2A:V155I,NS2A:K156R,NS2A:T158S,NS2A:F159L,NS2A:H162D,NS2A:I17…
hDenV1_Brazil_ES-LACENES-210208002520_2021	I	1V_A	94.1	89	0	C:V26G,C:G70S,C:N90S,C:M95I,C:T103A,E:I6V,E:D37N,E:T88A,E:I114L,E:T161I,E:T189S,E:K203E,E:I293T,E:S338L,E:S339T,E:A369T,E:V428L,E:I439V,NS1:H77Y,NS1:S94N,NS1:V128I,NS1:N139D,NS1:N146D,NS1:Y175H,NS1:V178M,NS1:I242V,NS1:N293Y,NS1:T307I,NS1:K324R,NS1:K347R,NS2A:L12I,NS2A:I15V,NS2A:M18L,NS2A:T44I,NS2A:K67R,NS2A:R82K,NS2A:S142P,NS2A:A147T,NS2A:V155I,NS2A:K156R,NS2A:T158S,NS2A:F159L,NS2A:H162D,NS2A:I17…
hDenV1_Brazil_ES-LACENES-210208003033_2021	I	1V_A	94.1	90	0	C:V26G,C:G70S,C:N90S,C:M95I,C:T103A,E:I6V,E:D37N,E:T88A,E:I114L,E:T161I,E:T189S,E:K203E,E:I293T,E:S338L,E:S339T,E:A369T,E:V428L,E:I439V,E:T478A,NS1:H77Y,NS1:S94N,NS1:V128I,NS1:N139D,NS1:N146D,NS1:Y175H,NS1:V178M,NS1:I242V,NS1:N293Y,NS1:T307I,NS1:K324R,NS1:K347R,NS2A:L12I,NS2A:I15V,NS2A:M18L,NS2A:L41F,NS2A:T44I,NS2A:K67R,NS2A:R82K,NS2A:S142P,NS2A:A147T,NS2A:V155I,NS2A:K156R,NS2A:T158S,NS2A:F159L,N…
hDenV1_Brazil_ES-LACENES-210311002650_2021	I	1V_A	93.8	89	0	C:V26G,C:G70S,C:N90S,C:M95I,C:T103A,E:I6V,E:D37N,E:T88A,E:I114L,E:T161I,E:T189S,E:K203E,E:I293T,E:S338L,E:S339T,E:A369T,E:V428L,E:I439V,NS1:H77Y,NS1:S94N,NS1:V128I,NS1:N139D,NS1:N146D,NS1:Y175H,NS1:V178M,NS1:I242V,NS1:N293Y,NS1:T307I,NS1:K324R,NS1:K347R,NS2A:L12I,NS2A:I15V,NS2A:M18L,NS2A:L41F,NS2A:T44I,NS2A:K67R,NS2A:R82K,NS2A:S142P,NS2A:A147T,NS2A:V155I,NS2A:K156R,NS2A:T158S,NS2A:F159L,NS2A:H162…
hDenV1_Brazil_ES-LACENES-321400392_2023	I	1V_A	94.1	90	0	C:V26G,C:G70S,C:N90S,C:M95I,C:T103A,E:I6V,E:D37N,E:T88A,E:I114L,E:T161I,E:K203E,E:I293T,E:S338L,E:S339T,E:A369T,E:V428L,E:I439V,NS1:H77Y,NS1:S94N,NS1:V128I,NS1:N139D,NS1:N146D,NS1:Y175H,NS1:V178M,NS1:I242V,NS1:N293Y,NS1:T307I,NS1:K324R,NS1:K347R,NS2A:L12I,NS2A:I15V,NS2A:M18L,NS2A:T44I,NS2A:K67R,NS2A:R82K,NS2A:S142P,NS2A:A147T,NS2A:V155I,NS2A:K156R,NS2A:T158S,NS2A:F159L,NS2A:H162D,NS2A:I171A,NS2A:…
hDenV1_Brazil_ES-LACENES-321400425_2023	I	1V_A	94.1	91	0	C:V26G,C:G70S,C:N90S,C:M95I,C:T103A,E:I6V,E:D37N,E:T88A,E:I114L,E:T161I,E:K203E,E:I293T,E:S338L,E:S339T,E:A369T,E:V428L,E:I439V,NS1:H77Y,NS1:S94N,NS1:V128I,NS1:N139D,NS1:N146D,NS1:Y175H,NS1:V178M,NS1:I242V,NS1:N293Y,NS1:T307I,NS1:K324R,NS1:K347R,NS2A:L12I,NS2A:I15V,NS2A:M18L,NS2A:T44I,NS2A:K67R,NS2A:R82K,NS2A:S142P,NS2A:A147T,NS2A:V155I,NS2A:K156R,NS2A:T158S,NS2A:F159L,NS2A:H162D,NS2A:I171A,NS2A:…
hDenV1_Brazil_ES-LACENES-321401810_2023	I	1V_A	94.1	92	0	C:V26G,C:G70S,C:N90S,C:N93T,C:M95I,C:T103A,E:I6V,E:D37N,E:T88A,E:I114L,E:T161I,E:K203E,E:I293T,E:S338L,E:S339T,E:A369T,E:I439V,NS1:H77Y,NS1:S94N,NS1:V128I,NS1:N139D,NS1:N146D,NS1:Y175H,NS1:V178M,NS1:I242V,NS1:N293H,NS1:T307I,NS1:K324R,NS1:K347R,NS2A:L12I,NS2A:I15V,NS2A:M18L,NS2A:T44I,NS2A:K67R,NS2A:R82K,NS2A:V111M,NS2A:S142P,NS2A:A147T,NS2A:V155I,NS2A:K156R,NS2A:T158S,NS2A:F159L,NS2A:H162D,NS2A:I…
hDenV1_Brazil_ES-LACENES-321403102_2023	I	1V_A	94.1	89	0	C:V26G,C:G70S,C:N90S,C:M95I,C:T103A,E:I6V,E:D37N,E:T88A,E:I114L,E:T161I,E:T189S,E:K203E,E:I293T,E:S338L,E:S339T,E:A369T,E:V428L,E:I439V,NS1:H77Y,NS1:S94N,NS1:V128I,NS1:N139D,NS1:N146D,NS1:Y175H,NS1:V178M,NS1:I242V,NS1:N293Y,NS1:T307I,NS1:K324R,NS1:K347R,NS2A:L12I,NS2A:I15V,NS2A:M18L,NS2A:L41F,NS2A:T44I,NS2A:K67R,NS2A:R82K,NS2A:S142P,NS2A:A147T,NS2A:V155I,NS2A:K156R,NS2A:T158S,NS2A:F159L,NS2A:H162…
hDenV1_Brazil_ES-LACENES-321403109_2023	I	1V_A	94.1	89	0	C:V26G,C:G70S,C:N90S,C:M95I,C:T103A,E:I6V,E:D37N,E:T88A,E:I114L,E:T161I,E:T189S,E:K203E,E:I293T,E:S338L,E:S339T,E:A369T,E:V428L,E:I439V,NS1:H77Y,NS1:S94N,NS1:V128I,NS1:N139D,NS1:N146D,NS1:Y175H,NS1:V178M,NS1:I242V,NS1:N293Y,NS1:T307I,NS1:K324R,NS1:K347R,NS2A:L12I,NS2A:I15V,NS2A:M18L,NS2A:L41F,NS2A:T44I,NS2A:K67R,NS2A:R82K,NS2A:S142P,NS2A:A147T,NS2A:V155I,NS2A:K156R,NS2A:T158S,NS2A:F159L,NS2A:H162…
hDenV1_Brazil_ES-LACENES-321403711_2023	I	1V_A	94.1	89	0	C:V26G,C:G70S,C:N90S,C:M95I,C:T103A,E:I6V,E:D37N,E:T88A,E:I114L,E:T161I,E:K203E,E:I293T,E:S338L,E:S339T,E:A369T,E:V428L,E:I439V,NS1:H77Y,NS1:S94N,NS1:V128I,NS1:N139D,NS1:N146D,NS1:Y175H,NS1:V178M,NS1:I242V,NS1:N293Y,NS1:T307I,NS1:K324R,NS1:K347R,NS2A:L12I,NS2A:I15V,NS2A:M18L,NS2A:T44I,NS2A:K67R,NS2A:R82K,NS2A:S142P,NS2A:A147T,NS2A:V155I,NS2A:K156R,NS2A:T158S,NS2A:F159L,NS2A:H162D,NS2A:I171A,NS2A:…
hDenV1_Brazil_ES-ITpS-20858_2023	II	1V_E.1	93.7	85	0	C:V26G,C:G70S,C:N90S,E:D37N,E:T88A,E:I114L,E:T161I,E:K203E,E:I293T,E:S339T,E:A369T,E:K394R,E:I436V,E:I480V,NS1:A60V,NS1:V93A,NS1:S94N,NS1:V128T,NS1:N139D,NS1:N146G,NS1:I162V,NS1:V178M,NS1:I224T,NS1:Y247F,NS1:T307I,NS1:K324R,NS1:K347R,NS2A:L12I,NS2A:I15V,NS2A:T44I,NS2A:K67R,NS2A:R82K,NS2A:V106I,NS2A:I131V,NS2A:D139E,NS2A:S142P,NS2A:A147T,NS2A:F159L,NS2A:H162D,NS2A:M168T,NS2A:I171V,NS2A:L199F,NS2B:…
hDenV1_Brazil_ES-LACENES-321405091_2023	II	1V_E.1	94.1	86	0	C:V26G,C:G70S,C:N90S,E:D37N,E:T88A,E:I114L,E:T161I,E:K203E,E:I293T,E:S339T,E:A369T,E:K394R,E:I436V,E:I439V,E:I480V,NS1:A60V,NS1:V93A,NS1:S94N,NS1:V128T,NS1:N139D,NS1:N146G,NS1:I162V,NS1:V178M,NS1:I224T,NS1:Y247F,NS1:T307I,NS1:K324R,NS1:K347R,NS2A:L12I,NS2A:I15V,NS2A:T44I,NS2A:K67R,NS2A:R82K,NS2A:V106I,NS2A:I131V,NS2A:D139E,NS2A:S142P,NS2A:A147T,NS2A:F159L,NS2A:H162D,NS2A:M168T,NS2A:I171V,NS2A:L19…
hDenV1_Brazil_ES-LACENES-321482034_2024	II	1V_E.1	93.2	84	0	C:V26G,C:G70S,C:N90S,E:D37N,E:T88A,E:I114L,E:K136Q,E:T161I,E:K203E,E:I293T,E:S339T,E:A369T,E:K394R,E:I436V,E:I439V,E:I480V,NS1:V93A,NS1:S94N,NS1:V128T,NS1:N139D,NS1:N146G,NS1:I162V,NS1:V178M,NS1:I224T,NS1:Y247F,NS1:P296T,NS1:T307I,NS1:K324R,NS1:K347R,NS2A:L12I,NS2A:I15V,NS2A:L32V,NS2A:T44I,NS2A:K67R,NS2A:R82K,NS2A:V106I,NS2A:D139E,NS2A:S142P,NS2A:A147T,NS2A:F159L,NS2A:H162D,NS2A:M168T,NS2A:I171V,…
hDenV1_Brazil_ES-LACENES-321492925_2024	II	1V_E.1	94.1	83	0	C:V26G,C:G70S,C:N90S,E:D37N,E:T88A,E:I114L,E:K136Q,E:T161I,E:K203E,E:I293T,E:S339T,E:A369T,E:K394R,E:I436V,E:I439V,E:I480V,NS1:V93A,NS1:S94N,NS1:V128T,NS1:N139D,NS1:N146G,NS1:I162V,NS1:V178M,NS1:I224T,NS1:Y247F,NS1:T307I,NS1:K324R,NS1:K347R,NS2A:L12I,NS2A:I15V,NS2A:L32V,NS2A:T44I,NS2A:K67R,NS2A:R82K,NS2A:V106I,NS2A:D139E,NS2A:S142P,NS2A:A147T,NS2A:F159L,NS2A:H162D,NS2A:M168T,NS2A:I171V,NS2A:L199F…
hDenV1_Brazil_ES-LACENES-321502291_2024	II	1V_E.1	93.2	82	0	C:V26G,C:G70S,C:N90S,E:D37N,E:T88A,E:I114L,E:K136Q,E:T161I,E:K203E,E:I293T,E:S339T,E:A369T,E:K394R,E:I436V,E:I439V,E:I480V,NS1:V93A,NS1:S94N,NS1:V128T,NS1:N139D,NS1:N146G,NS1:I162V,NS1:V178M,NS1:I224T,NS1:Y247F,NS1:T307I,NS1:K324R,NS1:K347R,NS2A:L12I,NS2A:I15V,NS2A:L32V,NS2A:T44I,NS2A:K67R,NS2A:R82K,NS2A:V106I,NS2A:D139E,NS2A:S142P,NS2A:A147T,NS2A:F159L,NS2A:H162D,NS2A:M168T,NS2A:I171V,NS2A:L199F…
hDenV1_Brazil_ES-LACENES-321592605_2024	II	1V_E.1	94.1	87	0	C:V26G,C:G70S,C:N90S,E:D37N,E:T88A,E:I114L,E:T161I,E:K203E,E:I293T,E:S339T,E:A369T,E:K394R,E:I436V,E:I439V,E:I480V,NS1:A60V,NS1:V93A,NS1:S94N,NS1:V128T,NS1:N139D,NS1:N146G,NS1:I162V,NS1:V178M,NS1:I224T,NS1:Y247F,NS1:T307I,NS1:K324R,NS1:K347R,NS2A:L12I,NS2A:I15V,NS2A:T44I,NS2A:K67R,NS2A:M78I,NS2A:R82K,NS2A:V106I,NS2A:I131V,NS2A:D139E,NS2A:S142P,NS2A:A147T,NS2A:F159L,NS2A:H162D,NS2A:M168T,NS2A:I171…
hDenV1_Brazil_ES-LACENES-210333035066_2021	III	1V_E.1	94.1	84	0	C:V26G,C:G70S,C:N90S,E:D37N,E:T88A,E:I114L,E:T161I,E:K203E,E:I293T,E:S339T,E:A369T,E:A386T,E:K394R,E:I436V,E:I439V,E:I480V,NS1:V93A,NS1:S94N,NS1:V128I,NS1:N139D,NS1:N146G,NS1:I162V,NS1:V178M,NS1:I224T,NS1:Y247F,NS1:T307I,NS1:K324R,NS1:K347R,NS2A:L12I,NS2A:I15V,NS2A:T44I,NS2A:K67R,NS2A:R82K,NS2A:V106I,NS2A:D139E,NS2A:S142P,NS2A:A147T,NS2A:F159L,NS2A:H162D,NS2A:M168T,NS2A:I171V,NS2A:L199F,NS2B:V11I…
hDenV1_Brazil_ES-LACENES-321353585_2023	III	1V_E.1	94.1	86	0	C:V26G,C:G70S,C:N90S,E:D37N,E:T88A,E:I114L,E:T161I,E:K203E,E:I293T,E:S339T,E:A369T,E:A386T,E:I436V,E:I439V,E:I480V,NS1:V93A,NS1:S94N,NS1:V128I,NS1:N139D,NS1:N146G,NS1:I162V,NS1:V178M,NS1:I224T,NS1:Y247F,NS1:T307I,NS1:K324R,NS1:K347R,NS2A:L12I,NS2A:I15V,NS2A:R29K,NS2A:T44I,NS2A:K67R,NS2A:R82K,NS2A:V106I,NS2A:D139E,NS2A:S142P,NS2A:A147T,NS2A:F159L,NS2A:H162D,NS2A:M168T,NS2A:I171V,NS2A:L199F,NS2B:V1…
hDenV1_Brazil_ES-LACENES-321401821_2023	III	1V_E.1	93.2	85	0	C:V26G,C:G70S,C:N90S,E:D37N,E:T88A,E:I114L,E:T161I,E:K203E,E:I293T,E:S339T,E:A369T,E:A386T,E:K394R,E:I436V,E:I439V,E:I480V,NS1:V93A,NS1:S94N,NS1:V128I,NS1:N139D,NS1:N146G,NS1:I162V,NS1:V178M,NS1:I224T,NS1:Y247F,NS1:T307I,NS1:K324R,NS1:K347R,NS2A:L12I,NS2A:I15V,NS2A:T44I,NS2A:K67R,NS2A:R82K,NS2A:V106I,NS2A:D139E,NS2A:S142P,NS2A:A147T,NS2A:F159L,NS2A:H162D,NS2A:M168T,NS2A:I171V,NS2A:I174T,NS2A:L199…
hDenV1_Brazil_ES-LACENES-321538605_2024	III	1V_E.1	93.7	84	0	C:V26G,C:G70S,C:N90S,E:D37N,E:T88A,E:I114L,E:T161I,E:K203E,E:I293T,E:S339T,E:A369T,E:A386T,E:K394R,E:I436V,E:I439V,E:I480V,NS1:V93A,NS1:S94N,NS1:V128I,NS1:N139D,NS1:N146G,NS1:I162V,NS1:V178M,NS1:I224T,NS1:Y247F,NS1:T307I,NS1:K324R,NS1:K347R,NS2A:L12I,NS2A:I15V,NS2A:T44I,NS2A:K67R,NS2A:R82K,NS2A:V106I,NS2A:D139E,NS2A:S142P,NS2A:A147T,NS2A:F159L,NS2A:H162D,NS2A:M168T,NS2A:I171V,NS2A:L199F,NS2B:V11I…
hDenV1_Brazil_ES-LACENES-321603881_2024	III	1V_E.1	93.9	85	0	C:V26G,C:G70S,C:N90S,E:D37N,E:T88A,E:I114L,E:T161I,E:K203E,E:I293T,E:S339T,E:A369T,E:A386T,E:K394R,E:I436V,E:I439V,E:I480V,NS1:V93A,NS1:S94N,NS1:V128I,NS1:N139D,NS1:N146G,NS1:I162V,NS1:V178M,NS1:I224T,NS1:Y247F,NS1:T307I,NS1:K324R,NS1:K347R,NS2A:L12I,NS2A:I15V,NS2A:T44I,NS2A:K67R,NS2A:R82K,NS2A:V106I,NS2A:D139E,NS2A:S142P,NS2A:A147T,NS2A:F159L,NS2A:H162D,NS2A:M168T,NS2A:I171V,NS2A:L199F,NS2A:I214…
DENV1-IMT-BC38_Brazil-ES_2024	IV	1V_E.1	91.6	82	0	C:V26G,C:G70S,C:N90S,E:D37N,E:T88A,E:I114L,E:T161I,E:K203E,E:I293T,E:S339T,E:A369T,E:K394R,E:I436V,E:I439V,E:I480V,NS1:V93A,NS1:S94N,NS1:V128I,NS1:N139D,NS1:N146G,NS1:I162V,NS1:V178M,NS1:I224T,NS1:K227R,NS1:Y247F,NS1:T307I,NS1:K324R,NS1:K347R,NS2A:L12I,NS2A:I15V,NS2A:S28N,NS2A:K67R,NS2A:R82K,NS2A:V106I,NS2A:D139E,NS2A:S142P,NS2A:A147T,NS2A:F159L,NS2A:H162D,NS2A:M168T,NS2A:I171V,NS2A:L199F,NS2B:V1…
DENV1-IMT-L2BC45_Brazil-ES_2024	IV	1V_E.1	84.4	78	0	C:V26G,C:G70S,C:N90S,E:D37N,E:T88A,E:I114L,E:T161I,E:K203E,E:I293T,E:S339T,E:A369T,E:K394R,E:I436V,E:I439V,E:I480V,NS1:V93A,NS1:S94N,NS1:V128I,NS1:N139D,NS1:N146G,NS1:I162V,NS1:V178M,NS1:I224T,NS1:K227R,NS1:Y247F,NS1:T307I,NS1:K324R,NS1:K347R,NS2A:L12I,NS2A:I15V,NS2A:S28N,NS2A:K67R,NS2A:R82K,NS2A:V106I,NS2A:D139E,NS2A:S142P,NS2A:A147T,NS2A:F159L,NS2A:H162D,NS2A:M168T,NS2A:I171V,NS2A:L199F,NS2B:V1…
hDenV1_Brazil_ES-ITpS-20281_2023	IV	1V_E.1	93.3	85	0	C:V26G,C:G70S,C:N90S,E:D37N,E:T88A,E:I114L,E:T161I,E:K203E,E:I293T,E:S339T,E:A369T,E:K394R,E:I436V,E:I439V,E:I480V,NS1:V93A,NS1:S94N,NS1:V128I,NS1:N139D,NS1:N146G,NS1:I162V,NS1:V178M,NS1:I224T,NS1:K227R,NS1:Y247F,NS1:P296T,NS1:T307I,NS1:K324R,NS1:K347R,NS2A:L12I,NS2A:I15V,NS2A:S28N,NS2A:T44I,NS2A:K67R,NS2A:R82K,NS2A:V106I,NS2A:L123V,NS2A:D139E,NS2A:S142P,NS2A:A147T,NS2A:F159L,NS2A:H162D,NS2A:M168…
hDenV1_Brazil_ES-ITpS-20304_2023	IV	1V_E.1	93.3	85	0	C:V26G,C:G70S,C:N90S,E:D37N,E:T88A,E:I114L,E:T161I,E:A168S,E:K203E,E:I293T,E:S339T,E:A369T,E:K394R,E:I436V,E:I439V,E:I480V,NS1:V93A,NS1:S94N,NS1:V128I,NS1:N139D,NS1:N146G,NS1:I162V,NS1:V178M,NS1:I224T,NS1:K227R,NS1:Y247F,NS1:T307I,NS1:K324R,NS1:K347R,NS2A:L12I,NS2A:I15V,NS2A:S28N,NS2A:T44I,NS2A:K67R,NS2A:R82K,NS2A:V106I,NS2A:E122D,NS2A:D139E,NS2A:S142P,NS2A:A147T,NS2A:F159L,NS2A:H162D,NS2A:M168T,…
hDenV1_Brazil_ES-LACENES-321400101_2023	IV	1V_E.1	94.1	85	0	C:V26G,C:G70S,C:N90S,E:D37N,E:T88A,E:I114L,E:T161I,E:K203E,E:I293T,E:S339T,E:A369T,E:K394R,E:I436V,E:I439V,E:I480V,NS1:V93A,NS1:S94N,NS1:V128I,NS1:N139D,NS1:N146G,NS1:I162V,NS1:V178M,NS1:I224T,NS1:K227R,NS1:Y247F,NS1:T307I,NS1:K324R,NS1:K347R,NS2A:L12I,NS2A:I15V,NS2A:S28N,NS2A:T44I,NS2A:K67R,NS2A:R82K,NS2A:V106I,NS2A:D139E,NS2A:S142P,NS2A:A147T,NS2A:F159L,NS2A:H162D,NS2A:M168T,NS2A:I171V,NS2A:L19…
hDenV1_Brazil_ES-LACENES-321400550_2023	IV	1V_E.1	94.1	85	0	C:V26G,C:G70S,C:N90S,E:D37N,E:T88A,E:I114L,E:Y132H,E:T161I,E:K203E,E:I293T,E:S339T,E:A369T,E:K394R,E:I436V,E:I439V,E:I480V,NS1:V93A,NS1:S94N,NS1:V128I,NS1:N139D,NS1:N146G,NS1:I162V,NS1:V178M,NS1:I224T,NS1:K227R,NS1:Y247F,NS1:T307I,NS1:K324R,NS1:K347R,NS2A:L12I,NS2A:I15V,NS2A:S28N,NS2A:T44I,NS2A:K67R,NS2A:R82K,NS2A:V106I,NS2A:D139E,NS2A:S142P,NS2A:A147T,NS2A:F159L,NS2A:H162D,NS2A:M168T,NS2A:I171V,…
hDenV1_Brazil_ES-LACENES-321405234_2023	IV	1V_E.1	94	86	0	C:V26G,C:G70S,C:N90S,C:V102A,E:D37N,E:T88A,E:I114L,E:T161I,E:K203E,E:I293T,E:S339T,E:A369T,E:K394R,E:I436V,E:I439V,E:I480V,NS1:V93A,NS1:S94N,NS1:V128I,NS1:N139D,NS1:N146G,NS1:I162V,NS1:V178M,NS1:I224T,NS1:K227R,NS1:Y247F,NS1:T307I,NS1:K324R,NS1:K347R,NS2A:L12I,NS2A:I15V,NS2A:S28N,NS2A:T44I,NS2A:K67R,NS2A:R82K,NS2A:V106I,NS2A:D139E,NS2A:S142P,NS2A:A147T,NS2A:F159L,NS2A:H162D,NS2A:M168T,NS2A:I171V,…
hDenV1_Brazil_ES-LACENES-321482006_2024	IV	1V_E.1	93.2	87	0	C:V26G,C:G70S,C:N90S,E:D37N,E:T88A,E:I114L,E:Y132H,E:T161I,E:K203E,E:I293T,E:S339T,E:A369T,E:K394R,E:I436V,E:I439V,E:I480V,NS1:V93A,NS1:S94N,NS1:V128I,NS1:N139D,NS1:N146G,NS1:I162V,NS1:V178M,NS1:I224T,NS1:K227R,NS1:Y247F,NS1:T307I,NS1:K324R,NS1:K347R,NS2A:L12I,NS2A:I15V,NS2A:S28N,NS2A:F40L,NS2A:T44I,NS2A:K67R,NS2A:R82K,NS2A:V106I,NS2A:D139E,NS2A:S142P,NS2A:H143Y,NS2A:A147T,NS2A:F159L,NS2A:H162D,N…
hDenV1_Brazil_ES-LACENES-321482329_2024	IV	1V_E.1	89.1	77	0	C:V26G,C:G70S,C:N90S,E:D37N,E:T88A,E:I114L,E:T161I,E:K203E,E:S339T,E:A369T,E:K394R,E:I436V,E:I439V,NS1:V128I,NS1:N139D,NS1:N146G,NS1:I162V,NS1:V178M,NS1:I224T,NS1:P296T,NS1:T307I,NS1:K324R,NS1:K347R,NS2A:L12I,NS2A:I15V,NS2A:S28N,NS2A:K67R,NS2A:R82K,NS2A:V106I,NS2A:D139E,NS2A:S142P,NS2A:A147T,NS2A:F159L,NS2A:H162D,NS2A:M168T,NS2A:I171V,NS2A:L199F,NS2B:V11I,NS2B:E63Q,NS2B:I106V,NS3:E43D,NS3:A91T,NS…
hDenV1_Brazil_ES-LACENES-321484948_2024	IV	1V_E.1	93.8	82	0	C:V26G,C:G70S,C:N90S,E:D37N,E:T88A,E:I114L,E:T161I,E:K203E,E:I293T,E:S339T,E:A369T,E:K394R,E:I436V,E:I439V,E:I480V,NS1:V93A,NS1:S94N,NS1:V128I,NS1:N139D,NS1:N146G,NS1:I162V,NS1:V178M,NS1:I224T,NS1:K227R,NS1:Y247F,NS1:T307I,NS1:K324R,NS1:K347R,NS2A:L12I,NS2A:I15V,NS2A:S28N,NS2A:K67R,NS2A:R82K,NS2A:V106I,NS2A:D139E,NS2A:S142P,NS2A:A147T,NS2A:F159L,NS2A:H162D,NS2A:M168T,NS2A:I171V,NS2A:L199F,NS2B:V1…
hDenV1_Brazil_ES-LACENES-321583643_2024	IV	1V_E.1	94.1	85	0	C:V26G,C:G70S,C:N90S,E:D37N,E:T88A,E:I114L,E:T161I,E:K203E,E:I293T,E:S339T,E:A369T,E:K394R,E:I436V,E:I439V,E:I480V,NS1:V93A,NS1:S94N,NS1:V128I,NS1:N139D,NS1:N146G,NS1:I162V,NS1:V178M,NS1:I224T,NS1:K227R,NS1:Y247F,NS1:T307I,NS1:K324R,NS1:K347R,NS2A:L12I,NS2A:I15V,NS2A:S28N,NS2A:T44I,NS2A:K67R,NS2A:R82K,NS2A:V106I,NS2A:D139E,NS2A:S142P,NS2A:A147T,NS2A:F159L,NS2A:H162D,NS2A:M168T,NS2A:I171V,NS2A:L19…
hDenV1_Brazil_ES-LACENES-321590336_2024	IV	1V_E.1	94.1	86	0	C:V26G,C:G70S,C:N90S,E:D37N,E:T88A,E:I114L,E:T161I,E:K203E,E:I293T,E:S339T,E:A369T,E:K394R,E:I436V,E:I439V,E:I480V,NS1:V93A,NS1:S94N,NS1:V128I,NS1:N139D,NS1:N146G,NS1:I162V,NS1:V178M,NS1:I224T,NS1:K227R,NS1:Y247F,NS1:T307I,NS1:K324R,NS1:K347R,NS2A:L12I,NS2A:I15V,NS2A:S28N,NS2A:K30R,NS2A:T44I,NS2A:K67R,NS2A:R82K,NS2A:V106I,NS2A:D139E,NS2A:S142P,NS2A:A147T,NS2A:F159L,NS2A:H162D,NS2A:M168T,NS2A:I171…
hDenV1_Brazil_ES-LACENMG-321378382_2023	IV	1V_E.1	87.9	73	0	C:V26G,C:G70S,C:N90S,E:D37N,E:T88A,E:I114L,E:T161I,E:K203E,E:I293T,E:S339T,E:A369T,E:K394R,E:I436V,E:I439V,E:I480V,NS1:V93A,NS1:S94N,NS1:V128I,NS1:N139D,NS1:N146G,NS1:I162V,NS1:V178M,NS1:Y247F,NS1:T307I,NS1:K324R,NS1:K347R,NS2A:L12I,NS2A:I15V,NS2A:S28N,NS2A:T44I,NS2A:K67R,NS2A:R82K,NS2A:V106I,NS2A:I171V,NS2A:L199F,NS2B:V11I,NS2B:E63Q,NS2B:I106V,NS3:E43D,NS3:A91T,NS3:A112T,NS3:R185K,NS3:V221I,NS3:…
hDenV1_Brazil_ES-LACENMG-321412095_2023	IV	1V_E.1	93.9	84	0	C:V26G,C:G70S,C:N90S,E:D37N,E:T88A,E:I114L,E:T161I,E:K203E,E:I293T,E:S339T,E:A369T,E:K394R,E:I436V,E:I439V,E:I480V,NS1:V93A,NS1:S94N,NS1:V128I,NS1:N139D,NS1:N146G,NS1:I162V,NS1:V178M,NS1:I224T,NS1:K227R,NS1:Y247F,NS1:T307I,NS1:K324R,NS1:K347R,NS2A:L12I,NS2A:I15V,NS2A:S28N,NS2A:T44I,NS2A:K67R,NS2A:R82K,NS2A:V106I,NS2A:D139E,NS2A:S142P,NS2A:A147T,NS2A:F159L,NS2A:H162D,NS2A:M168T,NS2A:I171V,NS2A:L19…
hDenV1_Brazil_ES-LACENMG-321430393_2023	IV	1V_E.1	90.8	74	0	C:V26G,C:G70S,C:N90S,E:D37N,E:T88A,E:I114L,E:T161I,E:K203E,E:I293T,E:S339T,E:A369T,E:K394R,E:I436V,E:I439V,E:I480V,NS1:V93A,NS1:S94N,NS1:V128I,NS1:N139D,NS1:N146G,NS1:I162V,NS1:V178M,NS1:I224T,NS1:K227R,NS1:Y247F,NS1:T307I,NS1:K324R,NS1:K347R,NS2A:L12I,NS2A:I15V,NS2A:S28N,NS2A:K67R,NS2A:R82K,NS2A:V106I,NS2A:H162D,NS2A:M168T,NS2A:I171V,NS2A:L199F,NS2B:V11I,NS2B:E63Q,NS2B:I106V,NS3:E43D,NS3:A91T,NS…
hDenV1_Brazil_ES-LACENMG-321477595_2024	IV	1V_E.1	92.4	80	0	C:V26G,C:G70S,C:N90S,E:D37N,E:T88A,E:I114L,E:T161I,E:K203E,E:I293T,E:S339T,E:A369T,E:K394R,E:I436V,E:I439V,E:I480V,NS1:V93A,NS1:S94N,NS1:V128I,NS1:N139D,NS1:N146G,NS1:I162V,NS1:V178M,NS1:I224T,NS1:K227R,NS1:Y247F,NS1:T307I,NS1:K324R,NS1:K347R,NS2A:L12I,NS2A:I15V,NS2A:S28N,NS2A:K67R,NS2A:R82K,NS2A:V106I,NS2A:D139E,NS2A:S142P,NS2A:F159L,NS2A:H162D,NS2A:M168T,NS2A:I171V,NS2A:L199F,NS2B:V11I,NS2B:E63…
DENV1-IMT-BC33_Brazil-ES_2024	V	1V_E.1	85.4	81	0	C:V26G,C:G70S,C:N90S,E:D37N,E:T88A,E:I114L,E:T161I,E:K203E,E:I293T,E:S339T,E:K343R,E:A369T,E:A382V,E:K394R,E:I436V,E:I439V,E:I480V,NS1:V93A,NS1:S94N,NS1:V128I,NS1:N139D,NS1:N146G,NS1:I162V,NS1:V178M,NS1:I224T,NS1:K227R,NS1:I246M,NS1:Y247F,NS1:T307I,NS1:K324R,NS1:K347R,NS2A:L12I,NS2A:I15V,NS2A:S28N,NS2A:T44I,NS2A:K67R,NS2A:R82K,NS2A:V106I,NS2A:D139E,NS2A:S142P,NS2A:A147T,NS2A:F159L,NS2A:H162D,NS2A…
DENV1-IMT-BC35_Brazil-ES_2024	V	1V_E.1	89.5	86	1	C:V26G,C:G70S,C:N90S,E:D37N,E:T88A,E:I114L,E:T161I,E:K203E,E:I293T,E:S339T,E:K343R,E:A369T,E:A382V,E:K394R,E:I436V,E:I439V,E:I480V,NS1:V93A,NS1:S94N,NS1:V128I,NS1:N139D,NS1:N146G,NS1:I162V,NS1:V178M,NS1:I224T,NS1:K227R,NS1:I246M,NS1:Y247F,NS1:T307I,NS1:K324R,NS1:K347R,NS2A:L12I,NS2A:I15V,NS2A:S28N,NS2A:T44I,NS2A:K67R,NS2A:R82K,NS2A:V106I,NS2A:D139E,NS2A:S142P,NS2A:A147T,NS2A:F159L,NS2A:H162D,NS2A…
DENV1-IMT-BC37_Brazil-ES_2024	V	1V_E.1	84.3	82	0	C:V26G,C:G70S,C:N90S,E:D37N,E:T88A,E:I114L,E:T161I,E:K203E,E:I293T,E:S339T,E:K343R,E:A369T,E:A382V,E:K394R,E:I436V,E:I439V,E:I480V,NS1:V93A,NS1:S94N,NS1:V128I,NS1:N139D,NS1:N146G,NS1:I162V,NS1:V178M,NS1:I224T,NS1:K227R,NS1:I246M,NS1:Y247F,NS1:T307I,NS1:K324R,NS1:K347R,NS2A:L12I,NS2A:I15V,NS2A:S28N,NS2A:T44I,NS2A:K67R,NS2A:R82K,NS2A:V106I,NS2A:D139E,NS2A:S142P,NS2A:A147T,NS2A:F159L,NS2A:H162D,NS2A…
DENV1-IMT-BC46_Brazil-ES_2024	V	1V_E.1	89.4	83	0	C:V26G,C:G70S,C:N90S,E:D37N,E:T88A,E:I114L,E:T161I,E:K203E,E:I293T,E:S339T,E:A369T,E:A382V,E:K394R,E:I436V,E:I439V,E:I480V,NS1:V93A,NS1:S94N,NS1:V128I,NS1:N139D,NS1:N146G,NS1:I162V,NS1:V178M,NS1:I224T,NS1:K227R,NS1:I246M,NS1:Y247F,NS1:T307I,NS1:K324R,NS1:K347R,NS2A:L12I,NS2A:I15V,NS2A:S28N,NS2A:T44I,NS2A:K67R,NS2A:R82K,NS2A:V106I,NS2A:D139E,NS2A:S142P,NS2A:A147T,NS2A:F159L,NS2A:H162D,NS2A:M168T,N…
DENV1-IMT-BC47_Brazil-ES_2024	V	1V_E.1	88.9	84	0	C:V26G,C:G70S,C:N90S,E:D37N,E:T88A,E:I114L,E:T161I,E:K203E,E:I293T,E:S339T,E:K343R,E:A369T,E:A382V,E:K394R,E:I436V,E:I439V,E:I480V,NS1:V93A,NS1:S94N,NS1:V128I,NS1:N139D,NS1:N146G,NS1:I162V,NS1:V178M,NS1:I224T,NS1:K227R,NS1:I246M,NS1:Y247F,NS1:T307I,NS1:K324R,NS1:K347R,NS2A:L12I,NS2A:I15V,NS2A:S28N,NS2A:T44I,NS2A:K67R,NS2A:R82K,NS2A:V106I,NS2A:D139E,NS2A:S142P,NS2A:A147T,NS2A:F159L,NS2A:H162D,NS2A…
DENV1-IMT-BC48_Brazil-ES_2024	V	1V_E.1	94	87	0	C:V26G,C:G70S,C:N90S,E:D37N,E:T88A,E:I114L,E:T161I,E:K203E,E:I293T,E:V312M,E:S339T,E:A369T,E:A382V,E:K394R,E:I436V,E:I439V,E:T454I,E:I480V,NS1:V93A,NS1:S94N,NS1:V128I,NS1:N139D,NS1:N146G,NS1:I162V,NS1:V178M,NS1:I224T,NS1:K227R,NS1:I246M,NS1:Y247F,NS1:T307I,NS1:K324R,NS1:K347R,NS2A:L12I,NS2A:I15V,NS2A:S28N,NS2A:T44I,NS2A:K67R,NS2A:R82K,NS2A:V106I,NS2A:D139E,NS2A:S142P,NS2A:A147T,NS2A:F159L,NS2A:H1…
DENV1-IMT-BC50_Brazil-ES_2024	V	1V_E.1	94	87	0	C:V26G,C:G70S,C:N90S,E:D37N,E:T88A,E:I114L,E:T161I,E:K203E,E:I293T,E:S339T,E:K343R,E:A369T,E:A382V,E:K394R,E:I436V,E:I439V,E:I480V,NS1:V93A,NS1:S94N,NS1:V128I,NS1:N139D,NS1:N146G,NS1:I162V,NS1:V178M,NS1:I224T,NS1:K227R,NS1:I246M,NS1:Y247F,NS1:T307I,NS1:K324R,NS1:K347R,NS2A:L12I,NS2A:I15V,NS2A:S28N,NS2A:T44I,NS2A:K67R,NS2A:R82K,NS2A:V106I,NS2A:D139E,NS2A:S142P,NS2A:A147T,NS2A:F159L,NS2A:H162D,NS2A…
DENV1-IMT-BC51_Brazil-ES_2024	V	1V_E.1	94	86	0	C:V26G,C:G70S,C:N90S,E:D37N,E:T88A,E:I114L,E:T161I,E:K203E,E:I293T,E:S339T,E:K343R,E:A369T,E:A382V,E:K394R,E:I436V,E:I439V,E:I480V,NS1:V93A,NS1:S94N,NS1:V128I,NS1:N139D,NS1:N146G,NS1:I162V,NS1:V178M,NS1:I224T,NS1:K227R,NS1:I246M,NS1:Y247F,NS1:T307I,NS1:K324R,NS1:K347R,NS2A:L12I,NS2A:I15V,NS2A:S28N,NS2A:T44I,NS2A:K67R,NS2A:R82K,NS2A:V106I,NS2A:D139E,NS2A:S142P,NS2A:A147T,NS2A:F159L,NS2A:H162D,NS2A…
DENV1-IMT-BC56_Brazil-ES_2024	V	1V_E.1	89.6	86	1	C:V26G,C:G70S,C:N90S,E:D37N,E:T88A,E:I114L,E:T161I,E:K203E,E:I293T,E:S339T,E:K343R,E:T346A,E:A369T,E:A382V,E:K394R,E:I436V,E:I439V,E:I480V,NS1:V93A,NS1:S94N,NS1:V128I,NS1:N139D,NS1:N146G,NS1:I162V,NS1:V178M,NS1:I224T,NS1:K227R,NS1:I246M,NS1:Y247F,NS1:T307I,NS1:K324R,NS1:K347R,NS2A:L12I,NS2A:I15V,NS2A:S28N,NS2A:T44I,NS2A:K67R,NS2A:R82K,NS2A:V106I,NS2A:D139E,NS2A:S142P,NS2A:A147T,NS2A:F159L,NS2A:H1…
DENV1-IMT-L2BC41_Brazil-ES_2024	V	1V_E.1	91.5	87	0	C:V26G,C:G70S,C:N90S,E:D37N,E:T88A,E:I114L,E:T161I,E:K203E,E:I293T,E:S339T,E:K343R,E:A369T,E:A382V,E:K394R,E:I436V,E:I439V,E:I480V,NS1:V93A,NS1:S94N,NS1:V128I,NS1:N139D,NS1:N146G,NS1:I162V,NS1:V178M,NS1:I224T,NS1:K227R,NS1:I246M,NS1:Y247F,NS1:T307I,NS1:K324R,NS1:K347R,NS2A:L12I,NS2A:I15V,NS2A:S28N,NS2A:T44I,NS2A:K67R,NS2A:R82K,NS2A:V106I,NS2A:D139E,NS2A:S142P,NS2A:A147T,NS2A:F159L,NS2A:H162D,NS2A…
DENV1-IMT-L2BC50_Brazil-ES_2024	V	1V_E.1	84.2	80	0	C:V26G,C:G70S,C:N90S,E:D37N,E:T88A,E:I114L,E:T161I,E:K203E,E:I293T,E:S339T,E:K343R,E:A369T,E:A382V,E:K394R,E:I436V,E:I439V,E:I461V,E:I480V,NS1:V93A,NS1:S94N,NS1:V128I,NS1:N139D,NS1:N146G,NS1:I162V,NS1:V178M,NS1:I224T,NS1:K227R,NS1:I246M,NS1:Y247F,NS1:T307I,NS1:K324R,NS1:K347R,NS2A:L12I,NS2A:I15V,NS2A:S28N,NS2A:T44I,NS2A:K67R,NS2A:R82K,NS2A:V106I,NS2A:D139E,NS2A:S142P,NS2A:A147T,NS2A:F159L,NS2A:H1…
DENV1-IMT-L2BC52_Brazil-ES_2024	V	1V_E.1	81.2	72	0	C:V26G,C:G70S,C:N90S,E:D37N,E:T88A,E:I114L,E:T161I,E:K203E,E:I293T,E:S339T,E:K343R,E:A369T,E:A382V,E:K394R,E:I436V,E:I439V,E:I461V,E:I480V,NS1:V93A,NS1:S94N,NS1:V128I,NS1:N139D,NS1:N146G,NS1:I162V,NS1:V178M,NS1:I224T,NS1:K227R,NS1:I246M,NS1:Y247F,NS1:T307I,NS1:K324R,NS1:K347R,NS2A:L12I,NS2A:I15V,NS2A:S28N,NS2A:T44I,NS2A:K67R,NS2B:V11I,NS2B:E63Q,NS2B:I106V,NS3:R185K,NS3:V221I,NS3:K255R,NS4A:Q19L,N…
hDenV1_Brazil_ES-ITpS-20301_2023	V	1V_E.1	93.3	86	0	C:V26G,C:G70S,C:N90S,E:D37N,E:T88A,E:I114L,E:T161I,E:K203E,E:I293T,E:V312M,E:S339T,E:A369T,E:A382V,E:K394R,E:I436V,E:I439V,E:I480V,NS1:V93A,NS1:S94N,NS1:V128I,NS1:N139D,NS1:N146G,NS1:I162V,NS1:V178M,NS1:I224T,NS1:K227R,NS1:I246M,NS1:Y247F,NS1:P296T,NS1:T307I,NS1:K324R,NS1:K347R,NS2A:L12I,NS2A:I15V,NS2A:S28N,NS2A:T44I,NS2A:K67R,NS2A:R82K,NS2A:V106I,NS2A:D139E,NS2A:S142P,NS2A:A147T,NS2A:F159L,NS2A:…
hDenV1_Brazil_ES-LACENES-321401556_2023	V	1V_E.1	94.1	85	0	C:V26G,C:G70S,C:N90S,E:D37N,E:T88A,E:I114L,E:T161I,E:K203E,E:I293T,E:S339T,E:A369T,E:A382V,E:K394R,E:I436V,E:I439V,E:I480V,NS1:V93A,NS1:S94N,NS1:V128I,NS1:N139D,NS1:N146G,NS1:I162V,NS1:V178M,NS1:I224T,NS1:K227R,NS1:I246M,NS1:Y247F,NS1:T307I,NS1:K324R,NS1:K347R,NS2A:L12I,NS2A:I15V,NS2A:S28N,NS2A:T44I,NS2A:K67R,NS2A:R82K,NS2A:V106I,NS2A:D139E,NS2A:S142P,NS2A:A147T,NS2A:F159L,NS2A:H162D,NS2A:M168T,N…
hDenV1_Brazil_ES-LACENES-321401579_2023	V	1V_E.1	94.1	84	0	C:V26G,C:G70S,C:N90S,E:D37N,E:T88A,E:I114L,E:T161I,E:K203E,E:I293T,E:S339T,E:A369T,E:A382V,E:K394R,E:I436V,E:I439V,E:I480V,NS1:V93A,NS1:S94N,NS1:V128I,NS1:N139D,NS1:N146G,NS1:I162V,NS1:V178M,NS1:I224T,NS1:K227R,NS1:I246M,NS1:Y247F,NS1:T307I,NS1:K324R,NS1:K347R,NS2A:L12I,NS2A:I15V,NS2A:S28N,NS2A:T44I,NS2A:K67R,NS2A:R82K,NS2A:V106I,NS2A:D139E,NS2A:S142P,NS2A:A147T,NS2A:F159L,NS2A:H162D,NS2A:M168T,N…
hDenV1_Brazil_ES-LACENES-321401624_2023	V	1V_E.1	94.1	86	0	C:V26G,C:G70S,C:N90S,E:D37N,E:T88A,E:I114L,E:T161I,E:K203E,E:S225L,E:I293T,E:S339T,E:A369T,E:A382V,E:K394R,E:I436V,E:I439V,E:I480V,NS1:V93A,NS1:S94N,NS1:V128I,NS1:N139D,NS1:N146G,NS1:I162V,NS1:V178M,NS1:I224T,NS1:K227R,NS1:I246M,NS1:Y247F,NS1:T307I,NS1:K324R,NS1:K347R,NS2A:L12I,NS2A:I15V,NS2A:S28N,NS2A:T44I,NS2A:K67R,NS2A:R82K,NS2A:V106I,NS2A:D139E,NS2A:S142P,NS2A:A147T,NS2A:F159L,NS2A:H162D,NS2A…
hDenV1_Brazil_ES-LACENES-321402454_2023	V	1V_E.1	94.1	85	0	C:V26G,C:G70S,C:N90S,E:D37N,E:T88A,E:I114L,E:T161I,E:K203G,E:I293T,E:S339T,E:A369T,E:A382V,E:K394R,E:I436V,E:I439V,E:I480V,NS1:V93A,NS1:S94N,NS1:V128T,NS1:N139D,NS1:N146G,NS1:I162V,NS1:V178M,NS1:I224T,NS1:K227R,NS1:I246M,NS1:Y247F,NS1:T307I,NS1:K324R,NS1:K347R,NS2A:L12I,NS2A:I15V,NS2A:S28N,NS2A:T44I,NS2A:K67R,NS2A:R82K,NS2A:V106I,NS2A:D139E,NS2A:A147T,NS2A:F159L,NS2A:H162D,NS2A:M168T,NS2A:I171V,N…
hDenV1_Brazil_ES-LACENES-321403175_2023	V	1V_E.1	94.1	84	0	C:V26G,C:G70S,C:N90S,E:D37N,E:T88A,E:I114L,E:T161I,E:K203E,E:I293T,E:S339T,E:A369T,E:A382V,E:K394R,E:I436V,E:I439V,E:I480V,NS1:V93A,NS1:S94N,NS1:V128I,NS1:N139D,NS1:N146G,NS1:I162V,NS1:V178M,NS1:I224T,NS1:K227R,NS1:I246M,NS1:Y247F,NS1:T307I,NS1:K324R,NS1:K347R,NS2A:L12I,NS2A:I15V,NS2A:S28N,NS2A:T44I,NS2A:K67R,NS2A:R82K,NS2A:V106I,NS2A:D139E,NS2A:S142P,NS2A:A147T,NS2A:F159L,NS2A:H162D,NS2A:M168T,N…
hDenV1_Brazil_ES-LACENES-321403184_2023	V	1V_E.1	94.1	85	0	C:V26G,C:G70S,C:N90S,E:D37N,E:T88A,E:I114L,E:T161I,E:K203E,E:I293T,E:S339T,E:A369T,E:A382V,E:K394R,E:I436V,E:I439V,E:I480V,NS1:V93A,NS1:S94N,NS1:V128I,NS1:N139D,NS1:N146G,NS1:I162V,NS1:V178M,NS1:I224T,NS1:K227R,NS1:I246M,NS1:Y247F,NS1:T307I,NS1:K324R,NS1:K347R,NS2A:L12I,NS2A:I15V,NS2A:S28N,NS2A:T44I,NS2A:K67R,NS2A:R82K,NS2A:V106I,NS2A:D139E,NS2A:S142P,NS2A:A147T,NS2A:F159L,NS2A:H162D,NS2A:M168T,N…
hDenV1_Brazil_ES-LACENES-321404221_2023	V	1V_E.1	88.6	82	1	C:V26G,C:G70S,E:D37N,E:T88A,E:I114L,E:T161I,E:K203E,E:I293T,E:S339T,E:A369T,E:A382V,E:I436V,E:I439V,E:I480V,NS1:V93A,NS1:S94N,NS1:V128I,NS1:N139D,NS1:N146G,NS1:I162V,NS1:V178M,NS1:I224T,NS1:K227R,NS1:I246M,NS1:Y247F,NS1:T307I,NS1:K324R,NS1:K347R,NS2A:L12I,NS2A:I15V,NS2A:S28N,NS2A:T44I,NS2A:K67R,NS2A:R82K,NS2A:V106I,NS2A:D139E,NS2A:S142P,NS2A:A147T,NS2A:F159L,NS2A:H162D,NS2A:M168T,NS2A:I171V,NS2A:…
hDenV1_Brazil_ES-LACENES-321404289_2023	V	1V_E.1	94.1	84	0	C:V26G,C:G70S,C:N90S,E:D37N,E:T88A,E:I114L,E:T161I,E:K203G,E:I293T,E:S339T,E:A369T,E:A382V,E:K394R,E:I436V,E:I439V,E:I480V,NS1:V93A,NS1:S94N,NS1:V128I,NS1:N139D,NS1:N146G,NS1:I162V,NS1:V178M,NS1:I224T,NS1:K227R,NS1:I246M,NS1:Y247F,NS1:T307I,NS1:K324R,NS1:K347R,NS2A:L12I,NS2A:I15V,NS2A:S28N,NS2A:T44I,NS2A:K67R,NS2A:R82K,NS2A:V106I,NS2A:D139E,NS2A:A147T,NS2A:F159L,NS2A:H162D,NS2A:M168T,NS2A:I171V,N…
hDenV1_Brazil_ES-LACENES-321404682_2023	V	1V_E.1	94.1	86	0	C:V26G,C:G70S,C:N90S,E:D37N,E:T88A,E:I114L,E:T161I,E:K203E,E:I293T,E:S339T,E:A369T,E:A382V,E:K394R,E:I436V,E:I439V,E:I480V,NS1:V93A,NS1:S94N,NS1:V128I,NS1:N139D,NS1:N146G,NS1:I162V,NS1:V178M,NS1:I224T,NS1:K227R,NS1:I246M,NS1:Y247F,NS1:T307I,NS1:K324R,NS1:K347R,NS2A:L12I,NS2A:I15V,NS2A:S28N,NS2A:T44I,NS2A:N63Y,NS2A:K67R,NS2A:R82K,NS2A:V106I,NS2A:D139E,NS2A:S142P,NS2A:A147T,NS2A:F159L,NS2A:H162D,NS…
hDenV1_Brazil_ES-LACENES-321482438_2024	V	1V_E.1	94.1	85	0	C:V26G,C:G70S,C:N90S,E:D37N,E:T88A,E:I114L,E:T161I,E:K203E,E:I293T,E:S339T,E:K343R,E:A369T,E:A382V,E:K394R,E:I436V,E:I439V,E:I480V,NS1:V93A,NS1:S94N,NS1:V128I,NS1:N139D,NS1:N146G,NS1:I162V,NS1:V178M,NS1:I224T,NS1:K227R,NS1:I246M,NS1:Y247F,NS1:T307I,NS1:K324R,NS1:K347R,NS2A:L12I,NS2A:I15V,NS2A:S28N,NS2A:T44I,NS2A:K67R,NS2A:R82K,NS2A:V106I,NS2A:D139E,NS2A:S142P,NS2A:A147T,NS2A:F159L,NS2A:H162D,NS2A…
hDenV1_Brazil_ES-LACENES-321482606_2024	V	1V_E.1	88.1	83	0	C:V26G,C:G70S,C:N90S,E:D37N,E:T88A,E:I114L,E:T161I,E:K203E,E:A369T,E:A382V,E:I436V,E:I439V,E:I480V,NS1:V93A,NS1:V128I,NS1:N139D,NS1:N146G,NS1:I162V,NS1:V178M,NS1:I224T,NS1:K227R,NS1:I246M,NS1:Y247F,NS1:P296T,NS1:T307I,NS1:K324R,NS1:K347R,NS2A:L12I,NS2A:I15V,NS2A:S28N,NS2A:T44I,NS2A:K67R,NS2A:R82K,NS2A:V106I,NS2A:G130S,NS2A:D139E,NS2A:S142P,NS2A:A147T,NS2A:F159L,NS2A:H162D,NS2A:M168T,NS2A:I171V,NS…
hDenV1_Brazil_ES-LACENES-321484180_2024	V	1V_E.1	93.9	84	0	C:V26G,C:G70S,C:N90S,E:D37N,E:T88A,E:I114L,E:T161I,E:K203E,E:I293T,E:S339T,E:A369T,E:A382V,E:K394R,E:I436V,E:I439V,NS1:V93A,NS1:S94N,NS1:V128I,NS1:N139D,NS1:N146G,NS1:I162V,NS1:V178M,NS1:I224T,NS1:K227R,NS1:I246M,NS1:Y247F,NS1:T307I,NS1:K324R,NS1:K347R,NS2A:L12I,NS2A:I15V,NS2A:S28N,NS2A:T44I,NS2A:K67R,NS2A:R82K,NS2A:V106I,NS2A:D139E,NS2A:S142P,NS2A:A147T,NS2A:F159L,NS2A:H162D,NS2A:M168T,NS2A:I171…
hDenV1_Brazil_ES-LACENES-321484861_2024	V	1V_E.1	94.1	87	0	C:V26G,C:G70S,C:N90S,E:D37N,E:T88A,E:I114L,E:T161I,E:K203E,E:I293T,E:S339T,E:A369T,E:A382V,E:K394R,E:I436V,E:I439V,E:I480V,NS1:V93A,NS1:S94N,NS1:V128I,NS1:N139D,NS1:N146G,NS1:I162V,NS1:V178M,NS1:I224T,NS1:K227R,NS1:I246M,NS1:Y247F,NS1:T307I,NS1:K324R,NS1:K347R,NS2A:L12I,NS2A:I15V,NS2A:S28N,NS2A:T44I,NS2A:K67R,NS2A:R82K,NS2A:V106I,NS2A:V114M,NS2A:D139E,NS2A:S142P,NS2A:A147T,NS2A:F159L,NS2A:H162D,N…
hDenV1_Brazil_ES-LACENES-321488625_2024	V	1V_E.1	93.4	84	0	C:V26G,C:G70S,C:N90S,E:D37N,E:T88A,E:I114L,E:T161I,E:K203E,E:I293T,E:S339T,E:A369T,E:A382V,E:K394R,E:I436V,E:I439V,E:I480V,NS1:V93A,NS1:S94N,NS1:V128I,NS1:N139D,NS1:N146G,NS1:I162V,NS1:V178M,NS1:I224T,NS1:K227R,NS1:I246M,NS1:Y247F,NS1:T307I,NS1:K324R,NS1:K347R,NS2A:L12I,NS2A:I15V,NS2A:S28N,NS2A:T44I,NS2A:K67R,NS2A:R82K,NS2A:V106I,NS2A:D139E,NS2A:S142P,NS2A:A147T,NS2A:F159L,NS2A:H162D,NS2A:M168T,N…
hDenV1_Brazil_ES-LACENES-321491619_2024	V	1V_E.1	94.1	85	0	C:V26G,C:G70S,C:N90S,E:D37N,E:T88A,E:I114L,E:T161I,E:K203E,E:I293T,E:S339T,E:K343R,E:A369T,E:A382V,E:K394R,E:I436V,E:I439V,E:I480V,NS1:V93A,NS1:S94N,NS1:V128I,NS1:N139D,NS1:N146G,NS1:I162V,NS1:V178M,NS1:I224T,NS1:K227R,NS1:I246M,NS1:Y247F,NS1:T307I,NS1:K324R,NS1:K347R,NS2A:L12I,NS2A:I15V,NS2A:S28N,NS2A:T44I,NS2A:K67R,NS2A:R82K,NS2A:V106I,NS2A:D139E,NS2A:S142P,NS2A:A147T,NS2A:F159L,NS2A:H162D,NS2A…
hDenV1_Brazil_ES-LACENES-321501769_2024	V	1V_E.1	93.2	81	0	C:V26G,C:G70S,C:N90S,E:D37N,E:T88A,E:I114L,E:T161I,E:K203E,E:I293T,E:S339T,E:A369T,E:K394R,E:I436V,E:I439V,E:I480V,NS1:V93A,NS1:S94N,NS1:V128I,NS1:N139D,NS1:N146G,NS1:I162V,NS1:V178M,NS1:I224T,NS1:K227R,NS1:Y247F,NS1:T307I,NS1:K324R,NS1:K347R,NS2A:L12I,NS2A:I15V,NS2A:S28N,NS2A:T44I,NS2A:K67R,NS2A:R82K,NS2A:V106I,NS2A:D139E,NS2A:S142P,NS2A:A147T,NS2A:F159L,NS2A:H162D,NS2A:M168T,NS2A:I171V,NS2A:L19…
hDenV1_Brazil_ES-LACENES-321527861_2024	V	1V_E.1	90.7	86	0	C:V26G,C:G70S,C:F72V,C:N90S,E:D37N,E:T88A,E:I114L,E:T161I,E:K203E,E:I293T,E:V312M,E:S339T,E:A369T,E:A382V,E:K394R,E:I436V,E:I439V,E:T454I,E:I480V,NS1:V93A,NS1:S94N,NS1:V128I,NS1:N139D,NS1:N146G,NS1:I162V,NS1:V178M,NS1:I224T,NS1:K227R,NS1:I246M,NS1:Y247F,NS1:T307I,NS1:K324R,NS1:K347R,NS2A:L12I,NS2A:I15V,NS2A:S28N,NS2A:T44I,NS2A:K67R,NS2A:R82K,NS2A:V106I,NS2A:D139E,NS2A:S142P,NS2A:A147T,NS2A:F159L,…
hDenV1_Brazil_ES-LACENES-321540977_2024	V	1V_E.1	94.1	85	0	C:V26G,C:G70S,C:N90S,E:D37N,E:T88A,E:I114L,E:T161I,E:K203E,E:I293T,E:S339T,E:A369T,E:A382V,E:K394R,E:I436V,E:I439V,E:I480V,NS1:V93A,NS1:S94N,NS1:V128I,NS1:N139D,NS1:N146G,NS1:I162V,NS1:V178M,NS1:I224T,NS1:K227R,NS1:I246M,NS1:Y247F,NS1:T307I,NS1:K324R,NS1:K347R,NS2A:L12I,NS2A:I15V,NS2A:S28N,NS2A:T44I,NS2A:K67R,NS2A:R82K,NS2A:V106I,NS2A:D139E,NS2A:S142P,NS2A:A147T,NS2A:F159L,NS2A:H162D,NS2A:M168T,N…
hDenV1_Brazil_ES-LACENES-321554062_2024	V	1V_E.1	94.1	86	0	C:V26G,C:G70S,C:N90S,E:D37N,E:T88A,E:I114L,E:T161I,E:K203E,E:I293T,E:S339T,E:A369T,E:A382V,E:K394R,E:I436V,E:I439V,E:I480V,NS1:V93A,NS1:S94N,NS1:V128I,NS1:N139D,NS1:N146G,NS1:I162V,NS1:V178M,NS1:I224T,NS1:K227R,NS1:I246M,NS1:Y247F,NS1:T307I,NS1:K324R,NS1:K347R,NS2A:L12I,NS2A:I15V,NS2A:S28N,NS2A:T44I,NS2A:K67R,NS2A:R82K,NS2A:V106I,NS2A:D139E,NS2A:S142P,NS2A:A147T,NS2A:F159L,NS2A:H162D,NS2A:M168T,N…
hDenV1_Brazil_ES-LACENES-321561534_2024	V	1V_E.1	94.1	86	0	C:V26G,C:G70S,C:N90S,E:D37N,E:T88A,E:I114L,E:T161I,E:K203G,E:I293T,E:S339T,E:A369T,E:A382V,E:K394R,E:I436V,E:I439V,E:I480V,NS1:V93A,NS1:S94N,NS1:V128I,NS1:N139D,NS1:N146G,NS1:I162V,NS1:V178M,NS1:I224T,NS1:K227R,NS1:I246M,NS1:Y247F,NS1:T307I,NS1:K324R,NS1:K347R,NS2A:L12I,NS2A:I15V,NS2A:S28N,NS2A:T44I,NS2A:K67R,NS2A:R82K,NS2A:M86T,NS2A:V106I,NS2A:D139E,NS2A:S142P,NS2A:A147T,NS2A:F159L,NS2A:H162D,NS…
hDenV1_Brazil_ES-LACENES-321567085_2024	V	1V_E.1	94.1	87	0	C:V26G,C:G70S,C:N90S,E:D37N,E:T88A,E:I114L,E:T161I,E:K203E,E:I293T,E:V312M,E:S339T,E:A369T,E:A382V,E:K394R,E:I436V,E:I439V,E:T454I,E:I480V,NS1:V93A,NS1:S94N,NS1:V128I,NS1:N139D,NS1:N146G,NS1:I162V,NS1:V178M,NS1:I224T,NS1:K227R,NS1:I246M,NS1:Y247F,NS1:T307I,NS1:K324R,NS1:K347R,NS2A:L12I,NS2A:I15V,NS2A:S28N,NS2A:T44I,NS2A:K67R,NS2A:R82K,NS2A:V106I,NS2A:D139E,NS2A:S142P,NS2A:A147T,NS2A:F159L,NS2A:H1…
hDenV1_Brazil_ES-LACENES-321571652_2024	V	1V_E.1	94.1	86	0	C:V26G,C:G70S,C:N90S,E:D37N,E:T88A,E:I114L,E:T161I,E:K203E,E:I293T,E:S339T,E:A369T,E:K394R,E:I436V,E:I439V,E:I480V,NS1:D83N,NS1:V93A,NS1:S94N,NS1:V128I,NS1:N139D,NS1:N146G,NS1:I162V,NS1:V178M,NS1:I224T,NS1:K227R,NS1:Y247F,NS1:I251V,NS1:T307I,NS1:K324R,NS1:K347R,NS2A:L12I,NS2A:I15V,NS2A:R24K,NS2A:S28N,NS2A:T44I,NS2A:K67R,NS2A:R82K,NS2A:V106I,NS2A:D139E,NS2A:S142P,NS2A:A147T,NS2A:F159L,NS2A:H162D,N…
hDenV1_Brazil_ES-LACENES-321571832_2024	V	1V_E.1	94.1	83	0	C:V26G,C:G70S,C:N90S,E:D37N,E:T88A,E:I114L,E:T161I,E:K203E,E:I293T,E:S339T,E:A369T,E:K394R,E:I436V,E:I439V,E:I480V,NS1:V93A,NS1:S94N,NS1:V128I,NS1:N139D,NS1:N146G,NS1:I162V,NS1:V178M,NS1:I224T,NS1:K227R,NS1:Y247F,NS1:T307I,NS1:K324R,NS1:K347R,NS2A:L12I,NS2A:I15V,NS2A:S28N,NS2A:T44I,NS2A:K67R,NS2A:R82K,NS2A:V106I,NS2A:D139E,NS2A:S142P,NS2A:A147T,NS2A:F159L,NS2A:H162D,NS2A:M168T,NS2A:I171V,NS2A:L19…
hDenV1_Brazil_ES-LACENES-321572219_2024	V	1V_E.1	94.1	87	0	C:V26G,C:G70S,C:N90S,E:D37N,E:T88A,E:I114L,E:T161I,E:K203E,E:I293T,E:V312M,E:S339T,E:A369T,E:A382V,E:K394R,E:I436V,E:I439V,E:I480V,NS1:N7S,NS1:V93A,NS1:S94N,NS1:V128I,NS1:N139D,NS1:N146G,NS1:I162V,NS1:V178M,NS1:I224T,NS1:K227R,NS1:I246M,NS1:Y247F,NS1:T307I,NS1:K324R,NS1:K347R,NS2A:L12I,NS2A:I15V,NS2A:S28N,NS2A:T44I,NS2A:K67R,NS2A:R82K,NS2A:V106I,NS2A:D139E,NS2A:S142P,NS2A:A147T,NS2A:F159L,NS2A:H1…
hDenV1_Brazil_ES-LACENES-321580396_2024	V	1V_E.1	93.8	84	0	C:V26G,C:G70S,C:N90S,E:D37N,E:T88A,E:I114L,E:T161I,E:K203G,E:I293T,E:S339T,E:A369T,E:A382V,E:I436V,E:I439V,E:I480V,NS1:V93A,NS1:S94N,NS1:V128I,NS1:N139D,NS1:N146G,NS1:I162V,NS1:V178M,NS1:I224T,NS1:K227R,NS1:I246M,NS1:Y247F,NS1:T307I,NS1:K324R,NS1:K347R,NS2A:L12I,NS2A:I15V,NS2A:S28N,NS2A:T44I,NS2A:K67R,NS2A:R82K,NS2A:V106I,NS2A:D139E,NS2A:A147T,NS2A:F159L,NS2A:H162D,NS2A:M168T,NS2A:I171V,NS2A:L199…
hDenV1_Brazil_ES-LACENES-321583961_2024	V	1V_E.1	94.1	87	0	C:V26G,C:G70S,C:N90S,E:D37N,E:T88A,E:I114L,E:T161I,E:K203E,E:I293T,E:S339T,E:K343R,E:A369T,E:A382V,E:K394R,E:I436V,E:I439V,E:I480V,NS1:V93A,NS1:S94N,NS1:V128I,NS1:N139D,NS1:N146G,NS1:I162V,NS1:V178M,NS1:I224T,NS1:K227R,NS1:I246M,NS1:Y247F,NS1:T307I,NS1:K324R,NS1:K347R,NS2A:L12I,NS2A:I15V,NS2A:S28N,NS2A:T44I,NS2A:K67R,NS2A:M78I,NS2A:R82K,NS2A:V106I,NS2A:D139E,NS2A:S142P,NS2A:A147T,NS2A:F159L,NS2A:…
hDenV1_Brazil_ES-LACENES-321584205_2024	V	1V_E.1	94.1	86	0	C:V26G,C:G70S,C:N90S,E:D37N,E:T88A,E:I114L,E:T161I,E:K203E,E:I293T,E:S339T,E:A369T,E:A382V,E:K394R,E:I436V,E:I439V,E:I480V,NS1:V93A,NS1:S94N,NS1:V128I,NS1:N139D,NS1:N146G,NS1:I162V,NS1:V178M,NS1:I224T,NS1:K227R,NS1:I246M,NS1:Y247F,NS1:T307I,NS1:K324R,NS1:K347R,NS2A:L12I,NS2A:I15V,NS2A:S28N,NS2A:T44I,NS2A:K67R,NS2A:R82K,NS2A:V106I,NS2A:D139E,NS2A:S142P,NS2A:A147T,NS2A:F159L,NS2A:H162D,NS2A:M168T,N…
hDenV1_Brazil_ES-LACENES-321584399_2024	V	1V_E.1	77.8	67	0	C:V26G,C:G70S,C:N90S,E:D37N,E:T68I,E:T88A,E:I114L,E:T161I,E:K203E,E:I293T,E:S339T,E:A369T,E:A382V,E:K394R,E:I436V,E:I439V,E:I480V,NS1:I162V,NS1:V178M,NS1:I224T,NS1:K227R,NS1:I246M,NS1:Y247F,NS1:T307I,NS1:K324R,NS1:K347R,NS2A:L12I,NS2A:I15V,NS2A:S28N,NS2A:T44I,NS2A:K67R,NS2A:R82K,NS2B:V11I,NS2B:E63Q,NS2B:I106V,NS3:E43D,NS3:A91T,NS3:A112T,NS3:V384I,NS3:I474V,NS4A:Q19L,NS4A:A59V,NS4A:R76K,NS4A:I89T,…
hDenV1_Brazil_ES-LACENES-321586029_2024	V	1V_E.1	94.1	86	0	C:V26G,C:G70S,C:N90S,E:D37N,E:T88A,E:I114L,E:T161I,E:K203E,E:I293T,E:S339T,E:A369T,E:A382V,E:K394R,E:I436V,E:I439V,E:I480V,NS1:V93A,NS1:S94N,NS1:V128I,NS1:N139D,NS1:N146G,NS1:I162V,NS1:V178M,NS1:I224T,NS1:K227R,NS1:I246M,NS1:Y247F,NS1:T307I,NS1:K324R,NS1:K347R,NS2A:L12I,NS2A:I15V,NS2A:S28N,NS2A:T44I,NS2A:K67R,NS2A:R82K,NS2A:V106I,NS2A:D139E,NS2A:S142P,NS2A:A147T,NS2A:F159L,NS2A:H162D,NS2A:M168T,N…
hDenV1_Brazil_ES-LACENES-321588601_2024	V	1V_E.1	94.1	84	0	C:V26G,C:G70S,C:N90S,E:D37N,E:T88A,E:I114L,E:T161I,E:K203E,E:I293T,E:S339T,E:A369T,E:A382V,E:K394R,E:I436V,E:I439V,E:I480V,NS1:V93A,NS1:S94N,NS1:V128I,NS1:N139D,NS1:N146G,NS1:I162V,NS1:V178M,NS1:I224T,NS1:K227R,NS1:I246M,NS1:Y247F,NS1:T307I,NS1:K324R,NS1:K347R,NS2A:L12I,NS2A:I15V,NS2A:S28N,NS2A:T44I,NS2A:K67R,NS2A:R82K,NS2A:V106I,NS2A:D139E,NS2A:S142P,NS2A:A147T,NS2A:F159L,NS2A:H162D,NS2A:M168T,N…
hDenV1_Brazil_ES-LACENES-321590378_2024	V	1V_E.1	94.1	87	0	C:V26G,C:G70S,C:N90S,E:D37N,E:T88A,E:I114L,E:T161I,E:K203E,E:I293T,E:V312M,E:S339T,E:A369T,E:A382V,E:K394R,E:I436V,E:I439V,E:T454I,E:I480V,NS1:V93A,NS1:S94N,NS1:V128I,NS1:N139D,NS1:N146G,NS1:I162V,NS1:V178M,NS1:I224T,NS1:K227R,NS1:I246M,NS1:Y247F,NS1:T307I,NS1:K324R,NS1:K347R,NS2A:L12I,NS2A:I15V,NS2A:S28N,NS2A:T44I,NS2A:K67R,NS2A:R82K,NS2A:V106I,NS2A:D139E,NS2A:S142P,NS2A:A147T,NS2A:F159L,NS2A:H1…
hDenV1_Brazil_ES-LACENES-321591132_2024	V	1V_E.1	94.1	89	0	C:V26G,C:G70S,C:N90S,E:D37N,E:T88A,E:I114L,E:T161I,E:K203E,E:I293T,E:S339T,E:A369T,E:A382V,E:K394R,E:I436V,E:I439V,E:I480V,NS1:V93A,NS1:S94N,NS1:V128I,NS1:N139D,NS1:N146G,NS1:I162V,NS1:V178M,NS1:I224T,NS1:K227R,NS1:I246M,NS1:Y247F,NS1:T307I,NS1:K324R,NS1:K347R,NS2A:L12I,NS2A:I15V,NS2A:S28N,NS2A:T44I,NS2A:K67R,NS2A:R82K,NS2A:V106I,NS2A:D139E,NS2A:S142P,NS2A:A147T,NS2A:F159L,NS2A:H162D,NS2A:M168T,N…
hDenV1_Brazil_ES-LACENES-321593936_2024	V	1V_E.1	92.7	86	0	C:V26G,C:G70S,C:N90S,E:D37N,E:T88A,E:I114L,E:T161I,E:K203E,E:I293T,E:S339T,E:K343R,E:A369T,E:A382V,E:K394R,E:I436V,E:I439V,E:I480V,NS1:V93A,NS1:S94N,NS1:V128I,NS1:N139D,NS1:N146G,NS1:I162V,NS1:V178M,NS1:I224T,NS1:K227R,NS1:I246M,NS1:Y247F,NS1:T307I,NS1:K324R,NS1:K347R,NS2A:L12I,NS2A:I15V,NS2A:S28N,NS2A:T44M,NS2A:K67R,NS2A:R82K,NS2A:V106I,NS2A:D139E,NS2A:S142P,NS2A:A147T,NS2A:F159L,NS2A:H162D,NS2A…
hDenV1_Brazil_ES-LACENES-321605407_2024	V	1V_E.1	94	86	0	C:V26G,C:G70S,C:N90S,E:D37N,E:T88A,E:I114L,E:T161I,E:K203E,E:I293T,E:S339T,E:K343R,E:A369T,E:A382V,E:K394R,E:I436V,E:I439V,E:I480V,NS1:V93A,NS1:S94N,NS1:V128I,NS1:N139D,NS1:N146G,NS1:I162V,NS1:V178M,NS1:I224T,NS1:K227R,NS1:I246M,NS1:Y247F,NS1:T307I,NS1:K324R,NS1:K347R,NS2A:L12I,NS2A:I15V,NS2A:S28N,NS2A:T44I,NS2A:K67R,NS2A:R82K,NS2A:V106I,NS2A:D139E,NS2A:S142P,NS2A:A147T,NS2A:F159L,NS2A:H162D,NS2A…
hDenV1_Brazil_ES-LACENES-321608390_2024	V	1V_E.1	94	86	0	C:V26G,C:G70S,C:N90S,E:D37N,E:T88A,E:I114L,E:T161I,E:K203E,E:I293T,E:V312M,E:S339T,E:A369T,E:A382V,E:K394R,E:I436V,E:I439V,E:I480V,NS1:V93A,NS1:S94N,NS1:V128I,NS1:N139D,NS1:N146G,NS1:I162V,NS1:V178M,NS1:I224T,NS1:K227R,NS1:I246M,NS1:Y247F,NS1:T307I,NS1:K324R,NS1:K347R,NS2A:L12I,NS2A:I15V,NS2A:S28N,NS2A:T44I,NS2A:K67R,NS2A:R82K,NS2A:V106I,NS2A:D139E,NS2A:S142P,NS2A:A147T,NS2A:F159L,NS2A:H162D,NS2A…
hDenV1_Brazil_ES-LACENES-321609606_2024	V	1V_E.1	93.9	88	0	C:V26G,C:G70S,C:N90S,E:D37N,E:T68I,E:T88A,E:I114L,E:T161I,E:K203E,E:K291R,E:I293T,E:S339T,E:A369T,E:A382V,E:K394R,E:I436V,E:I439V,E:I480V,NS1:V93A,NS1:S94N,NS1:V128I,NS1:N139D,NS1:N146G,NS1:I162V,NS1:V178M,NS1:I224T,NS1:K227R,NS1:I246M,NS1:Y247F,NS1:T307I,NS1:K324R,NS1:K347R,NS2A:L12I,NS2A:I15V,NS2A:S28N,NS2A:T44I,NS2A:K67R,NS2A:R82K,NS2A:V106I,NS2A:D139E,NS2A:S142P,NS2A:A147T,NS2A:F159L,NS2A:H16…
hDenV1_Brazil_ES-LACENMG-321374463_2023	V	1V_E.1	93.6	83	0	C:V26G,C:G70S,C:N90S,E:D37N,E:T88A,E:I114L,E:T161I,E:K203E,E:I293T,E:S339T,E:A369T,E:A382V,E:K394R,E:I436V,E:I439V,E:I480V,NS1:V93A,NS1:S94N,NS1:V128I,NS1:N139D,NS1:N146G,NS1:I162V,NS1:V178M,NS1:I224T,NS1:K227R,NS1:I246M,NS1:Y247F,NS1:T307I,NS1:K324R,NS1:K347R,NS2A:L12I,NS2A:I15V,NS2A:S28N,NS2A:T44I,NS2A:K67R,NS2A:R82K,NS2A:V106I,NS2A:D139E,NS2A:S142P,NS2A:A147T,NS2A:F159L,NS2A:H162D,NS2A:M168T,N…
hDenV1_Brazil_ES-LACENMG-321378378_2023	V	1V_E.1	92.7	84	0	C:V26G,C:G70S,C:R82Q,C:N90S,E:D37N,E:T88A,E:I114L,E:T161I,E:K203E,E:I293T,E:S339T,E:A369T,E:A382V,E:K394R,E:I436V,E:I439V,E:I480V,NS1:V93A,NS1:S94N,NS1:V128I,NS1:N139D,NS1:N146G,NS1:I162V,NS1:V178M,NS1:I224T,NS1:K227R,NS1:I246M,NS1:Y247F,NS1:T307I,NS1:K324R,NS1:K347R,NS2A:L12I,NS2A:I15V,NS2A:S28N,NS2A:T44I,NS2A:K67R,NS2A:R82K,NS2A:V106I,NS2A:D139E,NS2A:S142P,NS2A:A147T,NS2A:F159L,NS2A:H162D,NS2A:…
hDenV1_Brazil_ES-LACENMG-321404974_2023	V	1V_E.1	92.9	81	0	C:V26G,C:G70S,C:N90S,E:D37N,E:T88A,E:I114L,E:T161I,E:K203G,E:I293T,E:S339T,E:A369T,E:A382V,E:K394R,E:I436V,E:I439V,E:I480V,NS1:V93A,NS1:S94N,NS1:V128I,NS1:N139D,NS1:N146G,NS1:I162V,NS1:V178M,NS1:I224T,NS1:K227R,NS1:I246M,NS1:Y247F,NS1:T307I,NS1:K324R,NS1:K347R,NS2A:L12I,NS2A:I15V,NS2A:S28N,NS2A:T44I,NS2A:K67R,NS2A:R82K,NS2A:V106I,NS2A:D139E,NS2A:A147T,NS2A:F159L,NS2A:H162D,NS2A:M168T,NS2A:L199F,N…
hDenV1_Brazil_ES-LACENMG-321413562_2023	V	1V_E.1	93.9	86	0	C:V26G,C:G70S,C:N90S,E:D37N,E:T88A,E:I114L,E:T161I,E:K203E,E:S225L,E:I293T,E:S339T,E:A369T,E:A382V,E:K394R,E:I436V,E:I439V,E:I480V,NS1:V93A,NS1:S94N,NS1:V128I,NS1:N139D,NS1:N146G,NS1:I162V,NS1:V178M,NS1:I224T,NS1:K227R,NS1:I246M,NS1:Y247F,NS1:T307I,NS1:K324R,NS1:K347R,NS2A:L12I,NS2A:I15V,NS2A:S28N,NS2A:T44I,NS2A:K67R,NS2A:R82K,NS2A:V106I,NS2A:D139E,NS2A:S142P,NS2A:A147T,NS2A:F159L,NS2A:H162D,NS2A…
hDenV1_Brazil_ES-LACENMG-321446240_2023	V	1V_E.1	93.7	84	0	C:V26G,C:G70S,C:N90S,E:D37N,E:T88A,E:I114L,E:T161I,E:K203E,E:I293T,E:V312M,E:S339T,E:A369T,E:A382V,E:K394R,E:I436V,E:I439V,E:I480V,NS1:V93A,NS1:S94N,NS1:V128I,NS1:N139D,NS1:N146G,NS1:I162V,NS1:V178M,NS1:I224T,NS1:K227R,NS1:I246M,NS1:Y247F,NS1:T307I,NS1:K324R,NS1:K347R,NS2A:L12I,NS2A:I15V,NS2A:S28N,NS2A:T44I,NS2A:K67R,NS2A:R82K,NS2A:V106I,NS2A:D139E,NS2A:S142P,NS2A:A147T,NS2A:F159L,NS2A:H162D,NS2A…
hDenV1_Brazil_ES-LACENMG-321478110_2024	V	1V_E.1	93.5	86	0	C:V26G,C:G70S,C:N90S,E:D37N,E:T88A,E:I114L,E:T161I,E:K203E,E:I293T,E:S339T,E:A369T,E:A382V,E:K394R,E:I436V,E:I439V,E:I480V,NS1:V93A,NS1:S94N,NS1:V128I,NS1:N139D,NS1:N146G,NS1:I162V,NS1:V178M,NS1:I224T,NS1:K227R,NS1:I246M,NS1:Y247F,NS1:T307I,NS1:K324R,NS1:K347R,NS2A:L12I,NS2A:I15V,NS2A:S28N,NS2A:T44I,NS2A:K67R,NS2A:R82K,NS2A:V106I,NS2A:D139E,NS2A:S142P,NS2A:A147T,NS2A:F159L,NS2A:H162D,NS2A:M168T,N…
hDenV1_Brazil_ES-LACENES-220420000111_2022	VI	1V_E.1	94.1	86	0	C:V26G,C:G70S,C:N90S,E:D37N,E:T88A,E:I114L,E:T161I,E:K203E,E:I293T,E:S339T,E:A369T,E:K394R,E:I436V,E:I439V,E:I480V,NS1:V93A,NS1:S94N,NS1:V128I,NS1:N139D,NS1:N146G,NS1:I162V,NS1:V178M,NS1:I224T,NS1:K227R,NS1:Y247F,NS1:T307I,NS1:K324R,NS1:K347R,NS2A:L12I,NS2A:I15V,NS2A:R24K,NS2A:S28N,NS2A:T44I,NS2A:K67R,NS2A:R82K,NS2A:V106I,NS2A:L120M,NS2A:D139E,NS2A:S142P,NS2A:A147T,NS2A:F159L,NS2A:H162D,NS2A:M168…
hDenV1_Brazil_ES-LACENES-321357362_2023	VI	1V_E.1	94	86	0	C:V26G,C:G70S,C:N90S,E:D37N,E:T88A,E:I114L,E:T161I,E:K203E,E:I293T,E:S339T,E:A369T,E:K394R,E:I436V,E:I439V,E:I480V,NS1:V93A,NS1:S94N,NS1:V128I,NS1:N139D,NS1:N146G,NS1:I162V,NS1:V178M,NS1:I224T,NS1:K227R,NS1:Y247F,NS1:T307I,NS1:K324R,NS1:K347R,NS2A:L12I,NS2A:I15V,NS2A:R24K,NS2A:S28N,NS2A:T44I,NS2A:K67R,NS2A:R82K,NS2A:V106I,NS2A:L120M,NS2A:L123V,NS2A:D139E,NS2A:S142P,NS2A:A147T,NS2A:F159L,NS2A:H162…
hDenV1_Brazil_ES-LACENES-321400385_2023	VI	1V_E.1	94.1	86	0	C:V26G,C:G70S,C:N90S,E:D37N,E:T88A,E:I114L,E:T161I,E:K203E,E:I293T,E:S339T,E:A369T,E:K394R,E:I436V,E:I439V,E:I480V,NS1:V93A,NS1:S94N,NS1:V128I,NS1:N139D,NS1:N146G,NS1:I162V,NS1:V178M,NS1:I224T,NS1:K227R,NS1:Y247F,NS1:T307I,NS1:K324R,NS1:K347R,NS2A:L12I,NS2A:I15V,NS2A:R24K,NS2A:S28N,NS2A:T44I,NS2A:K67R,NS2A:R82K,NS2A:V106I,NS2A:L120M,NS2A:L123V,NS2A:D139E,NS2A:S142P,NS2A:A147T,NS2A:F159L,NS2A:H162…
hDenV1_Brazil_ES-LACENES-321400597_2023	VI	1V_E.1	94.1	86	0	C:V26G,C:G70S,C:N90S,E:D37N,E:T88A,E:I114L,E:T161I,E:K203E,E:I293T,E:S339T,E:A369T,E:K394R,E:I436V,E:I439V,E:I480V,NS1:V93A,NS1:S94N,NS1:V128I,NS1:N139D,NS1:N146G,NS1:I162V,NS1:V178M,NS1:I224T,NS1:K227R,NS1:Y247F,NS1:T307I,NS1:K324R,NS1:K347R,NS2A:L12I,NS2A:I15V,NS2A:R24K,NS2A:S28N,NS2A:T44I,NS2A:K67R,NS2A:R82K,NS2A:V106I,NS2A:L120M,NS2A:D139E,NS2A:S142P,NS2A:A147T,NS2A:F159L,NS2A:H162D,NS2A:M168…
hDenV1_Brazil_ES-LACENES-321493238_2024	VI	1V_E.1	94.1	84	0	C:V26G,C:G70S,C:N90S,E:D37N,E:T88A,E:I114L,E:T161I,E:K203E,E:I293T,E:S339T,E:A369T,E:K394R,E:I436V,E:I439V,E:I480V,NS1:V93A,NS1:S94N,NS1:V128I,NS1:N139D,NS1:N146G,NS1:I162V,NS1:V178M,NS1:I224T,NS1:K227R,NS1:Y247F,NS1:T307I,NS1:K324R,NS1:K347R,NS2A:L12I,NS2A:I15V,NS2A:R24K,NS2A:S28N,NS2A:T44I,NS2A:K67R,NS2A:R82K,NS2A:V106I,NS2A:L120M,NS2A:D139E,NS2A:S142P,NS2A:A147T,NS2A:F159L,NS2A:H162D,NS2A:M168…
hDenV1_Brazil_ES-LACENES-321502691_2024	VI	1V_E.1	94.1	87	0	C:V26G,C:G70S,C:N90S,E:D37N,E:T88A,E:I114L,E:T161I,E:K203E,E:I293T,E:S339T,E:A369T,E:K394R,E:I436V,E:I439V,E:I480V,NS1:V93A,NS1:S94N,NS1:V128I,NS1:N139D,NS1:N146G,NS1:I162V,NS1:V178M,NS1:I224T,NS1:K227R,NS1:Y247F,NS1:T307I,NS1:K324R,NS1:K347R,NS2A:L12I,NS2A:I15V,NS2A:R24K,NS2A:S28N,NS2A:T44I,NS2A:K67R,NS2A:R82K,NS2A:V106I,NS2A:L120M,NS2A:D139E,NS2A:S142P,NS2A:A147T,NS2A:F159L,NS2A:H162D,NS2A:M168…
hDenV1_Brazil_ES-LACENES-321547958_2024	VI	1V_E.1	94.1	86	0	C:V26G,C:G70S,C:N90S,E:T88A,E:I114L,E:T161I,E:K203E,E:I293T,E:S339T,E:A369T,E:K394R,E:I436V,E:I439V,E:I480V,NS1:V93A,NS1:V128I,NS1:N139D,NS1:N146G,NS1:I162V,NS1:V178M,NS1:I224T,NS1:K227R,NS1:Y247F,NS1:T307I,NS1:K324R,NS1:K347R,NS2A:L12I,NS2A:I15V,NS2A:R24K,NS2A:S28N,NS2A:T44I,NS2A:K67R,NS2A:R82K,NS2A:V106I,NS2A:L120M,NS2A:D139E,NS2A:S142P,NS2A:A147T,NS2A:F159L,NS2A:H162D,NS2A:M168T,NS2A:I171V,NS2…
hDenV1_Brazil_ES-LACENES-321566663_2024	VI	1V_E.1	94.1	86	0	C:V26G,C:G70S,C:N90S,E:D37N,E:T88A,E:I114L,E:T161I,E:K203E,E:I293T,E:S339T,E:A369T,E:K394R,E:I436V,E:I439V,E:I480V,NS1:V93A,NS1:S94N,NS1:V128I,NS1:N139D,NS1:N146G,NS1:I162V,NS1:V178M,NS1:I224T,NS1:K227R,NS1:Y247F,NS1:T307I,NS1:K324R,NS1:K347R,NS2A:L12I,NS2A:I15V,NS2A:R24K,NS2A:S28N,NS2A:T44I,NS2A:K67R,NS2A:R82K,NS2A:V106I,NS2A:L120M,NS2A:D139E,NS2A:S142P,NS2A:A147T,NS2A:F159L,NS2A:H162D,NS2A:I171…
hDenV1_Brazil_ES-LACENES-321598725_2024	VI	1V_E.1	94.1	85	0	C:V26G,C:G70S,C:N90S,E:D37N,E:T88A,E:I114L,E:T161I,E:K203E,E:I293T,E:S339T,E:A369T,E:K394R,E:I436V,E:I439V,E:I480V,NS1:V93A,NS1:S94N,NS1:V128I,NS1:N139D,NS1:N146G,NS1:I162V,NS1:V178M,NS1:I224T,NS1:K227R,NS1:Y247F,NS1:T307I,NS1:K324R,NS1:K347R,NS2A:L12I,NS2A:I15V,NS2A:R24K,NS2A:S28N,NS2A:T44I,NS2A:K67R,NS2A:R82K,NS2A:V106I,NS2A:L120M,NS2A:D139E,NS2A:S142P,NS2A:A147T,NS2A:F159L,NS2A:H162D,NS2A:M168…
hDenV1_Brazil_ES-LACENES-321598729_2024	VI	1V_E.1	94.1	85	0	C:V26G,C:G70S,C:N90S,E:D37N,E:T88A,E:I114L,E:T161I,E:K203E,E:I293T,E:S339T,E:A369T,E:K394R,E:I436V,E:I439V,E:I480V,NS1:V93A,NS1:S94N,NS1:V128I,NS1:N139D,NS1:N146G,NS1:I162V,NS1:V178M,NS1:I224T,NS1:K227R,NS1:Y247F,NS1:T307I,NS1:K324R,NS1:K347R,NS2A:L12I,NS2A:I15V,NS2A:R24K,NS2A:S28N,NS2A:T44I,NS2A:K67R,NS2A:R82K,NS2A:V106I,NS2A:L120M,NS2A:D139E,NS2A:S142P,NS2A:A147T,NS2A:F159L,NS2A:H162D,NS2A:M168…
hDenV1_Brazil_ES-LACENES-321736104_2025	VI	1V_E.1	82.4	74	0	2K:M17T,C:V26G,C:G70S,C:N90S,E:D37N,E:T88A,E:I114L,E:T161I,E:K203E,NS1:V128I,NS1:N139D,NS1:N146G,NS1:I162V,NS1:V178M,NS1:I224T,NS1:K227R,NS1:Y247F,NS1:T307I,NS1:K324R,NS1:K347R,NS2A:L12I,NS2A:I15V,NS2A:R24K,NS2A:S28N,NS2A:T44I,NS2A:K67R,NS2A:R82K,NS2A:D139E,NS2A:S142P,NS2A:I171V,NS2A:L199F,NS2B:V11I,NS2B:E63Q,NS2B:T102A,NS2B:I106V,NS3:E43G,NS3:A91T,NS3:A112T,NS3:R185K,NS3:V221I,NS3:K255R,NS3:V384…
hDenV1_Brazil_ES-LACENMG-321456301_2023	VI	1V_E.1	92	81	0	C:V26G,C:G70S,C:N90S,E:D37N,E:T88A,E:I114L,E:T161I,E:K203E,E:I293T,E:S339T,E:A369T,E:K394R,E:I436V,E:I439V,E:I480V,NS1:V93A,NS1:S94N,NS1:V128I,NS1:N139D,NS1:N146G,NS1:I162V,NS1:V178M,NS1:I224T,NS1:K227R,NS1:Y247F,NS1:T307I,NS1:K324R,NS1:K347R,NS2A:L12I,NS2A:I15V,NS2A:R24K,NS2A:S28N,NS2A:T44I,NS2A:K67R,NS2A:R82K,NS2A:V106I,NS2A:L120M,NS2A:F159L,NS2A:H162D,NS2A:M168T,NS2A:I171V,NS2A:L199F,NS2B:V11I…
hDenV1_Brazil_ES-LACENMG-321503621_2024	VI	1V_E.1	93	84	0	C:V26G,C:G70S,C:N90S,E:D37N,E:T88A,E:I114L,E:T161I,E:K203E,E:I293T,E:S339T,E:A369T,E:K394R,E:I436V,E:I439V,E:I480V,NS1:V93A,NS1:S94N,NS1:V128I,NS1:N139D,NS1:N146G,NS1:I162V,NS1:V178M,NS1:I224T,NS1:K227R,NS1:Y247F,NS1:T307I,NS1:K324R,NS1:K347R,NS2A:L12I,NS2A:I15V,NS2A:R24K,NS2A:S28N,NS2A:T44I,NS2A:K67R,NS2A:R82K,NS2A:V106I,NS2A:L120M,NS2A:F159L,NS2A:H162D,NS2A:M168T,NS2A:I171V,NS2A:L199F,NS2B:V11I…

## Sheet: C
DENV-1 · C protein · AA substitutions and deletions — Espírito Santo sequences
Sequence	Genotype-lineage	Coverage (%)	C substitutions	C deletions	Total AA subs (genome)
DENV1-IMT-BC33_Brazil-ES_2024	1V_E.1	85.4	V26G, G70S, N90S		81
DENV1-IMT-BC35_Brazil-ES_2024	1V_E.1	89.5	V26G, G70S, N90S		86
DENV1-IMT-BC36_Brazil-ES_2024	1V_E.1	94	V26G, G70S, N90S		86
DENV1-IMT-BC37_Brazil-ES_2024	1V_E.1	84.3	V26G, G70S, N90S		82
DENV1-IMT-BC38_Brazil-ES_2024	1V_E.1	91.6	V26G, G70S, N90S		82
DENV1-IMT-BC39_Brazil-ES_2024	1V_A	91.7	V26G, G70S, N90S, M95I, T103A		87
DENV1-IMT-BC46_Brazil-ES_2024	1V_E.1	89.4	V26G, G70S, N90S		83
DENV1-IMT-BC47_Brazil-ES_2024	1V_E.1	88.9	V26G, G70S, N90S		84
DENV1-IMT-BC48_Brazil-ES_2024	1V_E.1	94	V26G, G70S, N90S		87
DENV1-IMT-BC50_Brazil-ES_2024	1V_E.1	94	V26G, G70S, N90S		87
DENV1-IMT-BC51_Brazil-ES_2024	1V_E.1	94	V26G, G70S, N90S		86
DENV1-IMT-BC56_Brazil-ES_2024	1V_E.1	89.6	V26G, G70S, N90S		86
DENV1-IMT-L2BC41_Brazil-ES_2024	1V_E.1	91.5	V26G, G70S, N90S		87
DENV1-IMT-L2BC45_Brazil-ES_2024	1V_E.1	84.4	V26G, G70S, N90S		78
DENV1-IMT-L2BC50_Brazil-ES_2024	1V_E.1	84.2	V26G, G70S, N90S		80
DENV1-IMT-L2BC52_Brazil-ES_2024	1V_E.1	81.2	V26G, G70S, N90S		72
IMT-JP-hDenV1_Brazil_ES-ITpS-20370_2023	1V_E.1	75.4	V26G, G70S, N90S		51
IMT-WSS-hDenV1_Brazil_ES-ITpS-20369_2023	1V_E.1	85.4	V26G, G70S, N90S		77
hDenV1_Brazil_ES-ITpS-20281_2023	1V_E.1	93.3	V26G, G70S, N90S		85
hDenV1_Brazil_ES-ITpS-20301_2023	1V_E.1	93.3	V26G, G70S, N90S		86
hDenV1_Brazil_ES-ITpS-20304_2023	1V_E.1	93.3	V26G, G70S, N90S		85
hDenV1_Brazil_ES-ITpS-20305_2023	1V_E.1	90.7	V26G, G70S, N90S		86
hDenV1_Brazil_ES-ITpS-20312_2023	1V_E.1	92.5	V26G, G70S, N90S		86
hDenV1_Brazil_ES-ITpS-20858_2023	1V_E.1	93.7	V26G, G70S, N90S		85
hDenV1_Brazil_ES-LACENES-200208000017_2020	1V_A	94.1	V26G, G70S, N90S, M95I, T103A		88
hDenV1_Brazil_ES-LACENES-200333000808_2020	1V_E.1	94.1	V26G, G70S, N90S		81
hDenV1_Brazil_ES-LACENES-210208002520_2021	1V_A	94.1	V26G, G70S, N90S, M95I, T103A		89
hDenV1_Brazil_ES-LACENES-210208003033_2021	1V_A	94.1	V26G, G70S, N90S, M95I, T103A		90
hDenV1_Brazil_ES-LACENES-210311002650_2021	1V_A	93.8	V26G, G70S, N90S, M95I, T103A		89
hDenV1_Brazil_ES-LACENES-210333035066_2021	1V_E.1	94.1	V26G, G70S, N90S		84
hDenV1_Brazil_ES-LACENES-220333026638_2022	1V_E.1	94.1	V26G, G70S, N90S		84
hDenV1_Brazil_ES-LACENES-220420000111_2022	1V_E.1	94.1	V26G, G70S, N90S		86
hDenV1_Brazil_ES-LACENES-321353585_2023	1V_E.1	94.1	V26G, G70S, N90S		86
hDenV1_Brazil_ES-LACENES-321356708_2023	1V_E.1	94.1	V26G, G70S, N90S		87
hDenV1_Brazil_ES-LACENES-321357362_2023	1V_E.1	94	V26G, G70S, N90S		86
hDenV1_Brazil_ES-LACENES-321399825_2023	1V_E.1	93.2	V26G, G70S, N90S		85
hDenV1_Brazil_ES-LACENES-321400101_2023	1V_E.1	94.1	V26G, G70S, N90S		85
hDenV1_Brazil_ES-LACENES-321400189_2023	1V_E.1	94.1	V26G, G70S, N90S		87
hDenV1_Brazil_ES-LACENES-321400385_2023	1V_E.1	94.1	V26G, G70S, N90S		86
hDenV1_Brazil_ES-LACENES-321400392_2023	1V_A	94.1	V26G, G70S, N90S, M95I, T103A		90
hDenV1_Brazil_ES-LACENES-321400425_2023	1V_A	94.1	V26G, G70S, N90S, M95I, T103A		91
hDenV1_Brazil_ES-LACENES-321400550_2023	1V_E.1	94.1	V26G, G70S, N90S		85
hDenV1_Brazil_ES-LACENES-321400597_2023	1V_E.1	94.1	V26G, G70S, N90S		86
hDenV1_Brazil_ES-LACENES-321401556_2023	1V_E.1	94.1	V26G, G70S, N90S		85
hDenV1_Brazil_ES-LACENES-321401579_2023	1V_E.1	94.1	V26G, G70S, N90S		84
hDenV1_Brazil_ES-LACENES-321401624_2023	1V_E.1	94.1	V26G, G70S, N90S		86
hDenV1_Brazil_ES-LACENES-321401652_2023	1V_E.1	93.8	V26G, G70S, N90S		86
hDenV1_Brazil_ES-LACENES-321401810_2023	1V_A	94.1	V26G, G70S, N90S, N93T, M95I, T103A		92
hDenV1_Brazil_ES-LACENES-321401821_2023	1V_E.1	93.2	V26G, G70S, N90S		85
hDenV1_Brazil_ES-LACENES-321402454_2023	1V_E.1	94.1	V26G, G70S, N90S		85
hDenV1_Brazil_ES-LACENES-321403102_2023	1V_A	94.1	V26G, G70S, N90S, M95I, T103A		89
hDenV1_Brazil_ES-LACENES-321403109_2023	1V_A	94.1	V26G, G70S, N90S, M95I, T103A		89
hDenV1_Brazil_ES-LACENES-321403175_2023	1V_E.1	94.1	V26G, G70S, N90S		84
hDenV1_Brazil_ES-LACENES-321403184_2023	1V_E.1	94.1	V26G, G70S, N90S		85
hDenV1_Brazil_ES-LACENES-321403711_2023	1V_A	94.1	V26G, G70S, N90S, M95I, T103A		89
hDenV1_Brazil_ES-LACENES-321404221_2023	1V_E.1	88.6	V26G, G70S		82
hDenV1_Brazil_ES-LACENES-321404289_2023	1V_E.1	94.1	V26G, G70S, N90S		84
hDenV1_Brazil_ES-LACENES-321404682_2023	1V_E.1	94.1	V26G, G70S, N90S		86
hDenV1_Brazil_ES-LACENES-321405091_2023	1V_E.1	94.1	V26G, G70S, N90S		86
hDenV1_Brazil_ES-LACENES-321405234_2023	1V_E.1	94	V26G, G70S, N90S, V102A		86
hDenV1_Brazil_ES-LACENES-321482006_2024	1V_E.1	93.2	V26G, G70S, N90S		87
hDenV1_Brazil_ES-LACENES-321482018_2024	1V_E.1	94.1	V26G, G70S, N90S		86
hDenV1_Brazil_ES-LACENES-321482034_2024	1V_E.1	93.2	V26G, G70S, N90S		84
hDenV1_Brazil_ES-LACENES-321482329_2024	1V_E.1	89.1	V26G, G70S, N90S		77
hDenV1_Brazil_ES-LACENES-321482438_2024	1V_E.1	94.1	V26G, G70S, N90S		85
hDenV1_Brazil_ES-LACENES-321482486_2024	1V_E.1	94.1	V26G, G70S, N90S		83
hDenV1_Brazil_ES-LACENES-321482606_2024	1V_E.1	88.1	V26G, G70S, N90S		83
hDenV1_Brazil_ES-LACENES-321482790_2024	1V_E.1	73.7	V26G, G70S, N90S		63
hDenV1_Brazil_ES-LACENES-321484180_2024	1V_E.1	93.9	V26G, G70S, N90S		84
hDenV1_Brazil_ES-LACENES-321484762_2024	1V_E.1	93.8	V26G, G70S, N90S		84
hDenV1_Brazil_ES-LACENES-321484861_2024	1V_E.1	94.1	V26G, G70S, N90S		87
hDenV1_Brazil_ES-LACENES-321484948_2024	1V_E.1	93.8	V26G, G70S, N90S		82
hDenV1_Brazil_ES-LACENES-321488358_2024	1V_E.1	93	V26G, G70S, N90S		85
hDenV1_Brazil_ES-LACENES-321488625_2024	1V_E.1	93.4	V26G, G70S, N90S		84
hDenV1_Brazil_ES-LACENES-321491619_2024	1V_E.1	94.1	V26G, G70S, N90S		85
hDenV1_Brazil_ES-LACENES-321492925_2024	1V_E.1	94.1	V26G, G70S, N90S		83
hDenV1_Brazil_ES-LACENES-321493238_2024	1V_E.1	94.1	V26G, G70S, N90S		84
hDenV1_Brazil_ES-LACENES-321500232_2024	1V_E.1	93.2	V26G, G70S, N90S		81
hDenV1_Brazil_ES-LACENES-321501458_2024	1V_E.1	94.1	V26G, G70S, N90S		83
hDenV1_Brazil_ES-LACENES-321501769_2024	1V_E.1	93.2	V26G, G70S, N90S		81
hDenV1_Brazil_ES-LACENES-321502291_2024	1V_E.1	93.2	V26G, G70S, N90S		82
hDenV1_Brazil_ES-LACENES-321502436_2024	1V_E.1	94.1	V26G, G70S, N90S		83
hDenV1_Brazil_ES-LACENES-321502691_2024	1V_E.1	94.1	V26G, G70S, N90S		87
hDenV1_Brazil_ES-LACENES-321516939_2024	1V_F	92.9	V26G, G70S, N90S		84
hDenV1_Brazil_ES-LACENES-321527861_2024	1V_E.1	90.7	V26G, G70S, F72V, N90S		86
hDenV1_Brazil_ES-LACENES-321533048_2024	1V_E.1	94.1	V26G, G70S, N90S		83
hDenV1_Brazil_ES-LACENES-321538605_2024	1V_E.1	93.7	V26G, G70S, N90S		84
hDenV1_Brazil_ES-LACENES-321540977_2024	1V_E.1	94.1	V26G, G70S, N90S		85
hDenV1_Brazil_ES-LACENES-321547958_2024	1V_E.1	94.1	V26G, G70S, N90S		86
hDenV1_Brazil_ES-LACENES-321552188_2024	1V_E.1	94.1	V26G, G70S, N90S		83
hDenV1_Brazil_ES-LACENES-321554062_2024	1V_E.1	94.1	V26G, G70S, N90S		86
hDenV1_Brazil_ES-LACENES-321561534_2024	1V_E.1	94.1	V26G, G70S, N90S		86
hDenV1_Brazil_ES-LACENES-321562281_2024	1V_E.1	94.1	V26G, G70S, N90S		84
hDenV1_Brazil_ES-LACENES-321566663_2024	1V_E.1	94.1	V26G, G70S, N90S		86
hDenV1_Brazil_ES-LACENES-321567085_2024	1V_E.1	94.1	V26G, G70S, N90S		87
hDenV1_Brazil_ES-LACENES-321571652_2024	1V_E.1	94.1	V26G, G70S, N90S		86
hDenV1_Brazil_ES-LACENES-321571832_2024	1V_E.1	94.1	V26G, G70S, N90S		83
hDenV1_Brazil_ES-LACENES-321572219_2024	1V_E.1	94.1	V26G, G70S, N90S		87
hDenV1_Brazil_ES-LACENES-321575378_2024	1V_E.1	94.1	V26G, G70S, N90S, K99R		87
hDenV1_Brazil_ES-LACENES-321580396_2024	1V_E.1	93.8	V26G, G70S, N90S		84
hDenV1_Brazil_ES-LACENES-321582432_2024	1V_E.1	94.1	V26G, G70S, N90S		89
hDenV1_Brazil_ES-LACENES-321583643_2024	1V_E.1	94.1	V26G, G70S, N90S		85
hDenV1_Brazil_ES-LACENES-321583961_2024	1V_E.1	94.1	V26G, G70S, N90S		87
hDenV1_Brazil_ES-LACENES-321584205_2024	1V_E.1	94.1	V26G, G70S, N90S		86
hDenV1_Brazil_ES-LACENES-321584399_2024	1V_E.1	77.8	V26G, G70S, N90S		67
hDenV1_Brazil_ES-LACENES-321586029_2024	1V_E.1	94.1	V26G, G70S, N90S		86
hDenV1_Brazil_ES-LACENES-321587054_2024	1V_E.1	94.1	V26G, G70S, N90S		90
hDenV1_Brazil_ES-LACENES-321588601_2024	1V_E.1	94.1	V26G, G70S, N90S		84
hDenV1_Brazil_ES-LACENES-321589458_2024	1V_E.1	94	V26G, G70S, N90S		90
hDenV1_Brazil_ES-LACENES-321589750_2024	1V_E.1	93	V26G, G70S, N90S		90
hDenV1_Brazil_ES-LACENES-321590336_2024	1V_E.1	94.1	V26G, G70S, N90S		86
hDenV1_Brazil_ES-LACENES-321590378_2024	1V_E.1	94.1	V26G, G70S, N90S		87
hDenV1_Brazil_ES-LACENES-321591132_2024	1V_E.1	94.1	V26G, G70S, N90S		89
hDenV1_Brazil_ES-LACENES-321592326_2024	1V_E.1	72.3	V26G, G70S, N90S		70
hDenV1_Brazil_ES-LACENES-321592605_2024	1V_E.1	94.1	V26G, G70S, N90S		87
hDenV1_Brazil_ES-LACENES-321592992_2024	1V_E.1	94.1	V26G, G70S, N90S		85
hDenV1_Brazil_ES-LACENES-321593936_2024	1V_E.1	92.7	V26G, G70S, N90S		86
hDenV1_Brazil_ES-LACENES-321596295_2024	1V_E.1	94.1	V26G, G70S, N90S		83
hDenV1_Brazil_ES-LACENES-321596797_2024	1V_E.1	94.1	V26G, G70S, N90S		87
hDenV1_Brazil_ES-LACENES-321597856_2024	1V_E.1	90.6	V26G, G70S, N90S		80
hDenV1_Brazil_ES-LACENES-321598725_2024	1V_E.1	94.1	V26G, G70S, N90S		85
hDenV1_Brazil_ES-LACENES-321598729_2024	1V_E.1	94.1	V26G, G70S, N90S		85
hDenV1_Brazil_ES-LACENES-321600915_2024	1V_E.1	94	V26G, G70S, N90S		85
hDenV1_Brazil_ES-LACENES-321603881_2024	1V_E.1	93.9	V26G, G70S, N90S		85
hDenV1_Brazil_ES-LACENES-321605407_2024	1V_E.1	94	V26G, G70S, N90S		86
hDenV1_Brazil_ES-LACENES-321605609_2024	1V_E.1	94.1	V26G, G70S, N90S		87
hDenV1_Brazil_ES-LACENES-321606138_2024	1V_E.1	94.1	V26G, G70S, N90S		84
hDenV1_Brazil_ES-LACENES-321608390_2024	1V_E.1	94	V26G, G70S, N90S		86
hDenV1_Brazil_ES-LACENES-321609432_2024	1V_E.1	93.2	V26G, G70S, N90S		92
hDenV1_Brazil_ES-LACENES-321609606_2024	1V_E.1	93.9	V26G, G70S, N90S		88
hDenV1_Brazil_ES-LACENES-321610168_2024	1V_E.1	93.2	V26G, G70S, N90S		83
hDenV1_Brazil_ES-LACENES-321708534_2025	1V_E.1	89.2	V26G, G70S, N90S		79
hDenV1_Brazil_ES-LACENES-321736099_2025	1V_E.1	94.1	V26G, G70S, N90S		83
hDenV1_Brazil_ES-LACENES-321736104_2025	1V_E.1	82.4	V26G, G70S, N90S		74
hDenV1_Brazil_ES-LACENES-321736107_2025	1V_E.1	93.8	V26G, G70S, N90S		89
hDenV1_Brazil_ES-LACENMG-321374463_2023	1V_E.1	93.6	V26G, G70S, N90S		83
hDenV1_Brazil_ES-LACENMG-321378378_2023	1V_E.1	92.7	V26G, G70S, R82Q, N90S		84
hDenV1_Brazil_ES-LACENMG-321378382_2023	1V_E.1	87.9	V26G, G70S, N90S		73
hDenV1_Brazil_ES-LACENMG-321379169_2023	1V_E.1	93.9	V26G, G70S, N90S		87
hDenV1_Brazil_ES-LACENMG-321404974_2023	1V_E.1	92.9	V26G, G70S, N90S		81
hDenV1_Brazil_ES-LACENMG-321412095_2023	1V_E.1	93.9	V26G, G70S, N90S		84
hDenV1_Brazil_ES-LACENMG-321413562_2023	1V_E.1	93.9	V26G, G70S, N90S		86
hDenV1_Brazil_ES-LACENMG-321413667_2023	1V_E.1	93.9	V26G, G70S, N90S		83
hDenV1_Brazil_ES-LACENMG-321430393_2023	1V_E.1	90.8	V26G, G70S, N90S		74
hDenV1_Brazil_ES-LACENMG-321431374_2023	1V_E.1	93.9	V26G, G70S, N90S		86
hDenV1_Brazil_ES-LACENMG-321446240_2023	1V_E.1	93.7	V26G, G70S, N90S		84
hDenV1_Brazil_ES-LACENMG-321456301_2023	1V_E.1	92	V26G, G70S, N90S		81
hDenV1_Brazil_ES-LACENMG-321477595_2024	1V_E.1	92.4	V26G, G70S, N90S		80
hDenV1_Brazil_ES-LACENMG-321478110_2024	1V_E.1	93.5	V26G, G70S, N90S		86
hDenV1_Brazil_ES-LACENMG-321503610_2024	1V_E.1	93.1	V26G, G70S, N90S		84
hDenV1_Brazil_ES-LACENMG-321503621_2024	1V_E.1	93	V26G, G70S, N90S		84

## Sheet: prM
DENV-1 · prM protein · AA substitutions and deletions — Espírito Santo sequences
Sequence	Genotype-lineage	Coverage (%)	prM substitutions	prM deletions	Total AA subs (genome)
DENV1-IMT-BC33_Brazil-ES_2024	1V_E.1	85.4	T59A, E72D, D89E, K122R		81
DENV1-IMT-BC35_Brazil-ES_2024	1V_E.1	89.5	T35A, T59A, E72D, D89E, K122R		86
DENV1-IMT-BC36_Brazil-ES_2024	1V_E.1	94	T59A, E72D, D89E, K122R, L138P		86
DENV1-IMT-BC37_Brazil-ES_2024	1V_E.1	84.3	T59A, E72D, D89E, K122R		82
DENV1-IMT-BC38_Brazil-ES_2024	1V_E.1	91.6	T59A, E72D, D89E, K122R		82
DENV1-IMT-BC39_Brazil-ES_2024	1V_A	91.7	A29V, M33V, T59A, E72D		87
DENV1-IMT-BC46_Brazil-ES_2024	1V_E.1	89.4	T59A, E72D, D89E, K122R		83
DENV1-IMT-BC47_Brazil-ES_2024	1V_E.1	88.9	T59A, E72D, D89E, K122R		84
DENV1-IMT-BC48_Brazil-ES_2024	1V_E.1	94	T59A, E72D, D89E, K122R		87
DENV1-IMT-BC50_Brazil-ES_2024	1V_E.1	94	T59A, E72D, D89E, K122R		87
DENV1-IMT-BC51_Brazil-ES_2024	1V_E.1	94	T59A, E72D, D89E, K122R		86
DENV1-IMT-BC56_Brazil-ES_2024	1V_E.1	89.6	T59A, E72D, D89E, K122R		86
DENV1-IMT-L2BC41_Brazil-ES_2024	1V_E.1	91.5	T59A, E72D, D89E, K122R		87
DENV1-IMT-L2BC45_Brazil-ES_2024	1V_E.1	84.4	T59A, E72D, K122R		78
DENV1-IMT-L2BC50_Brazil-ES_2024	1V_E.1	84.2	T59A, E72D, K122R		80
DENV1-IMT-L2BC52_Brazil-ES_2024	1V_E.1	81.2	T59A, E72D, K122R		72
IMT-JP-hDenV1_Brazil_ES-ITpS-20370_2023	1V_E.1	75.4	T59A, E72D, K122R		51
IMT-WSS-hDenV1_Brazil_ES-ITpS-20369_2023	1V_E.1	85.4	T59A, E72D, D89E, K122R		77
hDenV1_Brazil_ES-ITpS-20281_2023	1V_E.1	93.3	T59A, E72D, D89E, K122R		85
hDenV1_Brazil_ES-ITpS-20301_2023	1V_E.1	93.3	T59A, E72D, D89E, K122R		86
hDenV1_Brazil_ES-ITpS-20304_2023	1V_E.1	93.3	T59A, E72D, D89E, K122R		85
hDenV1_Brazil_ES-ITpS-20305_2023	1V_E.1	90.7	T59A, E72D, D89E, K122R		86
hDenV1_Brazil_ES-ITpS-20312_2023	1V_E.1	92.5	T59A, E72D, D89E, K122R		86
hDenV1_Brazil_ES-ITpS-20858_2023	1V_E.1	93.7	T59A, E72D, K122R		85
hDenV1_Brazil_ES-LACENES-200208000017_2020	1V_A	94.1	A29V, T59A, E72D		88
hDenV1_Brazil_ES-LACENES-200333000808_2020	1V_E.1	94.1	T59V, E72D, D89E, K122R		81
hDenV1_Brazil_ES-LACENES-210208002520_2021	1V_A	94.1	A29V, T59A, E72D		89
hDenV1_Brazil_ES-LACENES-210208003033_2021	1V_A	94.1	A29V, T59A, E72D		90
hDenV1_Brazil_ES-LACENES-210311002650_2021	1V_A	93.8	A29V, T59A, E72D		89
hDenV1_Brazil_ES-LACENES-210333035066_2021	1V_E.1	94.1	T59A, E72D, D89E, K122R		84
hDenV1_Brazil_ES-LACENES-220333026638_2022	1V_E.1	94.1	T59V, E72D, D89E, K122R		84
hDenV1_Brazil_ES-LACENES-220420000111_2022	1V_E.1	94.1	T59A, E72D, D89E, K122R		86
hDenV1_Brazil_ES-LACENES-321353585_2023	1V_E.1	94.1	T59A, E72D, D89E, K122R		86
hDenV1_Brazil_ES-LACENES-321356708_2023	1V_E.1	94.1	T59A, E72D, D89E, K122R		87
hDenV1_Brazil_ES-LACENES-321357362_2023	1V_E.1	94	T59A, E72D, D89E, K122R		86
hDenV1_Brazil_ES-LACENES-321399825_2023	1V_E.1	93.2	T59A, E72D, D89E, K122R		85
hDenV1_Brazil_ES-LACENES-321400101_2023	1V_E.1	94.1	T59A, E72D, D89E, K122R		85
hDenV1_Brazil_ES-LACENES-321400189_2023	1V_E.1	94.1	T59A, E72D, D89E, K122R		87
hDenV1_Brazil_ES-LACENES-321400385_2023	1V_E.1	94.1	T59A, E72D, D89E, K122R		86
hDenV1_Brazil_ES-LACENES-321400392_2023	1V_A	94.1	A29V, T59A, E72D, T73A		90
hDenV1_Brazil_ES-LACENES-321400425_2023	1V_A	94.1	A29V, T59A, E72D, T73A		91
hDenV1_Brazil_ES-LACENES-321400550_2023	1V_E.1	94.1	T59A, E72D, D89E, K122R		85
hDenV1_Brazil_ES-LACENES-321400597_2023	1V_E.1	94.1	T59A, E72D, D89E, K122R		86
hDenV1_Brazil_ES-LACENES-321401556_2023	1V_E.1	94.1	T59A, E72D, D89E, K122R		85
hDenV1_Brazil_ES-LACENES-321401579_2023	1V_E.1	94.1	T59A, E72D, D89E, K122R		84
hDenV1_Brazil_ES-LACENES-321401624_2023	1V_E.1	94.1	T59A, E72D, D89E, K122R		86
hDenV1_Brazil_ES-LACENES-321401652_2023	1V_E.1	93.8	T59A, E72D, D89E, K122R		86
hDenV1_Brazil_ES-LACENES-321401810_2023	1V_A	94.1	A29V, M33V, T59A, E72D		92
hDenV1_Brazil_ES-LACENES-321401821_2023	1V_E.1	93.2	T59A, E72D, D89E, K122R		85
hDenV1_Brazil_ES-LACENES-321402454_2023	1V_E.1	94.1	T59A, E72D, D89E, K122R, L138F		85
hDenV1_Brazil_ES-LACENES-321403102_2023	1V_A	94.1	A29V, T59A, E72D		89
hDenV1_Brazil_ES-LACENES-321403109_2023	1V_A	94.1	A29V, T59A, E72D		89
hDenV1_Brazil_ES-LACENES-321403175_2023	1V_E.1	94.1	T59A, E72D, D89E, K122R		84
hDenV1_Brazil_ES-LACENES-321403184_2023	1V_E.1	94.1	T59A, E72D, D89E, K122R		85
hDenV1_Brazil_ES-LACENES-321403711_2023	1V_A	94.1	A29V, T59A, E72D, T73A		89
hDenV1_Brazil_ES-LACENES-321404221_2023	1V_E.1	88.6	R6V, G7V, A38G, E72D, D89E, K122R		82
hDenV1_Brazil_ES-LACENES-321404289_2023	1V_E.1	94.1	T59A, E72D, D89E, K122R		84
hDenV1_Brazil_ES-LACENES-321404682_2023	1V_E.1	94.1	T59A, E72D, D89E, K122R		86
hDenV1_Brazil_ES-LACENES-321405091_2023	1V_E.1	94.1	T59A, E72D, D89E, K122R		86
hDenV1_Brazil_ES-LACENES-321405234_2023	1V_E.1	94	T59A, E72D, D89E, K122R		86
hDenV1_Brazil_ES-LACENES-321482006_2024	1V_E.1	93.2	T59A, E72D, D89E, K122R		87
hDenV1_Brazil_ES-LACENES-321482018_2024	1V_E.1	94.1	T59A, E72D, D89E, K122R		86
hDenV1_Brazil_ES-LACENES-321482034_2024	1V_E.1	93.2	T59A, E72D, D89E, K122R		84
hDenV1_Brazil_ES-LACENES-321482329_2024	1V_E.1	89.1	T59A, E72D, D89E, K122R		77
hDenV1_Brazil_ES-LACENES-321482438_2024	1V_E.1	94.1	T59A, E72D, D89E, K122R		85
hDenV1_Brazil_ES-LACENES-321482486_2024	1V_E.1	94.1	T59A, E72D, D89E, K122R		83
hDenV1_Brazil_ES-LACENES-321482606_2024	1V_E.1	88.1	T59A, E72D, D89E, K122R		83
hDenV1_Brazil_ES-LACENES-321482790_2024	1V_E.1	73.7	D89E, K122R		63
hDenV1_Brazil_ES-LACENES-321484180_2024	1V_E.1	93.9	T59A, E72D, D89E, K122R, I153V		84
hDenV1_Brazil_ES-LACENES-321484762_2024	1V_E.1	93.8	T59A, E72D, D89E, K122R		84
hDenV1_Brazil_ES-LACENES-321484861_2024	1V_E.1	94.1	T59A, E72D, D89E, K122R, K151R, I153V		87
hDenV1_Brazil_ES-LACENES-321484948_2024	1V_E.1	93.8	T59A, E72D, D89E, K122R		82
hDenV1_Brazil_ES-LACENES-321488358_2024	1V_E.1	93	M49L, T59V, E72D, D89E, K122R		85
hDenV1_Brazil_ES-LACENES-321488625_2024	1V_E.1	93.4	T59A, E72D, D89E, K122R, I153V		84
hDenV1_Brazil_ES-LACENES-321491619_2024	1V_E.1	94.1	T59A, E72D, D89E, K122R		85
hDenV1_Brazil_ES-LACENES-321492925_2024	1V_E.1	94.1	T59A, E72D, D89E, K122R		83
hDenV1_Brazil_ES-LACENES-321493238_2024	1V_E.1	94.1	T59A, E72D, D89E, K122R		84
hDenV1_Brazil_ES-LACENES-321500232_2024	1V_E.1	93.2	T59A, E72D, D89E, K122R		81
hDenV1_Brazil_ES-LACENES-321501458_2024	1V_E.1	94.1	T59A, E72D, D89E, K122R		83
hDenV1_Brazil_ES-LACENES-321501769_2024	1V_E.1	93.2	T59A, E72D, D89E, K122R		81
hDenV1_Brazil_ES-LACENES-321502291_2024	1V_E.1	93.2	T59A, E72D, D89E, K122R		82
hDenV1_Brazil_ES-LACENES-321502436_2024	1V_E.1	94.1	T59A, E72D, D89E, K122R		83
hDenV1_Brazil_ES-LACENES-321502691_2024	1V_E.1	94.1	S15G, T59A, E72D, D89E, K122R		87
hDenV1_Brazil_ES-LACENES-321516939_2024	1V_F	92.9	A29V, T59A, E72D, K122R		84
hDenV1_Brazil_ES-LACENES-321527861_2024	1V_E.1	90.7	T59A, E72D, D89E, K122R		86
hDenV1_Brazil_ES-LACENES-321533048_2024	1V_E.1	94.1	T59A, E72D, D89E, K122R, I136T		83
hDenV1_Brazil_ES-LACENES-321538605_2024	1V_E.1	93.7	T59A, E72D, D89E, K122R		84
hDenV1_Brazil_ES-LACENES-321540977_2024	1V_E.1	94.1	T59A, E72D, D89E, K122R		85
hDenV1_Brazil_ES-LACENES-321547958_2024	1V_E.1	94.1	S15G, T59A, E72D, D89E, K122R		86
hDenV1_Brazil_ES-LACENES-321552188_2024	1V_E.1	94.1	T59A, E72D, D89E, K122R		83
hDenV1_Brazil_ES-LACENES-321554062_2024	1V_E.1	94.1	T59A, E72D, D89E, K122R		86
hDenV1_Brazil_ES-LACENES-321561534_2024	1V_E.1	94.1	T59A, E72D, D89E, K122R		86
hDenV1_Brazil_ES-LACENES-321562281_2024	1V_E.1	94.1	T59A, E72D, D89E, K122R		84
hDenV1_Brazil_ES-LACENES-321566663_2024	1V_E.1	94.1	T59A, E72D, D89E, K122R		86
hDenV1_Brazil_ES-LACENES-321567085_2024	1V_E.1	94.1	T59A, E72D, D89E, K122R		87
hDenV1_Brazil_ES-LACENES-321571652_2024	1V_E.1	94.1	T59A, E72D, D89E, K122R		86
hDenV1_Brazil_ES-LACENES-321571832_2024	1V_E.1	94.1	T59A, E72D, D89E, K122R		83
hDenV1_Brazil_ES-LACENES-321572219_2024	1V_E.1	94.1	T59A, E72D, D89E, K122R		87
hDenV1_Brazil_ES-LACENES-321575378_2024	1V_E.1	94.1	T59A, E72D, D89E, K122R		87
hDenV1_Brazil_ES-LACENES-321580396_2024	1V_E.1	93.8	T59A, E72D, D89E, K122R		84
hDenV1_Brazil_ES-LACENES-321582432_2024	1V_E.1	94.1	T59A, E72D, D89E, K122R		89
hDenV1_Brazil_ES-LACENES-321583643_2024	1V_E.1	94.1	T59A, E72D, D89E, K122R		85
hDenV1_Brazil_ES-LACENES-321583961_2024	1V_E.1	94.1	T59A, E72D, D89E, K122R		87
hDenV1_Brazil_ES-LACENES-321584205_2024	1V_E.1	94.1	T59A, E72D, D89E, K122R		86
hDenV1_Brazil_ES-LACENES-321584399_2024	1V_E.1	77.8	T59A, E72D, D89E, K122R		67
hDenV1_Brazil_ES-LACENES-321586029_2024	1V_E.1	94.1	T59A, E72D, D89E, K122R		86
hDenV1_Brazil_ES-LACENES-321587054_2024	1V_E.1	94.1	T59A, E72D, D89E, K122R, I136T		90
hDenV1_Brazil_ES-LACENES-321588601_2024	1V_E.1	94.1	T59A, E72D, D89E, K122R		84
hDenV1_Brazil_ES-LACENES-321589458_2024	1V_E.1	94	T59A, E72D, D89E, K122R, I136T		90
hDenV1_Brazil_ES-LACENES-321589750_2024	1V_E.1	93	T59A, E72D, D89E, K122R		90
hDenV1_Brazil_ES-LACENES-321590336_2024	1V_E.1	94.1	T59A, E72D, D89E, K122R		86
hDenV1_Brazil_ES-LACENES-321590378_2024	1V_E.1	94.1	T59A, E72D, D89E, K122R		87
hDenV1_Brazil_ES-LACENES-321591132_2024	1V_E.1	94.1	T59A, E72D, D89E, K122R		89
hDenV1_Brazil_ES-LACENES-321592326_2024	1V_E.1	72.3	T59A, E72D, D89E, K122R		70
hDenV1_Brazil_ES-LACENES-321592605_2024	1V_E.1	94.1	T59A, E72D, D89E, K122R		87
hDenV1_Brazil_ES-LACENES-321592992_2024	1V_E.1	94.1	T59A, E72D, D89E, K122R		85
hDenV1_Brazil_ES-LACENES-321593936_2024	1V_E.1	92.7	T59A, E72D, D89E, K122R		86
hDenV1_Brazil_ES-LACENES-321596295_2024	1V_E.1	94.1	T59A, E72D, T83I, D89E, K122R		83
hDenV1_Brazil_ES-LACENES-321596797_2024	1V_E.1	94.1	T59A, E72D, D89E, K122R		87
hDenV1_Brazil_ES-LACENES-321597856_2024	1V_E.1	90.6	T59A, E72D, T83I, D89E, K122R		80
hDenV1_Brazil_ES-LACENES-321598725_2024	1V_E.1	94.1	T59A, E72D, D89E, K122R		85
hDenV1_Brazil_ES-LACENES-321598729_2024	1V_E.1	94.1	T59A, E72D, D89E, K122R		85
hDenV1_Brazil_ES-LACENES-321600915_2024	1V_E.1	94	T59A, E72D, D89E, K122R, I136T		85
hDenV1_Brazil_ES-LACENES-321603881_2024	1V_E.1	93.9	T59A, E72D, D89E, K122R		85
hDenV1_Brazil_ES-LACENES-321605407_2024	1V_E.1	94	T59A, E72D, D89E, K122R		86
hDenV1_Brazil_ES-LACENES-321605609_2024	1V_E.1	94.1	T59A, E72D, D89E, K122R, A143V		87
hDenV1_Brazil_ES-LACENES-321606138_2024	1V_E.1	94.1	T59A, E72D, D89E, K122R		84
hDenV1_Brazil_ES-LACENES-321608390_2024	1V_E.1	94	T59A, E72D, D89E, K122R		86
hDenV1_Brazil_ES-LACENES-321609432_2024	1V_E.1	93.2	T59A, E72D, D89E, K122R		92
hDenV1_Brazil_ES-LACENES-321609606_2024	1V_E.1	93.9	T59A, E72D, D89E, K122R		88
hDenV1_Brazil_ES-LACENES-321610168_2024	1V_E.1	93.2	T59A, E72D, D89E, K122R		83
hDenV1_Brazil_ES-LACENES-321708534_2025	1V_E.1	89.2	T59A, E72D, D89E, K122R		79
hDenV1_Brazil_ES-LACENES-321736099_2025	1V_E.1	94.1	T59A, E72D, D89E, K122R		83
hDenV1_Brazil_ES-LACENES-321736104_2025	1V_E.1	82.4	T59A, E72D, D89E, K122R		74
hDenV1_Brazil_ES-LACENES-321736107_2025	1V_E.1	93.8	T59A, E72D, D89E, K122R		89
hDenV1_Brazil_ES-LACENMG-321374463_2023	1V_E.1	93.6	T59A, E72D, D89E, K122R		83
hDenV1_Brazil_ES-LACENMG-321378378_2023	1V_E.1	92.7	T59A, E72D, D89E, K122R		84
hDenV1_Brazil_ES-LACENMG-321378382_2023	1V_E.1	87.9	S28P, T59A, E72D, D89E, K122R		73
hDenV1_Brazil_ES-LACENMG-321379169_2023	1V_E.1	93.9	T59A, E72D, D89E, K122R		87
hDenV1_Brazil_ES-LACENMG-321404974_2023	1V_E.1	92.9	T59A, E72D, D89E, K122R		81
hDenV1_Brazil_ES-LACENMG-321412095_2023	1V_E.1	93.9	T59A, E72D, D89E, K122R		84
hDenV1_Brazil_ES-LACENMG-321413562_2023	1V_E.1	93.9	T59A, E72D, D89E, K122R		86
hDenV1_Brazil_ES-LACENMG-321413667_2023	1V_E.1	93.9	T59A, E72D, D89E, K122R		83
hDenV1_Brazil_ES-LACENMG-321430393_2023	1V_E.1	90.8	T59A, E72D, D89E, K122R		74
hDenV1_Brazil_ES-LACENMG-321431374_2023	1V_E.1	93.9	T59A, E72D, D89E, K122R		86
hDenV1_Brazil_ES-LACENMG-321446240_2023	1V_E.1	93.7	T59A, E72D, D89E, K122R		84
hDenV1_Brazil_ES-LACENMG-321456301_2023	1V_E.1	92	T59A, E72D, D89E, K122R		81
hDenV1_Brazil_ES-LACENMG-321477595_2024	1V_E.1	92.4	T59A, E72D, D89E, K122R		80
hDenV1_Brazil_ES-LACENMG-321478110_2024	1V_E.1	93.5	T59A, E72D, D89E, K122R		86
hDenV1_Brazil_ES-LACENMG-321503610_2024	1V_E.1	93.1	S15G, T59A, E72D, D89E, K122R		84
hDenV1_Brazil_ES-LACENMG-321503621_2024	1V_E.1	93	S15G, T59A, E72D, D89E, K122R		84

## Sheet: E
DENV-1 · E protein · AA substitutions and deletions — Espírito Santo sequences
Sequence	Genotype-lineage	Coverage (%)	E substitutions	E deletions	Total AA subs (genome)
DENV1-IMT-BC33_Brazil-ES_2024	1V_E.1	85.4	D37N, T88A, I114L, T161I, K203E, I293T, S339T, K343R, A369T, A382V, K394R, I436V, I439V, I480V		81
DENV1-IMT-BC35_Brazil-ES_2024	1V_E.1	89.5	D37N, T88A, I114L, T161I, K203E, I293T, S339T, K343R, A369T, A382V, K394R, I436V, I439V, I480V		86
DENV1-IMT-BC36_Brazil-ES_2024	1V_E.1	94	D37N, T88A, I114L, T161I, K203E, I293T, S339T, A369T, K394R, I436V, I439V, I480V		86
DENV1-IMT-BC37_Brazil-ES_2024	1V_E.1	84.3	D37N, T88A, I114L, T161I, K203E, I293T, S339T, K343R, A369T, A382V, K394R, I436V, I439V, I480V		82
DENV1-IMT-BC38_Brazil-ES_2024	1V_E.1	91.6	D37N, T88A, I114L, T161I, K203E, I293T, S339T, A369T, K394R, I436V, I439V, I480V		82
DENV1-IMT-BC39_Brazil-ES_2024	1V_A	91.7	I6V, D37N, T88A, I114L, T161I, K203E, I293T, S338L, S339T, A369T, V428L, I439V		87
DENV1-IMT-BC46_Brazil-ES_2024	1V_E.1	89.4	D37N, T88A, I114L, T161I, K203E, I293T, S339T, A369T, A382V, K394R, I436V, I439V, I480V		83
DENV1-IMT-BC47_Brazil-ES_2024	1V_E.1	88.9	D37N, T88A, I114L, T161I, K203E, I293T, S339T, K343R, A369T, A382V, K394R, I436V, I439V, I480V		84
DENV1-IMT-BC48_Brazil-ES_2024	1V_E.1	94	D37N, T88A, I114L, T161I, K203E, I293T, V312M, S339T, A369T, A382V, K394R, I436V, I439V, T454I, I480V		87
DENV1-IMT-BC50_Brazil-ES_2024	1V_E.1	94	D37N, T88A, I114L, T161I, K203E, I293T, S339T, K343R, A369T, A382V, K394R, I436V, I439V, I480V		87
DENV1-IMT-BC51_Brazil-ES_2024	1V_E.1	94	D37N, T88A, I114L, T161I, K203E, I293T, S339T, K343R, A369T, A382V, K394R, I436V, I439V, I480V		86
DENV1-IMT-BC56_Brazil-ES_2024	1V_E.1	89.6	D37N, T88A, I114L, T161I, K203E, I293T, S339T, K343R, T346A, A369T, A382V, K394R, I436V, I439V, I480V		86
DENV1-IMT-L2BC41_Brazil-ES_2024	1V_E.1	91.5	D37N, T88A, I114L, T161I, K203E, I293T, S339T, K343R, A369T, A382V, K394R, I436V, I439V, I480V		87
DENV1-IMT-L2BC45_Brazil-ES_2024	1V_E.1	84.4	D37N, T88A, I114L, T161I, K203E, I293T, S339T, A369T, K394R, I436V, I439V, I480V		78
DENV1-IMT-L2BC50_Brazil-ES_2024	1V_E.1	84.2	D37N, T88A, I114L, T161I, K203E, I293T, S339T, K343R, A369T, A382V, K394R, I436V, I439V, I461V, I480V		80
DENV1-IMT-L2BC52_Brazil-ES_2024	1V_E.1	81.2	D37N, T88A, I114L, T161I, K203E, I293T, S339T, K343R, A369T, A382V, K394R, I436V, I439V, I461V, I480V		72
IMT-JP-hDenV1_Brazil_ES-ITpS-20370_2023	1V_E.1	75.4	D37N, I293T, S339T, A369T, K394R, I436V, I480V		51
IMT-WSS-hDenV1_Brazil_ES-ITpS-20369_2023	1V_E.1	85.4	D37N, T88A, I114L, T161I, K203E, S339T, A369T, K394R, I436V, I439V, I461V, I480V		77
hDenV1_Brazil_ES-ITpS-20281_2023	1V_E.1	93.3	D37N, T88A, I114L, T161I, K203E, I293T, S339T, A369T, K394R, I436V, I439V, I480V		85
hDenV1_Brazil_ES-ITpS-20301_2023	1V_E.1	93.3	D37N, T88A, I114L, T161I, K203E, I293T, V312M, S339T, A369T, A382V, K394R, I436V, I439V, I480V		86
hDenV1_Brazil_ES-ITpS-20304_2023	1V_E.1	93.3	D37N, T88A, I114L, T161I, A168S, K203E, I293T, S339T, A369T, K394R, I436V, I439V, I480V		85
hDenV1_Brazil_ES-ITpS-20305_2023	1V_E.1	90.7	A35G, D37N, T88A, I114L, T161I, K203E, I293T, S339T, A369T, K394R, I436V, I439V, I480V		86
hDenV1_Brazil_ES-ITpS-20312_2023	1V_E.1	92.5	D37N, T88A, I114L, T161I, K203E, S227P, I293T, S339I, A369T, A382V, K394R, I436V, I439V, I480V		86
hDenV1_Brazil_ES-ITpS-20858_2023	1V_E.1	93.7	D37N, T88A, I114L, T161I, K203E, I293T, S339T, A369T, K394R, I436V, I480V		85
hDenV1_Brazil_ES-LACENES-200208000017_2020	1V_A	94.1	I6V, D37N, T88A, I114L, T161I, T189S, K203E, I293T, S338L, S339T, A369T, V428L, I439V		88
hDenV1_Brazil_ES-LACENES-200333000808_2020	1V_E.1	94.1	D37N, T88A, I114L, T161I, K203E, I293T, S339T, A369T, K394R, I436V, I439V, I480V		81
hDenV1_Brazil_ES-LACENES-210208002520_2021	1V_A	94.1	I6V, D37N, T88A, I114L, T161I, T189S, K203E, I293T, S338L, S339T, A369T, V428L, I439V		89
hDenV1_Brazil_ES-LACENES-210208003033_2021	1V_A	94.1	I6V, D37N, T88A, I114L, T161I, T189S, K203E, I293T, S338L, S339T, A369T, V428L, I439V, T478A		90
hDenV1_Brazil_ES-LACENES-210311002650_2021	1V_A	93.8	I6V, D37N, T88A, I114L, T161I, T189S, K203E, I293T, S338L, S339T, A369T, V428L, I439V		89
hDenV1_Brazil_ES-LACENES-210333035066_2021	1V_E.1	94.1	D37N, T88A, I114L, T161I, K203E, I293T, S339T, A369T, A386T, K394R, I436V, I439V, I480V		84
hDenV1_Brazil_ES-LACENES-220333026638_2022	1V_E.1	94.1	D37N, T88A, I114L, T161I, K203E, I293T, S339T, A369T, K394R, I436V, I439V, I480V		84
hDenV1_Brazil_ES-LACENES-220420000111_2022	1V_E.1	94.1	D37N, T88A, I114L, T161I, K203E, I293T, S339T, A369T, K394R, I436V, I439V, I480V		86
hDenV1_Brazil_ES-LACENES-321353585_2023	1V_E.1	94.1	D37N, T88A, I114L, T161I, K203E, I293T, S339T, A369T, A386T, I436V, I439V, I480V		86
hDenV1_Brazil_ES-LACENES-321356708_2023	1V_E.1	94.1	D37N, T88A, I114L, T161I, K203E, S227P, I293T, S339I, A369T, K394R, I436V, I439V, I480V		87
hDenV1_Brazil_ES-LACENES-321357362_2023	1V_E.1	94	D37N, T88A, I114L, T161I, K203E, I293T, S339T, A369T, K394R, I436V, I439V, I480V		86
hDenV1_Brazil_ES-LACENES-321399825_2023	1V_E.1	93.2	D37N, T88A, I114L, T161I, K203E, I293T, S339T, A369T, K394R, I436V, I439V, I480V		85
hDenV1_Brazil_ES-LACENES-321400101_2023	1V_E.1	94.1	D37N, T88A, I114L, T161I, K203E, I293T, S339T, A369T, K394R, I436V, I439V, I480V		85
hDenV1_Brazil_ES-LACENES-321400189_2023	1V_E.1	94.1	D37N, T88A, I114L, T161I, K203E, I293T, S339T, A369T, K394R, I436V, I439V, I480V		87
hDenV1_Brazil_ES-LACENES-321400385_2023	1V_E.1	94.1	D37N, T88A, I114L, T161I, K203E, I293T, S339T, A369T, K394R, I436V, I439V, I480V		86
hDenV1_Brazil_ES-LACENES-321400392_2023	1V_A	94.1	I6V, D37N, T88A, I114L, T161I, K203E, I293T, S338L, S339T, A369T, V428L, I439V		90
hDenV1_Brazil_ES-LACENES-321400425_2023	1V_A	94.1	I6V, D37N, T88A, I114L, T161I, K203E, I293T, S338L, S339T, A369T, V428L, I439V		91
hDenV1_Brazil_ES-LACENES-321400550_2023	1V_E.1	94.1	D37N, T88A, I114L, Y132H, T161I, K203E, I293T, S339T, A369T, K394R, I436V, I439V, I480V		85
hDenV1_Brazil_ES-LACENES-321400597_2023	1V_E.1	94.1	D37N, T88A, I114L, T161I, K203E, I293T, S339T, A369T, K394R, I436V, I439V, I480V		86
hDenV1_Brazil_ES-LACENES-321401556_2023	1V_E.1	94.1	D37N, T88A, I114L, T161I, K203E, I293T, S339T, A369T, A382V, K394R, I436V, I439V, I480V		85
hDenV1_Brazil_ES-LACENES-321401579_2023	1V_E.1	94.1	D37N, T88A, I114L, T161I, K203E, I293T, S339T, A369T, A382V, K394R, I436V, I439V, I480V		84
hDenV1_Brazil_ES-LACENES-321401624_2023	1V_E.1	94.1	D37N, T88A, I114L, T161I, K203E, S225L, I293T, S339T, A369T, A382V, K394R, I436V, I439V, I480V		86
hDenV1_Brazil_ES-LACENES-321401652_2023	1V_E.1	93.8	D37N, T88A, I114L, T161I, K203E, S225L, I293T, S339T, A369T, A382V, K394R, I436V, I439V, I480V		86
hDenV1_Brazil_ES-LACENES-321401810_2023	1V_A	94.1	I6V, D37N, T88A, I114L, T161I, K203E, I293T, S338L, S339T, A369T, I439V		92
hDenV1_Brazil_ES-LACENES-321401821_2023	1V_E.1	93.2	D37N, T88A, I114L, T161I, K203E, I293T, S339T, A369T, A386T, K394R, I436V, I439V, I480V		85
hDenV1_Brazil_ES-LACENES-321402454_2023	1V_E.1	94.1	D37N, T88A, I114L, T161I, K203G, I293T, S339T, A369T, A382V, K394R, I436V, I439V, I480V		85
hDenV1_Brazil_ES-LACENES-321403102_2023	1V_A	94.1	I6V, D37N, T88A, I114L, T161I, T189S, K203E, I293T, S338L, S339T, A369T, V428L, I439V		89
hDenV1_Brazil_ES-LACENES-321403109_2023	1V_A	94.1	I6V, D37N, T88A, I114L, T161I, T189S, K203E, I293T, S338L, S339T, A369T, V428L, I439V		89
hDenV1_Brazil_ES-LACENES-321403175_2023	1V_E.1	94.1	D37N, T88A, I114L, T161I, K203E, I293T, S339T, A369T, A382V, K394R, I436V, I439V, I480V		84
hDenV1_Brazil_ES-LACENES-321403184_2023	1V_E.1	94.1	D37N, T88A, I114L, T161I, K203E, I293T, S339T, A369T, A382V, K394R, I436V, I439V, I480V		85
hDenV1_Brazil_ES-LACENES-321403711_2023	1V_A	94.1	I6V, D37N, T88A, I114L, T161I, K203E, I293T, S338L, S339T, A369T, V428L, I439V		89
hDenV1_Brazil_ES-LACENES-321404221_2023	1V_E.1	88.6	D37N, T88A, I114L, T161I, K203E, I293T, S339T, A369T, A382V, I436V, I439V, I480V		82
hDenV1_Brazil_ES-LACENES-321404289_2023	1V_E.1	94.1	D37N, T88A, I114L, T161I, K203G, I293T, S339T, A369T, A382V, K394R, I436V, I439V, I480V		84
hDenV1_Brazil_ES-LACENES-321404682_2023	1V_E.1	94.1	D37N, T88A, I114L, T161I, K203E, I293T, S339T, A369T, A382V, K394R, I436V, I439V, I480V		86
hDenV1_Brazil_ES-LACENES-321405091_2023	1V_E.1	94.1	D37N, T88A, I114L, T161I, K203E, I293T, S339T, A369T, K394R, I436V, I439V, I480V		86
hDenV1_Brazil_ES-LACENES-321405234_2023	1V_E.1	94	D37N, T88A, I114L, T161I, K203E, I293T, S339T, A369T, K394R, I436V, I439V, I480V		86
hDenV1_Brazil_ES-LACENES-321482006_2024	1V_E.1	93.2	D37N, T88A, I114L, Y132H, T161I, K203E, I293T, S339T, A369T, K394R, I436V, I439V, I480V		87
hDenV1_Brazil_ES-LACENES-321482018_2024	1V_E.1	94.1	D37N, T88A, I114L, T161I, K203E, I293T, S339T, K343R, A369T, A382V, K394R, I436V, I439V, I480V		86
hDenV1_Brazil_ES-LACENES-321482034_2024	1V_E.1	93.2	D37N, T88A, I114L, K136Q, T161I, K203E, I293T, S339T, A369T, K394R, I436V, I439V, I480V		84
hDenV1_Brazil_ES-LACENES-321482329_2024	1V_E.1	89.1	D37N, T88A, I114L, T161I, K203E, S339T, A369T, K394R, I436V, I439V		77
hDenV1_Brazil_ES-LACENES-321482438_2024	1V_E.1	94.1	D37N, T88A, I114L, T161I, K203E, I293T, S339T, K343R, A369T, A382V, K394R, I436V, I439V, I480V		85
hDenV1_Brazil_ES-LACENES-321482486_2024	1V_E.1	94.1	D37N, T88A, I114L, T161I, K203E, I293T, S339T, A369T, K394R, I436V, I439V, I480V		83
hDenV1_Brazil_ES-LACENES-321482606_2024	1V_E.1	88.1	D37N, T88A, I114L, T161I, K203E, A369T, A382V, I436V, I439V, I480V		83
hDenV1_Brazil_ES-LACENES-321482790_2024	1V_E.1	73.7	D37N, T88A, I114L, T161I, K203E, I436V, I439V		63
hDenV1_Brazil_ES-LACENES-321484180_2024	1V_E.1	93.9	D37N, T88A, I114L, T161I, K203E, I293T, S339T, A369T, A382V, K394R, I436V, I439V		84
hDenV1_Brazil_ES-LACENES-321484762_2024	1V_E.1	93.8	D37N, T88A, I114L, T161I, K203E, I293T, S339T, A369T, K394R, I436V, I439V, I480V		84
hDenV1_Brazil_ES-LACENES-321484861_2024	1V_E.1	94.1	D37N, T88A, I114L, T161I, K203E, I293T, S339T, A369T, A382V, K394R, I436V, I439V, I480V		87
hDenV1_Brazil_ES-LACENES-321484948_2024	1V_E.1	93.8	D37N, T88A, I114L, T161I, K203E, I293T, S339T, A369T, K394R, I436V, I439V, I480V		82
hDenV1_Brazil_ES-LACENES-321488358_2024	1V_E.1	93	D37N, T88A, I114L, T161I, K203E, I293T, S339T, A369T, K394R, I436V, I439V, I480V, V491A		85
hDenV1_Brazil_ES-LACENES-321488625_2024	1V_E.1	93.4	D37N, T88A, I114L, T161I, K203E, I293T, S339T, A369T, A382V, K394R, I436V, I439V, I480V		84
hDenV1_Brazil_ES-LACENES-321491619_2024	1V_E.1	94.1	D37N, T88A, I114L, T161I, K203E, I293T, S339T, K343R, A369T, A382V, K394R, I436V, I439V, I480V		85
hDenV1_Brazil_ES-LACENES-321492925_2024	1V_E.1	94.1	D37N, T88A, I114L, K136Q, T161I, K203E, I293T, S339T, A369T, K394R, I436V, I439V, I480V		83
hDenV1_Brazil_ES-LACENES-321493238_2024	1V_E.1	94.1	D37N, T88A, I114L, T161I, K203E, I293T, S339T, A369T, K394R, I436V, I439V, I480V		84
hDenV1_Brazil_ES-LACENES-321500232_2024	1V_E.1	93.2	D37N, T88A, I114L, T161I, K203E, I293T, S339T, A369T, K394R, I436V, I439V, I480V		81
hDenV1_Brazil_ES-LACENES-321501458_2024	1V_E.1	94.1	D37N, T88A, I114L, T161I, K203E, I293T, S339T, A369T, K394R, I436V, I439V, I480V		83
hDenV1_Brazil_ES-LACENES-321501769_2024	1V_E.1	93.2	D37N, T88A, I114L, T161I, K203E, I293T, S339T, A369T, K394R, I436V, I439V, I480V		81
hDenV1_Brazil_ES-LACENES-321502291_2024	1V_E.1	93.2	D37N, T88A, I114L, K136Q, T161I, K203E, I293T, S339T, A369T, K394R, I436V, I439V, I480V		82
hDenV1_Brazil_ES-LACENES-321502436_2024	1V_E.1	94.1	D37N, T88A, I114L, T161I, K203E, I293T, S339T, A369T, K394R, I436V, I439V, I480V		83
hDenV1_Brazil_ES-LACENES-321502691_2024	1V_E.1	94.1	D37N, T88A, I114L, T161I, K203E, I293T, S339T, A369T, K394R, I436V, I439V, I480V		87
hDenV1_Brazil_ES-LACENES-321516939_2024	1V_F	92.9	D37N, T88A, I114L, T161I, K203E, T230A, I293T, S339T, A369T, V432A, I436V, I439V		84
hDenV1_Brazil_ES-LACENES-321527861_2024	1V_E.1	90.7	D37N, T88A, I114L, T161I, K203E, I293T, V312M, S339T, A369T, A382V, K394R, I436V, I439V, T454I, I480V		86
hDenV1_Brazil_ES-LACENES-321533048_2024	1V_E.1	94.1	D37N, T88A, I114L, T161I, K203E, I293T, S339T, A369T, K394R, I436V, I439V, I480V		83
hDenV1_Brazil_ES-LACENES-321538605_2024	1V_E.1	93.7	D37N, T88A, I114L, T161I, K203E, I293T, S339T, A369T, A386T, K394R, I436V, I439V, I480V		84
hDenV1_Brazil_ES-LACENES-321540977_2024	1V_E.1	94.1	D37N, T88A, I114L, T161I, K203E, I293T, S339T, A369T, A382V, K394R, I436V, I439V, I480V		85
hDenV1_Brazil_ES-LACENES-321547958_2024	1V_E.1	94.1	T88A, I114L, T161I, K203E, I293T, S339T, A369T, K394R, I436V, I439V, I480V		86
hDenV1_Brazil_ES-LACENES-321552188_2024	1V_E.1	94.1	D37N, T88A, I114L, T161I, K203E, I293T, S339T, A369T, K394R, I436V, I439V, I480V		83
hDenV1_Brazil_ES-LACENES-321554062_2024	1V_E.1	94.1	D37N, T88A, I114L, T161I, K203E, I293T, S339T, A369T, A382V, K394R, I436V, I439V, I480V		86
hDenV1_Brazil_ES-LACENES-321561534_2024	1V_E.1	94.1	D37N, T88A, I114L, T161I, K203G, I293T, S339T, A369T, A382V, K394R, I436V, I439V, I480V		86
hDenV1_Brazil_ES-LACENES-321562281_2024	1V_E.1	94.1	D37N, T88A, I114L, T161I, K203E, I293T, S339T, A369T, K394R, I436V, I439V, I480V		84
hDenV1_Brazil_ES-LACENES-321566663_2024	1V_E.1	94.1	D37N, T88A, I114L, T161I, K203E, I293T, S339T, A369T, K394R, I436V, I439V, I480V		86
hDenV1_Brazil_ES-LACENES-321567085_2024	1V_E.1	94.1	D37N, T88A, I114L, T161I, K203E, I293T, V312M, S339T, A369T, A382V, K394R, I436V, I439V, T454I, I480V		87
hDenV1_Brazil_ES-LACENES-321571652_2024	1V_E.1	94.1	D37N, T88A, I114L, T161I, K203E, I293T, S339T, A369T, K394R, I436V, I439V, I480V		86
hDenV1_Brazil_ES-LACENES-321571832_2024	1V_E.1	94.1	D37N, T88A, I114L, T161I, K203E, I293T, S339T, A369T, K394R, I436V, I439V, I480V		83
hDenV1_Brazil_ES-LACENES-321572219_2024	1V_E.1	94.1	D37N, T88A, I114L, T161I, K203E, I293T, V312M, S339T, A369T, A382V, K394R, I436V, I439V, I480V		87
hDenV1_Brazil_ES-LACENES-321575378_2024	1V_E.1	94.1	D37N, T88A, I114L, T161I, K203E, I293T, S339T, A369T, K394R, I436V, I439V, I480V		87
hDenV1_Brazil_ES-LACENES-321580396_2024	1V_E.1	93.8	D37N, T88A, I114L, T161I, K203G, I293T, S339T, A369T, A382V, I436V, I439V, I480V		84
hDenV1_Brazil_ES-LACENES-321582432_2024	1V_E.1	94.1	D37N, T88A, I114L, T161I, T176I, K203E, I293T, S339T, A369T, K394R, I436V, I439V, I480V		89
hDenV1_Brazil_ES-LACENES-321583643_2024	1V_E.1	94.1	D37N, T88A, I114L, T161I, K203E, I293T, S339T, A369T, K394R, I436V, I439V, I480V		85
hDenV1_Brazil_ES-LACENES-321583961_2024	1V_E.1	94.1	D37N, T88A, I114L, T161I, K203E, I293T, S339T, K343R, A369T, A382V, K394R, I436V, I439V, I480V		87
hDenV1_Brazil_ES-LACENES-321584205_2024	1V_E.1	94.1	D37N, T88A, I114L, T161I, K203E, I293T, S339T, A369T, A382V, K394R, I436V, I439V, I480V		86
hDenV1_Brazil_ES-LACENES-321584399_2024	1V_E.1	77.8	D37N, T68I, T88A, I114L, T161I, K203E, I293T, S339T, A369T, A382V, K394R, I436V, I439V, I480V		67
hDenV1_Brazil_ES-LACENES-321586029_2024	1V_E.1	94.1	D37N, T88A, I114L, T161I, K203E, I293T, S339T, A369T, A382V, K394R, I436V, I439V, I480V		86
hDenV1_Brazil_ES-LACENES-321587054_2024	1V_E.1	94.1	A35G, D37N, T88A, I114L, T161I, K203E, I293T, S339T, A369T, K394R, V432A, I436V, I439V, I480V		90
hDenV1_Brazil_ES-LACENES-321588601_2024	1V_E.1	94.1	D37N, T88A, I114L, T161I, K203E, I293T, S339T, A369T, A382V, K394R, I436V, I439V, I480V		84
hDenV1_Brazil_ES-LACENES-321589458_2024	1V_E.1	94	A35G, D37N, T88A, I114L, T161I, K203E, I293T, S339T, A369T, K394R, V432A, I436V, I439V, I480V		90
hDenV1_Brazil_ES-LACENES-321589750_2024	1V_E.1	93	D37N, T88A, F96L, I114L, T161I, T200S, K203E, S227P, I293T, S339I, G344R, A369T, K394R, I436V, I439V, I480V		90
hDenV1_Brazil_ES-LACENES-321590336_2024	1V_E.1	94.1	D37N, T88A, I114L, T161I, K203E, I293T, S339T, A369T, K394R, I436V, I439V, I480V		86
hDenV1_Brazil_ES-LACENES-321590378_2024	1V_E.1	94.1	D37N, T88A, I114L, T161I, K203E, I293T, V312M, S339T, A369T, A382V, K394R, I436V, I439V, T454I, I480V		87
hDenV1_Brazil_ES-LACENES-321591132_2024	1V_E.1	94.1	D37N, T88A, I114L, T161I, K203E, I293T, S339T, A369T, A382V, K394R, I436V, I439V, I480V		89
hDenV1_Brazil_ES-LACENES-321592326_2024	1V_E.1	72.3	D37N, T88A, I114L, T161I, K203E, I293T, S339T, A369T, K394R, I436V, I439V		70
hDenV1_Brazil_ES-LACENES-321592605_2024	1V_E.1	94.1	D37N, T88A, I114L, T161I, K203E, I293T, S339T, A369T, K394R, I436V, I439V, I480V		87
hDenV1_Brazil_ES-LACENES-321592992_2024	1V_E.1	94.1	D37N, T88A, I114L, T161I, K203E, I293T, S339T, A369T, K394R, I436V, I439V, I480V		85
hDenV1_Brazil_ES-LACENES-321593936_2024	1V_E.1	92.7	D37N, T88A, I114L, T161I, K203E, I293T, S339T, K343R, A369T, A382V, K394R, I436V, I439V, I480V		86
hDenV1_Brazil_ES-LACENES-321596295_2024	1V_E.1	94.1	D37N, T88A, I114L, T161I, K203E, I293T, S339T, A369T, K394R, I436V, I439V, I480V		83
hDenV1_Brazil_ES-LACENES-321596797_2024	1V_E.1	94.1	D37N, T88A, I114L, T161I, K203E, I293T, S339T, A369T, K394R, I436V, I439V, I480V		87
hDenV1_Brazil_ES-LACENES-321597856_2024	1V_E.1	90.6	D37N, T88A, I114L, T161I, K203E, I293T, S339T, A369T, K394R, I436V, I439V, I480V		80
hDenV1_Brazil_ES-LACENES-321598725_2024	1V_E.1	94.1	D37N, T88A, I114L, T161I, K203E, I293T, S339T, A369T, K394R, I436V, I439V, I480V		85
hDenV1_Brazil_ES-LACENES-321598729_2024	1V_E.1	94.1	D37N, T88A, I114L, T161I, K203E, I293T, S339T, A369T, K394R, I436V, I439V, I480V		85
hDenV1_Brazil_ES-LACENES-321600915_2024	1V_E.1	94	D37N, T88A, I114L, T161I, K203E, I293T, S339T, A369T, K394R, T430I, I436V, I439V, I480V		85
hDenV1_Brazil_ES-LACENES-321603881_2024	1V_E.1	93.9	D37N, T88A, I114L, T161I, K203E, I293T, S339T, A369T, A386T, K394R, I436V, I439V, I480V		85
hDenV1_Brazil_ES-LACENES-321605407_2024	1V_E.1	94	D37N, T88A, I114L, T161I, K203E, I293T, S339T, K343R, A369T, A382V, K394R, I436V, I439V, I480V		86
hDenV1_Brazil_ES-LACENES-321605609_2024	1V_E.1	94.1	D37N, T88A, I114L, T161I, K203E, I293T, S339T, A369T, K394R, I436V, I439V, I480V		87
hDenV1_Brazil_ES-LACENES-321606138_2024	1V_E.1	94.1	D37N, T88A, I114L, T161I, K203E, I293T, S339T, A369T, K385R, K394R, I436V, I439V, I480V		84
hDenV1_Brazil_ES-LACENES-321608390_2024	1V_E.1	94	D37N, T88A, I114L, T161I, K203E, I293T, V312M, S339T, A369T, A382V, K394R, I436V, I439V, I480V		86
hDenV1_Brazil_ES-LACENES-321609432_2024	1V_E.1	93.2	D37N, V55I, T88A, I114L, T161I, K203E, I293T, S339T, A369T, K394R, V428M, I436V, I439V, I480V		92
hDenV1_Brazil_ES-LACENES-321609606_2024	1V_E.1	93.9	D37N, T68I, T88A, I114L, T161I, K203E, K291R, I293T, S339T, A369T, A382V, K394R, I436V, I439V, I480V		88
hDenV1_Brazil_ES-LACENES-321610168_2024	1V_E.1	93.2	D37N, T88A, I114L, T161I, K203E, I293T, S339T, A369T, K394R, I436V, I439V, I480V		83
hDenV1_Brazil_ES-LACENES-321708534_2025	1V_E.1	89.2	D37N, T88A, I114L, T161I, K203E, I293T, S339T, A369T, K394R, I436V, I439V, I480V		79
hDenV1_Brazil_ES-LACENES-321736099_2025	1V_E.1	94.1	D37N, T88A, I114L, T161I, K203E, I293T, S339T, A369T, K394R, I436V, I439V, I480V		83
hDenV1_Brazil_ES-LACENES-321736104_2025	1V_E.1	82.4	D37N, T88A, I114L, T161I, K203E		74
hDenV1_Brazil_ES-LACENES-321736107_2025	1V_E.1	93.8	D37N, T88A, I114L, T161I, A180T, K203E, I293T, S338T, S339T, K363R, A369T, K394R, I436V, I439V, I480V		89
hDenV1_Brazil_ES-LACENMG-321374463_2023	1V_E.1	93.6	D37N, T88A, I114L, T161I, K203E, I293T, S339T, A369T, A382V, K394R, I436V, I439V, I480V		83
hDenV1_Brazil_ES-LACENMG-321378378_2023	1V_E.1	92.7	D37N, T88A, I114L, T161I, K203E, I293T, S339T, A369T, A382V, K394R, I436V, I439V, I480V		84
hDenV1_Brazil_ES-LACENMG-321378382_2023	1V_E.1	87.9	D37N, T88A, I114L, T161I, K203E, I293T, S339T, A369T, K394R, I436V, I439V, I480V		73
hDenV1_Brazil_ES-LACENMG-321379169_2023	1V_E.1	93.9	D37N, T88A, I114L, T161I, K203E, I293T, S339T, A369T, K394R, I436V, I439V, I480V		87
hDenV1_Brazil_ES-LACENMG-321404974_2023	1V_E.1	92.9	D37N, T88A, I114L, T161I, K203G, I293T, S339T, A369T, A382V, K394R, I436V, I439V, I480V		81
hDenV1_Brazil_ES-LACENMG-321412095_2023	1V_E.1	93.9	D37N, T88A, I114L, T161I, K203E, I293T, S339T, A369T, K394R, I436V, I439V, I480V		84
hDenV1_Brazil_ES-LACENMG-321413562_2023	1V_E.1	93.9	D37N, T88A, I114L, T161I, K203E, S225L, I293T, S339T, A369T, A382V, K394R, I436V, I439V, I480V		86
hDenV1_Brazil_ES-LACENMG-321413667_2023	1V_E.1	93.9	D37N, T88A, I114L, T161I, K203E, I293T, S339T, A369T, K394R, I436V, I439V, I480V		83
hDenV1_Brazil_ES-LACENMG-321430393_2023	1V_E.1	90.8	D37N, T88A, I114L, T161I, K203E, I293T, S339T, A369T, K394R, I436V, I439V, I480V		74
hDenV1_Brazil_ES-LACENMG-321431374_2023	1V_E.1	93.9	D37N, T88A, I114L, T161I, K203E, S227P, I293T, S339I, A369T, K394R, I436V, I439V, I480V		86
hDenV1_Brazil_ES-LACENMG-321446240_2023	1V_E.1	93.7	D37N, T88A, I114L, T161I, K203E, I293T, V312M, S339T, A369T, A382V, K394R, I436V, I439V, I480V		84
hDenV1_Brazil_ES-LACENMG-321456301_2023	1V_E.1	92	D37N, T88A, I114L, T161I, K203E, I293T, S339T, A369T, K394R, I436V, I439V, I480V		81
hDenV1_Brazil_ES-LACENMG-321477595_2024	1V_E.1	92.4	D37N, T88A, I114L, T161I, K203E, I293T, S339T, A369T, K394R, I436V, I439V, I480V		80
hDenV1_Brazil_ES-LACENMG-321478110_2024	1V_E.1	93.5	D37N, T88A, I114L, T161I, K203E, I293T, S339T, A369T, A382V, K394R, I436V, I439V, I480V		86
hDenV1_Brazil_ES-LACENMG-321503610_2024	1V_E.1	93.1	D37N, T88A, I114L, T161I, K203E, I293T, S339T, A369T, K394R, I436V, I439V, I480V		84
hDenV1_Brazil_ES-LACENMG-321503621_2024	1V_E.1	93	D37N, T88A, I114L, T161I, K203E, I293T, S339T, A369T, K394R, I436V, I439V, I480V		84

## Sheet: NS1
DENV-1 · NS1 protein · AA substitutions and deletions — Espírito Santo sequences
Sequence	Genotype-lineage	Coverage (%)	NS1 substitutions	NS1 deletions	Total AA subs (genome)
DENV1-IMT-BC33_Brazil-ES_2024	1V_E.1	85.4	V93A, S94N, V128I, N139D, N146G, I162V, V178M, I224T, K227R, I246M, Y247F, T307I, K324R, K347R		81
DENV1-IMT-BC35_Brazil-ES_2024	1V_E.1	89.5	V93A, S94N, V128I, N139D, N146G, I162V, V178M, I224T, K227R, I246M, Y247F, T307I, K324R, K347R		86
DENV1-IMT-BC36_Brazil-ES_2024	1V_E.1	94	V93A, S94N, V128I, N139D, N146G, I162V, V178M, I224T, K227R, Y247F, D278N, T307I, K324R, K347R		86
DENV1-IMT-BC37_Brazil-ES_2024	1V_E.1	84.3	V93A, S94N, V128I, N139D, N146G, I162V, V178M, I224T, K227R, I246M, Y247F, T307I, K324R, K347R		82
DENV1-IMT-BC38_Brazil-ES_2024	1V_E.1	91.6	V93A, S94N, V128I, N139D, N146G, I162V, V178M, I224T, K227R, Y247F, T307I, K324R, K347R		82
DENV1-IMT-BC39_Brazil-ES_2024	1V_A	91.7	H77Y, S94N, V128I, N139D, N146D, Y175H, V178M, I242V, N293H, T307I, K324R, K347R		87
DENV1-IMT-BC46_Brazil-ES_2024	1V_E.1	89.4	V93A, S94N, V128I, N139D, N146G, I162V, V178M, I224T, K227R, I246M, Y247F, T307I, K324R, K347R		83
DENV1-IMT-BC47_Brazil-ES_2024	1V_E.1	88.9	V93A, S94N, V128I, N139D, N146G, I162V, V178M, I224T, K227R, I246M, Y247F, T307I, K324R, K347R		84
DENV1-IMT-BC48_Brazil-ES_2024	1V_E.1	94	V93A, S94N, V128I, N139D, N146G, I162V, V178M, I224T, K227R, I246M, Y247F, T307I, K324R, K347R		87
DENV1-IMT-BC50_Brazil-ES_2024	1V_E.1	94	V93A, S94N, V128I, N139D, N146G, I162V, V178M, I224T, K227R, I246M, Y247F, T307I, K324R, K347R		87
DENV1-IMT-BC51_Brazil-ES_2024	1V_E.1	94	V93A, S94N, V128I, N139D, N146G, I162V, V178M, I224T, K227R, I246M, Y247F, T307I, K324R, K347R		86
DENV1-IMT-BC56_Brazil-ES_2024	1V_E.1	89.6	V93A, S94N, V128I, N139D, N146G, I162V, V178M, I224T, K227R, I246M, Y247F, T307I, K324R, K347R		86
DENV1-IMT-L2BC41_Brazil-ES_2024	1V_E.1	91.5	V93A, S94N, V128I, N139D, N146G, I162V, V178M, I224T, K227R, I246M, Y247F, T307I, K324R, K347R		87
DENV1-IMT-L2BC45_Brazil-ES_2024	1V_E.1	84.4	V93A, S94N, V128I, N139D, N146G, I162V, V178M, I224T, K227R, Y247F, T307I, K324R, K347R		78
DENV1-IMT-L2BC50_Brazil-ES_2024	1V_E.1	84.2	V93A, S94N, V128I, N139D, N146G, I162V, V178M, I224T, K227R, I246M, Y247F, T307I, K324R, K347R		80
DENV1-IMT-L2BC52_Brazil-ES_2024	1V_E.1	81.2	V93A, S94N, V128I, N139D, N146G, I162V, V178M, I224T, K227R, I246M, Y247F, T307I, K324R, K347R		72
IMT-JP-hDenV1_Brazil_ES-ITpS-20370_2023	1V_E.1	75.4	V93A, S94N, V128I, N139D, Y247F, T307I, K324R, K347R		51
IMT-WSS-hDenV1_Brazil_ES-ITpS-20369_2023	1V_E.1	85.4	V93A, S94N, V128I, N139D, N146G, I162V, V178M, I224T, K227R, Y247F, T307I, K324R, K347R		77
hDenV1_Brazil_ES-ITpS-20281_2023	1V_E.1	93.3	V93A, S94N, V128I, N139D, N146G, I162V, V178M, I224T, K227R, Y247F, P296T, T307I, K324R, K347R		85
hDenV1_Brazil_ES-ITpS-20301_2023	1V_E.1	93.3	V93A, S94N, V128I, N139D, N146G, I162V, V178M, I224T, K227R, I246M, Y247F, P296T, T307I, K324R, K347R		86
hDenV1_Brazil_ES-ITpS-20304_2023	1V_E.1	93.3	V93A, S94N, V128I, N139D, N146G, I162V, V178M, I224T, K227R, Y247F, T307I, K324R, K347R		85
hDenV1_Brazil_ES-ITpS-20305_2023	1V_E.1	90.7	V93A, S94N, V128I, N139D, N146G, I162V, V178M, I224T, K227R, Y247F, T307I, K324R, K347R		86
hDenV1_Brazil_ES-ITpS-20312_2023	1V_E.1	92.5	V93A, S94N, V128I, N139D, N146G, I162V, V178M, I224T, K227R, Y247F, T307I, K324R, K347R		86
hDenV1_Brazil_ES-ITpS-20858_2023	1V_E.1	93.7	A60V, V93A, S94N, V128T, N139D, N146G, I162V, V178M, I224T, Y247F, T307I, K324R, K347R		85
hDenV1_Brazil_ES-LACENES-200208000017_2020	1V_A	94.1	H77Y, S94N, V128I, N139D, N146D, Y175H, V178M, I242V, N293Y, T307I, K324R, K347R		88
hDenV1_Brazil_ES-LACENES-200333000808_2020	1V_E.1	94.1	V93A, S94N, V128I, N139D, N146G, I162V, V178M, I224T, Y247F, T307I, K324R, K347R		81
hDenV1_Brazil_ES-LACENES-210208002520_2021	1V_A	94.1	H77Y, S94N, V128I, N139D, N146D, Y175H, V178M, I242V, N293Y, T307I, K324R, K347R		89
hDenV1_Brazil_ES-LACENES-210208003033_2021	1V_A	94.1	H77Y, S94N, V128I, N139D, N146D, Y175H, V178M, I242V, N293Y, T307I, K324R, K347R		90
hDenV1_Brazil_ES-LACENES-210311002650_2021	1V_A	93.8	H77Y, S94N, V128I, N139D, N146D, Y175H, V178M, I242V, N293Y, T307I, K324R, K347R		89
hDenV1_Brazil_ES-LACENES-210333035066_2021	1V_E.1	94.1	V93A, S94N, V128I, N139D, N146G, I162V, V178M, I224T, Y247F, T307I, K324R, K347R		84
hDenV1_Brazil_ES-LACENES-220333026638_2022	1V_E.1	94.1	V93A, S94N, V128I, N139D, N146G, I162V, V178M, I224T, K227R, Y247F, T307I, K324R, K347R		84
hDenV1_Brazil_ES-LACENES-220420000111_2022	1V_E.1	94.1	V93A, S94N, V128I, N139D, N146G, I162V, V178M, I224T, K227R, Y247F, T307I, K324R, K347R		86
hDenV1_Brazil_ES-LACENES-321353585_2023	1V_E.1	94.1	V93A, S94N, V128I, N139D, N146G, I162V, V178M, I224T, Y247F, T307I, K324R, K347R		86
hDenV1_Brazil_ES-LACENES-321356708_2023	1V_E.1	94.1	D83H, V93A, S94N, H111Y, V128I, N139D, N146G, I162V, V178M, I224T, K227R, Y247F, T307I, K324R, K347R		87
hDenV1_Brazil_ES-LACENES-321357362_2023	1V_E.1	94	V93A, S94N, V128I, N139D, N146G, I162V, V178M, I224T, K227R, Y247F, T307I, K324R, K347R		86
hDenV1_Brazil_ES-LACENES-321399825_2023	1V_E.1	93.2	V93A, S94N, I123L, V128I, N139D, N146G, I162V, V178M, I224T, Y247F, T307I, K324R, K347R		85
hDenV1_Brazil_ES-LACENES-321400101_2023	1V_E.1	94.1	V93A, S94N, V128I, N139D, N146G, I162V, V178M, I224T, K227R, Y247F, T307I, K324R, K347R		85
hDenV1_Brazil_ES-LACENES-321400189_2023	1V_E.1	94.1	V93A, S94N, V128I, N139D, N146G, I162V, V178M, I224T, K227R, Y247F, T307I, K324R, K347R		87
hDenV1_Brazil_ES-LACENES-321400385_2023	1V_E.1	94.1	V93A, S94N, V128I, N139D, N146G, I162V, V178M, I224T, K227R, Y247F, T307I, K324R, K347R		86
hDenV1_Brazil_ES-LACENES-321400392_2023	1V_A	94.1	H77Y, S94N, V128I, N139D, N146D, Y175H, V178M, I242V, N293Y, T307I, K324R, K347R		90
hDenV1_Brazil_ES-LACENES-321400425_2023	1V_A	94.1	H77Y, S94N, V128I, N139D, N146D, Y175H, V178M, I242V, N293Y, T307I, K324R, K347R		91
hDenV1_Brazil_ES-LACENES-321400550_2023	1V_E.1	94.1	V93A, S94N, V128I, N139D, N146G, I162V, V178M, I224T, K227R, Y247F, T307I, K324R, K347R		85
hDenV1_Brazil_ES-LACENES-321400597_2023	1V_E.1	94.1	V93A, S94N, V128I, N139D, N146G, I162V, V178M, I224T, K227R, Y247F, T307I, K324R, K347R		86
hDenV1_Brazil_ES-LACENES-321401556_2023	1V_E.1	94.1	V93A, S94N, V128I, N139D, N146G, I162V, V178M, I224T, K227R, I246M, Y247F, T307I, K324R, K347R		85
hDenV1_Brazil_ES-LACENES-321401579_2023	1V_E.1	94.1	V93A, S94N, V128I, N139D, N146G, I162V, V178M, I224T, K227R, I246M, Y247F, T307I, K324R, K347R		84
hDenV1_Brazil_ES-LACENES-321401624_2023	1V_E.1	94.1	V93A, S94N, V128I, N139D, N146G, I162V, V178M, I224T, K227R, I246M, Y247F, T307I, K324R, K347R		86
hDenV1_Brazil_ES-LACENES-321401652_2023	1V_E.1	93.8	V93A, S94N, V128I, N139D, N146G, I162V, V178M, I224T, K227R, I246M, Y247F, T307I, K324R, K347R		86
hDenV1_Brazil_ES-LACENES-321401810_2023	1V_A	94.1	H77Y, S94N, V128I, N139D, N146D, Y175H, V178M, I242V, N293H, T307I, K324R, K347R		92
hDenV1_Brazil_ES-LACENES-321401821_2023	1V_E.1	93.2	V93A, S94N, V128I, N139D, N146G, I162V, V178M, I224T, Y247F, T307I, K324R, K347R		85
hDenV1_Brazil_ES-LACENES-321402454_2023	1V_E.1	94.1	V93A, S94N, V128T, N139D, N146G, I162V, V178M, I224T, K227R, I246M, Y247F, T307I, K324R, K347R		85
hDenV1_Brazil_ES-LACENES-321403102_2023	1V_A	94.1	H77Y, S94N, V128I, N139D, N146D, Y175H, V178M, I242V, N293Y, T307I, K324R, K347R		89
hDenV1_Brazil_ES-LACENES-321403109_2023	1V_A	94.1	H77Y, S94N, V128I, N139D, N146D, Y175H, V178M, I242V, N293Y, T307I, K324R, K347R		89
hDenV1_Brazil_ES-LACENES-321403175_2023	1V_E.1	94.1	V93A, S94N, V128I, N139D, N146G, I162V, V178M, I224T, K227R, I246M, Y247F, T307I, K324R, K347R		84
hDenV1_Brazil_ES-LACENES-321403184_2023	1V_E.1	94.1	V93A, S94N, V128I, N139D, N146G, I162V, V178M, I224T, K227R, I246M, Y247F, T307I, K324R, K347R		85
hDenV1_Brazil_ES-LACENES-321403711_2023	1V_A	94.1	H77Y, S94N, V128I, N139D, N146D, Y175H, V178M, I242V, N293Y, T307I, K324R, K347R		89
hDenV1_Brazil_ES-LACENES-321404221_2023	1V_E.1	88.6	V93A, S94N, V128I, N139D, N146G, I162V, V178M, I224T, K227R, I246M, Y247F, T307I, K324R, K347R		82
hDenV1_Brazil_ES-LACENES-321404289_2023	1V_E.1	94.1	V93A, S94N, V128I, N139D, N146G, I162V, V178M, I224T, K227R, I246M, Y247F, T307I, K324R, K347R		84
hDenV1_Brazil_ES-LACENES-321404682_2023	1V_E.1	94.1	V93A, S94N, V128I, N139D, N146G, I162V, V178M, I224T, K227R, I246M, Y247F, T307I, K324R, K347R		86
hDenV1_Brazil_ES-LACENES-321405091_2023	1V_E.1	94.1	A60V, V93A, S94N, V128T, N139D, N146G, I162V, V178M, I224T, Y247F, T307I, K324R, K347R		86
hDenV1_Brazil_ES-LACENES-321405234_2023	1V_E.1	94	V93A, S94N, V128I, N139D, N146G, I162V, V178M, I224T, K227R, Y247F, T307I, K324R, K347R		86
hDenV1_Brazil_ES-LACENES-321482006_2024	1V_E.1	93.2	V93A, S94N, V128I, N139D, N146G, I162V, V178M, I224T, K227R, Y247F, T307I, K324R, K347R		87
hDenV1_Brazil_ES-LACENES-321482018_2024	1V_E.1	94.1	V93A, S94N, V128I, N139D, N146G, I162V, V178M, I224T, K227R, I246M, Y247F, T307I, K324R, K347R		86
hDenV1_Brazil_ES-LACENES-321482034_2024	1V_E.1	93.2	V93A, S94N, V128T, N139D, N146G, I162V, V178M, I224T, Y247F, P296T, T307I, K324R, K347R		84
hDenV1_Brazil_ES-LACENES-321482329_2024	1V_E.1	89.1	V128I, N139D, N146G, I162V, V178M, I224T, P296T, T307I, K324R, K347R		77
hDenV1_Brazil_ES-LACENES-321482438_2024	1V_E.1	94.1	V93A, S94N, V128I, N139D, N146G, I162V, V178M, I224T, K227R, I246M, Y247F, T307I, K324R, K347R		85
hDenV1_Brazil_ES-LACENES-321482486_2024	1V_E.1	94.1	V93A, S94N, V128I, N139D, N146S, I162V, V178M, I224T, K227R, Y247F, T307I, K324R, K347R		83
hDenV1_Brazil_ES-LACENES-321482606_2024	1V_E.1	88.1	V93A, V128I, N139D, N146G, I162V, V178M, I224T, K227R, I246M, Y247F, P296T, T307I, K324R, K347R		83
hDenV1_Brazil_ES-LACENES-321482790_2024	1V_E.1	73.7	V128I, N139D, N146S, I162V, V178M, P296T, T307I, K324R, K347R		63
hDenV1_Brazil_ES-LACENES-321484180_2024	1V_E.1	93.9	V93A, S94N, V128I, N139D, N146G, I162V, V178M, I224T, K227R, I246M, Y247F, T307I, K324R, K347R		84
hDenV1_Brazil_ES-LACENES-321484762_2024	1V_E.1	93.8	V93A, S94N, V128I, N139D, N146S, I162V, V178M, I224T, K227R, Y247F, T307I, K324R, K347R		84
hDenV1_Brazil_ES-LACENES-321484861_2024	1V_E.1	94.1	V93A, S94N, V128I, N139D, N146G, I162V, V178M, I224T, K227R, I246M, Y247F, T307I, K324R, K347R		87
hDenV1_Brazil_ES-LACENES-321484948_2024	1V_E.1	93.8	V93A, S94N, V128I, N139D, N146G, I162V, V178M, I224T, K227R, Y247F, T307I, K324R, K347R		82
hDenV1_Brazil_ES-LACENES-321488358_2024	1V_E.1	93	V93A, S94N, V128I, N139D, N146G, I162V, V178M, I224T, K227R, Y247F, T307I, K324R, K347R		85
hDenV1_Brazil_ES-LACENES-321488625_2024	1V_E.1	93.4	V93A, S94N, V128I, N139D, N146G, I162V, V178M, I224T, K227R, I246M, Y247F, T307I, K324R, K347R		84
hDenV1_Brazil_ES-LACENES-321491619_2024	1V_E.1	94.1	V93A, S94N, V128I, N139D, N146G, I162V, V178M, I224T, K227R, I246M, Y247F, T307I, K324R, K347R		85
hDenV1_Brazil_ES-LACENES-321492925_2024	1V_E.1	94.1	V93A, S94N, V128T, N139D, N146G, I162V, V178M, I224T, Y247F, T307I, K324R, K347R		83
hDenV1_Brazil_ES-LACENES-321493238_2024	1V_E.1	94.1	V93A, S94N, V128I, N139D, N146G, I162V, V178M, I224T, K227R, Y247F, T307I, K324R, K347R		84
hDenV1_Brazil_ES-LACENES-321500232_2024	1V_E.1	93.2	V93A, S94N, V128I, N139D, N146G, I162V, V178M, I224T, K227R, Y247F, T307I, K324R, K347R		81
hDenV1_Brazil_ES-LACENES-321501458_2024	1V_E.1	94.1	V93A, S94N, V128I, N139D, N146G, I162V, V178M, I224T, K227R, Y247F, T307I, K324R, K347R		83
hDenV1_Brazil_ES-LACENES-321501769_2024	1V_E.1	93.2	V93A, S94N, V128I, N139D, N146G, I162V, V178M, I224T, K227R, Y247F, T307I, K324R, K347R		81
hDenV1_Brazil_ES-LACENES-321502291_2024	1V_E.1	93.2	V93A, S94N, V128T, N139D, N146G, I162V, V178M, I224T, Y247F, T307I, K324R, K347R		82
hDenV1_Brazil_ES-LACENES-321502436_2024	1V_E.1	94.1	V93A, S94N, V128I, N139D, N146G, I162V, V178M, I224T, K227R, Y247F, T307I, K324R, K347R		83
hDenV1_Brazil_ES-LACENES-321502691_2024	1V_E.1	94.1	V93A, S94N, V128I, N139D, N146G, I162V, V178M, I224T, K227R, Y247F, T307I, K324R, K347R		87
hDenV1_Brazil_ES-LACENES-321516939_2024	1V_F	92.9	V93A, S94N, V128I, N139D, N146G, V178M, I224T, I242V, D278E, T307I, K324R, K347R		84
hDenV1_Brazil_ES-LACENES-321527861_2024	1V_E.1	90.7	V93A, S94N, V128I, N139D, N146G, I162V, V178M, I224T, K227R, I246M, Y247F, T307I, K324R, K347R		86
hDenV1_Brazil_ES-LACENES-321533048_2024	1V_E.1	94.1	V93A, S94N, V128I, N139D, N146G, I162V, V178M, I224T, K227R, Y247F, T307I, K324R, K347R		83
hDenV1_Brazil_ES-LACENES-321538605_2024	1V_E.1	93.7	V93A, S94N, V128I, N139D, N146G, I162V, V178M, I224T, Y247F, T307I, K324R, K347R		84
hDenV1_Brazil_ES-LACENES-321540977_2024	1V_E.1	94.1	V93A, S94N, V128I, N139D, N146G, I162V, V178M, I224T, K227R, I246M, Y247F, T307I, K324R, K347R		85
hDenV1_Brazil_ES-LACENES-321547958_2024	1V_E.1	94.1	V93A, V128I, N139D, N146G, I162V, V178M, I224T, K227R, Y247F, T307I, K324R, K347R		86
hDenV1_Brazil_ES-LACENES-321552188_2024	1V_E.1	94.1	V93A, S94N, V128I, N139D, N146G, I162V, V178M, I224T, K227R, Y247F, T307I, K324R, K347R		83
hDenV1_Brazil_ES-LACENES-321554062_2024	1V_E.1	94.1	V93A, S94N, V128I, N139D, N146G, I162V, V178M, I224T, K227R, I246M, Y247F, T307I, K324R, K347R		86
hDenV1_Brazil_ES-LACENES-321561534_2024	1V_E.1	94.1	V93A, S94N, V128I, N139D, N146G, I162V, V178M, I224T, K227R, I246M, Y247F, T307I, K324R, K347R		86
hDenV1_Brazil_ES-LACENES-321562281_2024	1V_E.1	94.1	V93A, S94N, V128I, N139D, N146G, I162V, V178M, I224T, K227R, Y247F, T307I, K324R, K347R		84
hDenV1_Brazil_ES-LACENES-321566663_2024	1V_E.1	94.1	V93A, S94N, V128I, N139D, N146G, I162V, V178M, I224T, K227R, Y247F, T307I, K324R, K347R		86
hDenV1_Brazil_ES-LACENES-321567085_2024	1V_E.1	94.1	V93A, S94N, V128I, N139D, N146G, I162V, V178M, I224T, K227R, I246M, Y247F, T307I, K324R, K347R		87
hDenV1_Brazil_ES-LACENES-321571652_2024	1V_E.1	94.1	D83N, V93A, S94N, V128I, N139D, N146G, I162V, V178M, I224T, K227R, Y247F, I251V, T307I, K324R, K347R		86
hDenV1_Brazil_ES-LACENES-321571832_2024	1V_E.1	94.1	V93A, S94N, V128I, N139D, N146G, I162V, V178M, I224T, K227R, Y247F, T307I, K324R, K347R		83
hDenV1_Brazil_ES-LACENES-321572219_2024	1V_E.1	94.1	N7S, V93A, S94N, V128I, N139D, N146G, I162V, V178M, I224T, K227R, I246M, Y247F, T307I, K324R, K347R		87
hDenV1_Brazil_ES-LACENES-321575378_2024	1V_E.1	94.1	V93A, S94N, V128T, N139D, N146G, I162V, V178M, I224T, K227R, Y247F, T307I, K324R, K347R		87
hDenV1_Brazil_ES-LACENES-321580396_2024	1V_E.1	93.8	V93A, S94N, V128I, N139D, N146G, I162V, V178M, I224T, K227R, I246M, Y247F, T307I, K324R, K347R		84
hDenV1_Brazil_ES-LACENES-321582432_2024	1V_E.1	94.1	V93A, S94N, V128I, N139D, N146G, I162V, V178M, I224T, K227R, Y247F, T307I, K324R, K347R		89
hDenV1_Brazil_ES-LACENES-321583643_2024	1V_E.1	94.1	V93A, S94N, V128I, N139D, N146G, I162V, V178M, I224T, K227R, Y247F, T307I, K324R, K347R		85
hDenV1_Brazil_ES-LACENES-321583961_2024	1V_E.1	94.1	V93A, S94N, V128I, N139D, N146G, I162V, V178M, I224T, K227R, I246M, Y247F, T307I, K324R, K347R		87
hDenV1_Brazil_ES-LACENES-321584205_2024	1V_E.1	94.1	V93A, S94N, V128I, N139D, N146G, I162V, V178M, I224T, K227R, I246M, Y247F, T307I, K324R, K347R		86
hDenV1_Brazil_ES-LACENES-321584399_2024	1V_E.1	77.8	I162V, V178M, I224T, K227R, I246M, Y247F, T307I, K324R, K347R		67
hDenV1_Brazil_ES-LACENES-321586029_2024	1V_E.1	94.1	V93A, S94N, V128I, N139D, N146G, I162V, V178M, I224T, K227R, I246M, Y247F, T307I, K324R, K347R		86
hDenV1_Brazil_ES-LACENES-321587054_2024	1V_E.1	94.1	V93A, S94N, V128I, N139D, N146G, I162V, V178M, I224T, K227R, Y247F, T307I, K324R, K347R		90
hDenV1_Brazil_ES-LACENES-321588601_2024	1V_E.1	94.1	V93A, S94N, V128I, N139D, N146G, I162V, V178M, I224T, K227R, I246M, Y247F, T307I, K324R, K347R		84
hDenV1_Brazil_ES-LACENES-321589458_2024	1V_E.1	94	V93A, S94N, V128I, N139D, N146G, I162V, V178M, I224T, K227R, Y247F, T307I, K324R, K347R		90
hDenV1_Brazil_ES-LACENES-321589750_2024	1V_E.1	93	V93A, S94N, V128I, N139D, N146G, I162V, V178M, I224T, K227R, Y247F, T307I, K324R, K347R		90
hDenV1_Brazil_ES-LACENES-321590336_2024	1V_E.1	94.1	V93A, S94N, V128I, N139D, N146G, I162V, V178M, I224T, K227R, Y247F, T307I, K324R, K347R		86
hDenV1_Brazil_ES-LACENES-321590378_2024	1V_E.1	94.1	V93A, S94N, V128I, N139D, N146G, I162V, V178M, I224T, K227R, I246M, Y247F, T307I, K324R, K347R		87
hDenV1_Brazil_ES-LACENES-321591132_2024	1V_E.1	94.1	V93A, S94N, V128I, N139D, N146G, I162V, V178M, I224T, K227R, I246M, Y247F, T307I, K324R, K347R		89
hDenV1_Brazil_ES-LACENES-321592326_2024	1V_E.1	72.3	V128I, N139D, N146G, I162V, V178M, I224T, K227R, Y247F, T307I, K324R, K347R		70
hDenV1_Brazil_ES-LACENES-321592605_2024	1V_E.1	94.1	A60V, V93A, S94N, V128T, N139D, N146G, I162V, V178M, I224T, Y247F, T307I, K324R, K347R		87
hDenV1_Brazil_ES-LACENES-321592992_2024	1V_E.1	94.1	V93A, S94N, V128I, N139D, N146G, I162V, V178M, I224T, K227R, Y247F, T307I, K324R, K347R		85
hDenV1_Brazil_ES-LACENES-321593936_2024	1V_E.1	92.7	V93A, S94N, V128I, N139D, N146G, I162V, V178M, I224T, K227R, I246M, Y247F, T307I, K324R, K347R		86
hDenV1_Brazil_ES-LACENES-321596295_2024	1V_E.1	94.1	V93A, V128I, N139D, N146G, I162V, V178M, I224T, K227R, Y247F, T307I, K324R, K347R		83
hDenV1_Brazil_ES-LACENES-321596797_2024	1V_E.1	94.1	V93A, S94N, V128I, N139D, N146G, I162V, V178M, I224T, K227R, Y247F, T307I, K324R, K347R		87
hDenV1_Brazil_ES-LACENES-321597856_2024	1V_E.1	90.6	V93A, V128I, N139D, N146G, I162V, V178M, I224T, K227R, Y247F, T307I, K324R, K347R		80
hDenV1_Brazil_ES-LACENES-321598725_2024	1V_E.1	94.1	V93A, S94N, V128I, N139D, N146G, I162V, V178M, I224T, K227R, Y247F, T307I, K324R, K347R		85
hDenV1_Brazil_ES-LACENES-321598729_2024	1V_E.1	94.1	V93A, S94N, V128I, N139D, N146G, I162V, V178M, I224T, K227R, Y247F, T307I, K324R, K347R		85
hDenV1_Brazil_ES-LACENES-321600915_2024	1V_E.1	94	V93A, S94N, V128I, N139D, N146G, I162V, V178M, I224T, K227R, Y247F, T307I, K324R, K347R		85
hDenV1_Brazil_ES-LACENES-321603881_2024	1V_E.1	93.9	V93A, S94N, V128I, N139D, N146G, I162V, V178M, I224T, Y247F, T307I, K324R, K347R		85
hDenV1_Brazil_ES-LACENES-321605407_2024	1V_E.1	94	V93A, S94N, V128I, N139D, N146G, I162V, V178M, I224T, K227R, I246M, Y247F, T307I, K324R, K347R		86
hDenV1_Brazil_ES-LACENES-321605609_2024	1V_E.1	94.1	V93A, S94N, V128I, N139D, N146G, I162V, V178M, I224T, K227R, Y247F, T307I, K324R, K347R		87
hDenV1_Brazil_ES-LACENES-321606138_2024	1V_E.1	94.1	V93A, S94N, V128T, N139D, N146G, I162V, V178M, I224T, K227R, Y247F, T307I, K324R, K347R		84
hDenV1_Brazil_ES-LACENES-321608390_2024	1V_E.1	94	V93A, S94N, V128I, N139D, N146G, I162V, V178M, I224T, K227R, I246M, Y247F, T307I, K324R, K347R		86
hDenV1_Brazil_ES-LACENES-321609432_2024	1V_E.1	93.2	V93A, S94N, V128I, N139D, N146V, I162V, V178M, I224T, K227R, Y247F, I251V, T307I, K324R, K347R		92
hDenV1_Brazil_ES-LACENES-321609606_2024	1V_E.1	93.9	V93A, S94N, V128I, N139D, N146G, I162V, V178M, I224T, K227R, I246M, Y247F, T307I, K324R, K347R		88
hDenV1_Brazil_ES-LACENES-321610168_2024	1V_E.1	93.2	V93A, S94N, V128I, N139D, N146G, I162V, V178M, I224T, K227R, Y247F, T307I, K324R, K347R		83
hDenV1_Brazil_ES-LACENES-321708534_2025	1V_E.1	89.2	V93A, S94N, V128I, N139D, N146G, I162V, V178M, I224T, K227R, Y247F, T307I, K324R, K347R		79
hDenV1_Brazil_ES-LACENES-321736099_2025	1V_E.1	94.1	V93A, S94N, V128I, N139D, N146G, I162V, V178M, I224T, K227R, Y247F, T307I, K324R, K347R		83
hDenV1_Brazil_ES-LACENES-321736104_2025	1V_E.1	82.4	V128I, N139D, N146G, I162V, V178M, I224T, K227R, Y247F, T307I, K324R, K347R		74
hDenV1_Brazil_ES-LACENES-321736107_2025	1V_E.1	93.8	V128I, N139D, N146G, I162V, V178M, I224T, K227R, Y247F, T307I, K324R, K347R		89
hDenV1_Brazil_ES-LACENMG-321374463_2023	1V_E.1	93.6	V93A, S94N, V128I, N139D, N146G, I162V, V178M, I224T, K227R, I246M, Y247F, T307I, K324R, K347R		83
hDenV1_Brazil_ES-LACENMG-321378378_2023	1V_E.1	92.7	V93A, S94N, V128I, N139D, N146G, I162V, V178M, I224T, K227R, I246M, Y247F, T307I, K324R, K347R		84
hDenV1_Brazil_ES-LACENMG-321378382_2023	1V_E.1	87.9	V93A, S94N, V128I, N139D, N146G, I162V, V178M, Y247F, T307I, K324R, K347R		73
hDenV1_Brazil_ES-LACENMG-321379169_2023	1V_E.1	93.9	V93A, S94N, V128I, N139D, N146G, I162V, V178M, K192R, I224T, Y247F, T307I, K324R, K347R		87
hDenV1_Brazil_ES-LACENMG-321404974_2023	1V_E.1	92.9	V93A, S94N, V128I, N139D, N146G, I162V, V178M, I224T, K227R, I246M, Y247F, T307I, K324R, K347R		81
hDenV1_Brazil_ES-LACENMG-321412095_2023	1V_E.1	93.9	V93A, S94N, V128I, N139D, N146G, I162V, V178M, I224T, K227R, Y247F, T307I, K324R, K347R		84
hDenV1_Brazil_ES-LACENMG-321413562_2023	1V_E.1	93.9	V93A, S94N, V128I, N139D, N146G, I162V, V178M, I224T, K227R, I246M, Y247F, T307I, K324R, K347R		86
hDenV1_Brazil_ES-LACENMG-321413667_2023	1V_E.1	93.9	V93A, S94N, V128I, N139D, N146G, I162V, V178M, I224T, K227R, Y247F, T307I, K324R, K347R		83
hDenV1_Brazil_ES-LACENMG-321430393_2023	1V_E.1	90.8	V93A, S94N, V128I, N139D, N146G, I162V, V178M, I224T, K227R, Y247F, T307I, K324R, K347R		74
hDenV1_Brazil_ES-LACENMG-321431374_2023	1V_E.1	93.9	V93A, S94N, V128I, N139D, N146G, I162V, V178M, I224T, K227R, Y247F, T307I, K324R, K347R		86
hDenV1_Brazil_ES-LACENMG-321446240_2023	1V_E.1	93.7	V93A, S94N, V128I, N139D, N146G, I162V, V178M, I224T, K227R, I246M, Y247F, T307I, K324R, K347R		84
hDenV1_Brazil_ES-LACENMG-321456301_2023	1V_E.1	92	V93A, S94N, V128I, N139D, N146G, I162V, V178M, I224T, K227R, Y247F, T307I, K324R, K347R		81
hDenV1_Brazil_ES-LACENMG-321477595_2024	1V_E.1	92.4	V93A, S94N, V128I, N139D, N146G, I162V, V178M, I224T, K227R, Y247F, T307I, K324R, K347R		80
hDenV1_Brazil_ES-LACENMG-321478110_2024	1V_E.1	93.5	V93A, S94N, V128I, N139D, N146G, I162V, V178M, I224T, K227R, I246M, Y247F, T307I, K324R, K347R		86
hDenV1_Brazil_ES-LACENMG-321503610_2024	1V_E.1	93.1	V93A, S94N, V128I, N139D, N146G, I162V, V178M, I224T, K227R, Y247F, T307I, K324R, K347R		84
hDenV1_Brazil_ES-LACENMG-321503621_2024	1V_E.1	93	V93A, S94N, V128I, N139D, N146G, I162V, V178M, I224T, K227R, Y247F, T307I, K324R, K347R		84

## Sheet: NS2A
DENV-1 · NS2A protein · AA substitutions and deletions — Espírito Santo sequences
Sequence	Genotype-lineage	Coverage (%)	NS2A substitutions	NS2A deletions	Total AA subs (genome)
DENV1-IMT-BC33_Brazil-ES_2024	1V_E.1	85.4	L12I, I15V, S28N, T44I, K67R, R82K, V106I, D139E, S142P, A147T, F159L, H162D, M168T, I171V, L199F		81
DENV1-IMT-BC35_Brazil-ES_2024	1V_E.1	89.5	L12I, I15V, S28N, T44I, K67R, R82K, V106I, D139E, S142P, A147T, F159L, H162D, M168T, I171V, L199F		86
DENV1-IMT-BC36_Brazil-ES_2024	1V_E.1	94	L12I, I15V, S28N, T44I, K67R, R82K, V106I, D139E, S142P, A147T, F159L, H162D, M168T, I171V, L199F		86
DENV1-IMT-BC37_Brazil-ES_2024	1V_E.1	84.3	L12I, I15V, S28N, T44I, K67R, R82K, V106I, D139E, S142P, A147T, F159L, H162D, M168T, I171V, L199F		82
DENV1-IMT-BC38_Brazil-ES_2024	1V_E.1	91.6	L12I, I15V, S28N, K67R, R82K, V106I, D139E, S142P, A147T, F159L, H162D, M168T, I171V, L199F		82
DENV1-IMT-BC39_Brazil-ES_2024	1V_A	91.7	L12I, I15V, M18L, T44I, K67R, R82K, V111M, S142P, A147T, V155I, K156R, T158S, F159L, H162D, I171A, L199F, K213T		87
DENV1-IMT-BC46_Brazil-ES_2024	1V_E.1	89.4	L12I, I15V, S28N, T44I, K67R, R82K, V106I, D139E, S142P, A147T, F159L, H162D, M168T, I171V, L199F		83
DENV1-IMT-BC47_Brazil-ES_2024	1V_E.1	88.9	L12I, I15V, S28N, T44I, K67R, R82K, V106I, D139E, S142P, A147T, F159L, H162D, M168T, I171V, L199F		84
DENV1-IMT-BC48_Brazil-ES_2024	1V_E.1	94	L12I, I15V, S28N, T44I, K67R, R82K, V106I, D139E, S142P, A147T, F159L, H162D, M168T, I171V, L199F		87
DENV1-IMT-BC50_Brazil-ES_2024	1V_E.1	94	L12I, I15V, S28N, T44I, K67R, R82K, V106I, D139E, S142P, A147T, F159L, H162D, M168T, I171V, L199F		87
DENV1-IMT-BC51_Brazil-ES_2024	1V_E.1	94	L12I, I15V, S28N, T44I, K67R, R82K, V106I, D139E, S142P, A147T, F159L, H162D, M168T, I171V, L199F		86
DENV1-IMT-BC56_Brazil-ES_2024	1V_E.1	89.6	L12I, I15V, S28N, T44I, K67R, R82K, V106I, D139E, S142P, A147T, F159L, H162D, M168T, I171V, L199F		86
DENV1-IMT-L2BC41_Brazil-ES_2024	1V_E.1	91.5	L12I, I15V, S28N, T44I, K67R, R82K, V106I, D139E, S142P, A147T, F159L, H162D, M168T, I171V, L199F		87
DENV1-IMT-L2BC45_Brazil-ES_2024	1V_E.1	84.4	L12I, I15V, S28N, K67R, R82K, V106I, D139E, S142P, A147T, F159L, H162D, M168T, I171V, L199F		78
DENV1-IMT-L2BC50_Brazil-ES_2024	1V_E.1	84.2	L12I, I15V, S28N, T44I, K67R, R82K, V106I, D139E, S142P, A147T, F159L, H162D, M168T, I171V, L199F		80
DENV1-IMT-L2BC52_Brazil-ES_2024	1V_E.1	81.2	L12I, I15V, S28N, T44I, K67R		72
IMT-JP-hDenV1_Brazil_ES-ITpS-20370_2023	1V_E.1	75.4	L12I, I15V, T44I, R82K		51
IMT-WSS-hDenV1_Brazil_ES-ITpS-20369_2023	1V_E.1	85.4	L12I, I15V, R24K, S28N, T44I, I54M, K67R, R82K, V106I		77
hDenV1_Brazil_ES-ITpS-20281_2023	1V_E.1	93.3	L12I, I15V, S28N, T44I, K67R, R82K, V106I, L123V, D139E, S142P, A147T, F159L, H162D, M168T, I171V, L199F		85
hDenV1_Brazil_ES-ITpS-20301_2023	1V_E.1	93.3	L12I, I15V, S28N, T44I, K67R, R82K, V106I, D139E, S142P, A147T, F159L, H162D, M168T, I171V, L199F		86
hDenV1_Brazil_ES-ITpS-20304_2023	1V_E.1	93.3	L12I, I15V, S28N, T44I, K67R, R82K, V106I, E122D, D139E, S142P, A147T, F159L, H162D, M168T, I171V, L199F		85
hDenV1_Brazil_ES-ITpS-20305_2023	1V_E.1	90.7	L12I, I15V, R24K, S28N, T44I, K67R, R82K, V106I, D139E, S142P, A147T, F159L, H162D, M168T, I171V, F178L, G197*, L199F		86
hDenV1_Brazil_ES-ITpS-20312_2023	1V_E.1	92.5	L12I, I15V, S28N, T44I, K67R, R82K, V106I, L123V, D139E, S142P, A147T, F159L, H162D, M168T, I171V, L199F		86
hDenV1_Brazil_ES-ITpS-20858_2023	1V_E.1	93.7	L12I, I15V, T44I, K67R, R82K, V106I, I131V, D139E, S142P, A147T, F159L, H162D, M168T, I171V, L199F		85
hDenV1_Brazil_ES-LACENES-200208000017_2020	1V_A	94.1	L12I, I15V, M18L, T44I, K67R, R82K, S142P, A147T, V155I, K156R, T158S, F159L, H162D, I171A, L199F, K213T		88
hDenV1_Brazil_ES-LACENES-200333000808_2020	1V_E.1	94.1	L12I, I15V, T44I, K67R, R82K, V106I, D139E, S142P, A147T, F159L, H162D, M168T, I171V, L199F		81
hDenV1_Brazil_ES-LACENES-210208002520_2021	1V_A	94.1	L12I, I15V, M18L, T44I, K67R, R82K, S142P, A147T, V155I, K156R, T158S, F159L, H162D, I171A, L199F, K213T		89
hDenV1_Brazil_ES-LACENES-210208003033_2021	1V_A	94.1	L12I, I15V, M18L, L41F, T44I, K67R, R82K, S142P, A147T, V155I, K156R, T158S, F159L, H162D, I171A, L199F, K213T		90
hDenV1_Brazil_ES-LACENES-210311002650_2021	1V_A	93.8	L12I, I15V, M18L, L41F, T44I, K67R, R82K, S142P, A147T, V155I, K156R, T158S, F159L, H162D, I171A, L199F, K213T		89
hDenV1_Brazil_ES-LACENES-210333035066_2021	1V_E.1	94.1	L12I, I15V, T44I, K67R, R82K, V106I, D139E, S142P, A147T, F159L, H162D, M168T, I171V, L199F		84
hDenV1_Brazil_ES-LACENES-220333026638_2022	1V_E.1	94.1	L12I, I15V, R24K, S28N, T44I, K67R, R82K, V106I, D139E, S142P, A147T, F159L, H162D, M168T, I171V, L199F		84
hDenV1_Brazil_ES-LACENES-220420000111_2022	1V_E.1	94.1	L12I, I15V, R24K, S28N, T44I, K67R, R82K, V106I, L120M, D139E, S142P, A147T, F159L, H162D, M168T, I171V, L199F		86
hDenV1_Brazil_ES-LACENES-321353585_2023	1V_E.1	94.1	L12I, I15V, R29K, T44I, K67R, R82K, V106I, D139E, S142P, A147T, F159L, H162D, M168T, I171V, L199F		86
hDenV1_Brazil_ES-LACENES-321356708_2023	1V_E.1	94.1	L12I, I15V, S28N, T44I, K67R, R82K, V106I, D139E, S142P, A147T, F159L, H162D, M168T, I171V, L199F		87
hDenV1_Brazil_ES-LACENES-321357362_2023	1V_E.1	94	L12I, I15V, R24K, S28N, T44I, K67R, R82K, V106I, L120M, L123V, D139E, S142P, A147T, F159L, H162D, M168T, I171V, L199F		86
hDenV1_Brazil_ES-LACENES-321399825_2023	1V_E.1	93.2	L12I, I15V, T44I, K67R, R82K, V106I, D139E, S142P, A147T, F159L, H162D, M168T, I171V, L199F		85
hDenV1_Brazil_ES-LACENES-321400101_2023	1V_E.1	94.1	L12I, I15V, S28N, T44I, K67R, R82K, V106I, D139E, S142P, A147T, F159L, H162D, M168T, I171V, L199F		85
hDenV1_Brazil_ES-LACENES-321400189_2023	1V_E.1	94.1	L12I, I15V, M18I, T44I, K67R, R82K, V106I, D139E, S142P, A147T, F159L, H162D, M168T, I171V, L199F		87
hDenV1_Brazil_ES-LACENES-321400385_2023	1V_E.1	94.1	L12I, I15V, R24K, S28N, T44I, K67R, R82K, V106I, L120M, L123V, D139E, S142P, A147T, F159L, H162D, M168T, I171V, L199F		86
hDenV1_Brazil_ES-LACENES-321400392_2023	1V_A	94.1	L12I, I15V, M18L, T44I, K67R, R82K, S142P, A147T, V155I, K156R, T158S, F159L, H162D, I171A, L199F, F207Y, K213T		90
hDenV1_Brazil_ES-LACENES-321400425_2023	1V_A	94.1	L12I, I15V, M18L, T44I, K67R, R82K, S142P, A147T, V155I, K156R, T158S, F159L, H162D, I171A, L199F, F207Y, K213T		91
hDenV1_Brazil_ES-LACENES-321400550_2023	1V_E.1	94.1	L12I, I15V, S28N, T44I, K67R, R82K, V106I, D139E, S142P, A147T, F159L, H162D, M168T, I171V, L199F		85
hDenV1_Brazil_ES-LACENES-321400597_2023	1V_E.1	94.1	L12I, I15V, R24K, S28N, T44I, K67R, R82K, V106I, L120M, D139E, S142P, A147T, F159L, H162D, M168T, I171V, L199F		86
hDenV1_Brazil_ES-LACENES-321401556_2023	1V_E.1	94.1	L12I, I15V, S28N, T44I, K67R, R82K, V106I, D139E, S142P, A147T, F159L, H162D, M168T, I171V, L199F		85
hDenV1_Brazil_ES-LACENES-321401579_2023	1V_E.1	94.1	L12I, I15V, S28N, T44I, K67R, R82K, V106I, D139E, S142P, A147T, F159L, H162D, M168T, I171V, L199F		84
hDenV1_Brazil_ES-LACENES-321401624_2023	1V_E.1	94.1	L12I, I15V, S28N, T44I, K67R, R82K, V106I, D139E, S142P, A147T, F159L, H162D, M168T, I171V, L199F		86
hDenV1_Brazil_ES-LACENES-321401652_2023	1V_E.1	93.8	L12I, I15V, S28N, T44I, K67R, R82K, V106I, D139E, S142P, A147T, F159L, H162D, M168T, I171V, L199F		86
hDenV1_Brazil_ES-LACENES-321401810_2023	1V_A	94.1	L12I, I15V, M18L, T44I, K67R, R82K, V111M, S142P, A147T, V155I, K156R, T158S, F159L, H162D, I171A, L199F, K213T		92
hDenV1_Brazil_ES-LACENES-321401821_2023	1V_E.1	93.2	L12I, I15V, T44I, K67R, R82K, V106I, D139E, S142P, A147T, F159L, H162D, M168T, I171V, I174T, L199F		85
hDenV1_Brazil_ES-LACENES-321402454_2023	1V_E.1	94.1	L12I, I15V, S28N, T44I, K67R, R82K, V106I, D139E, A147T, F159L, H162D, M168T, I171V, L199F		85
hDenV1_Brazil_ES-LACENES-321403102_2023	1V_A	94.1	L12I, I15V, M18L, L41F, T44I, K67R, R82K, S142P, A147T, V155I, K156R, T158S, F159L, H162D, I171A, L199F, K213T		89
hDenV1_Brazil_ES-LACENES-321403109_2023	1V_A	94.1	L12I, I15V, M18L, L41F, T44I, K67R, R82K, S142P, A147T, V155I, K156R, T158S, F159L, H162D, I171A, L199F, K213T		89
hDenV1_Brazil_ES-LACENES-321403175_2023	1V_E.1	94.1	L12I, I15V, S28N, T44I, K67R, R82K, V106I, D139E, S142P, A147T, F159L, H162D, M168T, I171V, L199F		84
hDenV1_Brazil_ES-LACENES-321403184_2023	1V_E.1	94.1	L12I, I15V, S28N, T44I, K67R, R82K, V106I, D139E, S142P, A147T, F159L, H162D, M168T, I171V, L199F		85
hDenV1_Brazil_ES-LACENES-321403711_2023	1V_A	94.1	L12I, I15V, M18L, T44I, K67R, R82K, S142P, A147T, V155I, K156R, T158S, F159L, H162D, I171A, L199F, F207Y, K213T		89
hDenV1_Brazil_ES-LACENES-321404221_2023	1V_E.1	88.6	L12I, I15V, S28N, T44I, K67R, R82K, V106I, D139E, S142P, A147T, F159L, H162D, M168T, I171V, L199F		82
hDenV1_Brazil_ES-LACENES-321404289_2023	1V_E.1	94.1	L12I, I15V, S28N, T44I, K67R, R82K, V106I, D139E, A147T, F159L, H162D, M168T, I171V, L199F		84
hDenV1_Brazil_ES-LACENES-321404682_2023	1V_E.1	94.1	L12I, I15V, S28N, T44I, N63Y, K67R, R82K, V106I, D139E, S142P, A147T, F159L, H162D, M168T, I171V, L199F, L204S		86
hDenV1_Brazil_ES-LACENES-321405091_2023	1V_E.1	94.1	L12I, I15V, T44I, K67R, R82K, V106I, I131V, D139E, S142P, A147T, F159L, H162D, M168T, I171V, L199F		86
hDenV1_Brazil_ES-LACENES-321405234_2023	1V_E.1	94	L12I, I15V, S28N, T44I, K67R, R82K, V106I, D139E, S142P, A147T, F159L, H162D, M168T, I171V, L199F		86
hDenV1_Brazil_ES-LACENES-321482006_2024	1V_E.1	93.2	L12I, I15V, S28N, F40L, T44I, K67R, R82K, V106I, D139E, S142P, H143Y, A147T, F159L, H162D, M168T, I171V, L199F		87
hDenV1_Brazil_ES-LACENES-321482018_2024	1V_E.1	94.1	L12I, I15V, S28N, T44I, K67R, R82K, V106I, D139E, S142P, A147T, F159L, H162D, M168T, I171V, L199F		86
hDenV1_Brazil_ES-LACENES-321482034_2024	1V_E.1	93.2	L12I, I15V, L32V, T44I, K67R, R82K, V106I, D139E, S142P, A147T, F159L, H162D, M168T, I171V, L199F		84
hDenV1_Brazil_ES-LACENES-321482329_2024	1V_E.1	89.1	L12I, I15V, S28N, K67R, R82K, V106I, D139E, S142P, A147T, F159L, H162D, M168T, I171V, L199F		77
hDenV1_Brazil_ES-LACENES-321482438_2024	1V_E.1	94.1	L12I, I15V, S28N, T44I, K67R, R82K, V106I, D139E, S142P, A147T, F159L, H162D, M168T, I171V, L199F		85
hDenV1_Brazil_ES-LACENES-321482486_2024	1V_E.1	94.1	L12I, I15V, R24K, S28N, T44I, K67R, R82K, V106I, D139E, S142P, A147T, F159L, H162D, M168T, L199F		83
hDenV1_Brazil_ES-LACENES-321482606_2024	1V_E.1	88.1	L12I, I15V, S28N, T44I, K67R, R82K, V106I, G130S, D139E, S142P, A147T, F159L, H162D, M168T, I171V, L199F		83
hDenV1_Brazil_ES-LACENES-321482790_2024	1V_E.1	73.7	L12I, I15V, R24K, S28N, T44I, K67R, R82K, V106I, L199F		63
hDenV1_Brazil_ES-LACENES-321484180_2024	1V_E.1	93.9	L12I, I15V, S28N, T44I, K67R, R82K, V106I, D139E, S142P, A147T, F159L, H162D, M168T, I171V, L199F		84
hDenV1_Brazil_ES-LACENES-321484762_2024	1V_E.1	93.8	L12I, I15V, R24K, S28N, T44I, K67R, R82K, V106I, D139E, S142P, A147T, F159L, H162D, M168T, L199F		84
hDenV1_Brazil_ES-LACENES-321484861_2024	1V_E.1	94.1	L12I, I15V, S28N, T44I, K67R, R82K, V106I, V114M, D139E, S142P, A147T, F159L, H162D, M168T, I171V, L199F		87
hDenV1_Brazil_ES-LACENES-321484948_2024	1V_E.1	93.8	L12I, I15V, S28N, K67R, R82K, V106I, D139E, S142P, A147T, F159L, H162D, M168T, I171V, L199F		82
hDenV1_Brazil_ES-LACENES-321488358_2024	1V_E.1	93	L12I, I15V, R24K, S28N, T44I, K67R, R82K, V106I, D139E, S142P, A147T, F159L, H162D, M168T, I171V, L199F		85
hDenV1_Brazil_ES-LACENES-321488625_2024	1V_E.1	93.4	L12I, I15V, S28N, T44I, K67R, R82K, V106I, D139E, S142P, A147T, F159L, H162D, M168T, I171V, L199F		84
hDenV1_Brazil_ES-LACENES-321491619_2024	1V_E.1	94.1	L12I, I15V, S28N, T44I, K67R, R82K, V106I, D139E, S142P, A147T, F159L, H162D, M168T, I171V, L199F		85
hDenV1_Brazil_ES-LACENES-321492925_2024	1V_E.1	94.1	L12I, I15V, L32V, T44I, K67R, R82K, V106I, D139E, S142P, A147T, F159L, H162D, M168T, I171V, L199F		83
hDenV1_Brazil_ES-LACENES-321493238_2024	1V_E.1	94.1	L12I, I15V, R24K, S28N, T44I, K67R, R82K, V106I, L120M, D139E, S142P, A147T, F159L, H162D, M168T, I171V, L199F		84
hDenV1_Brazil_ES-LACENES-321500232_2024	1V_E.1	93.2	L12I, I15V, S28N, T44I, K67R, R82K, V106I, D139E, S142P, A147T, F159L, H162D, M168T, I171V		81
hDenV1_Brazil_ES-LACENES-321501458_2024	1V_E.1	94.1	L12I, I15V, S28N, T44I, K67R, R82K, V106I, D139E, S142P, A147T, F159L, H162D, M168T, I171V, L199F		83
hDenV1_Brazil_ES-LACENES-321501769_2024	1V_E.1	93.2	L12I, I15V, S28N, T44I, K67R, R82K, V106I, D139E, S142P, A147T, F159L, H162D, M168T, I171V, L199F		81
hDenV1_Brazil_ES-LACENES-321502291_2024	1V_E.1	93.2	L12I, I15V, L32V, T44I, K67R, R82K, V106I, D139E, S142P, A147T, F159L, H162D, M168T, I171V, L199F		82
hDenV1_Brazil_ES-LACENES-321502436_2024	1V_E.1	94.1	L12I, I15V, S28N, T44I, K67R, R82K, V106I, D139E, S142P, A147T, F159L, H162D, M168T, I171V, L199F		83
hDenV1_Brazil_ES-LACENES-321502691_2024	1V_E.1	94.1	L12I, I15V, R24K, S28N, T44I, K67R, R82K, V106I, L120M, D139E, S142P, A147T, F159L, H162D, M168T, I171V, L199F		87
hDenV1_Brazil_ES-LACENES-321516939_2024	1V_F	92.9	L12I, I15V, T44I, K67R, Y74H, R82K, V111M, V114M, D139E, S142P, A147T, F159L, H162D, M168T, I171T, L199F		84
hDenV1_Brazil_ES-LACENES-321527861_2024	1V_E.1	90.7	L12I, I15V, S28N, T44I, K67R, R82K, V106I, D139E, S142P, A147T, F159L, H162D, M168T, I171V, L199F		86
hDenV1_Brazil_ES-LACENES-321533048_2024	1V_E.1	94.1	L12I, I15V, S28N, T44I, K67R, R82K, V106I, D139E, S142P, A147T, F159L, H162D, M168T, I171V, L199F		83
hDenV1_Brazil_ES-LACENES-321538605_2024	1V_E.1	93.7	L12I, I15V, T44I, K67R, R82K, V106I, D139E, S142P, A147T, F159L, H162D, M168T, I171V, L199F		84
hDenV1_Brazil_ES-LACENES-321540977_2024	1V_E.1	94.1	L12I, I15V, S28N, T44I, K67R, R82K, V106I, D139E, S142P, A147T, F159L, H162D, M168T, I171V, L199F		85
hDenV1_Brazil_ES-LACENES-321547958_2024	1V_E.1	94.1	L12I, I15V, R24K, S28N, T44I, K67R, R82K, V106I, L120M, D139E, S142P, A147T, F159L, H162D, M168T, I171V, L199F		86
hDenV1_Brazil_ES-LACENES-321552188_2024	1V_E.1	94.1	L12I, I15V, M18I, T44I, K67R, R82K, V106I, D139E, S142P, A147T, F159L, H162D, M168T, I171V, L199F		83
hDenV1_Brazil_ES-LACENES-321554062_2024	1V_E.1	94.1	L12I, I15V, S28N, T44I, K67R, R82K, V106I, D139E, S142P, A147T, F159L, H162D, M168T, I171V, L199F		86
hDenV1_Brazil_ES-LACENES-321561534_2024	1V_E.1	94.1	L12I, I15V, S28N, T44I, K67R, R82K, M86T, V106I, D139E, S142P, A147T, F159L, H162D, M168T, I171V, L199F		86
hDenV1_Brazil_ES-LACENES-321562281_2024	1V_E.1	94.1	L12I, I15V, R24K, S28N, T44I, K67R, R82K, V106I, D139E, S142P, A147T, F159L, H162D, M168T, I171V, L199F		84
hDenV1_Brazil_ES-LACENES-321566663_2024	1V_E.1	94.1	L12I, I15V, R24K, S28N, T44I, K67R, R82K, V106I, L120M, D139E, S142P, A147T, F159L, H162D, I171V, L199F		86
hDenV1_Brazil_ES-LACENES-321567085_2024	1V_E.1	94.1	L12I, I15V, S28N, T44I, K67R, R82K, V106I, D139E, S142P, A147T, F159L, H162D, M168T, I171V, L199F		87
hDenV1_Brazil_ES-LACENES-321571652_2024	1V_E.1	94.1	L12I, I15V, R24K, S28N, T44I, K67R, R82K, V106I, D139E, S142P, A147T, F159L, H162D, M168T, I171V, L199F		86
hDenV1_Brazil_ES-LACENES-321571832_2024	1V_E.1	94.1	L12I, I15V, S28N, T44I, K67R, R82K, V106I, D139E, S142P, A147T, F159L, H162D, M168T, I171V, L199F		83
hDenV1_Brazil_ES-LACENES-321572219_2024	1V_E.1	94.1	L12I, I15V, S28N, T44I, K67R, R82K, V106I, D139E, S142P, A147T, F159L, H162D, M168T, I171V, L199F		87
hDenV1_Brazil_ES-LACENES-321575378_2024	1V_E.1	94.1	L12I, I15V, S28N, T44I, K67R, R82K, V106I, D139E, S142P, A147T, F159L, H162D, M168T, I171V, L199F		87
hDenV1_Brazil_ES-LACENES-321580396_2024	1V_E.1	93.8	L12I, I15V, S28N, T44I, K67R, R82K, V106I, D139E, A147T, F159L, H162D, M168T, I171V, L199F		84
hDenV1_Brazil_ES-LACENES-321582432_2024	1V_E.1	94.1	L12I, I15V, I19V, R24K, S28N, T44I, K67R, R82K, V106I, D139E, S142P, A147T, F159L, H162D, M168T, I171V, L199F		89
hDenV1_Brazil_ES-LACENES-321583643_2024	1V_E.1	94.1	L12I, I15V, S28N, T44I, K67R, R82K, V106I, D139E, S142P, A147T, F159L, H162D, M168T, I171V, L199F		85
hDenV1_Brazil_ES-LACENES-321583961_2024	1V_E.1	94.1	L12I, I15V, S28N, T44I, K67R, M78I, R82K, V106I, D139E, S142P, A147T, F159L, H162D, M168T, I171V, L199F		87
hDenV1_Brazil_ES-LACENES-321584205_2024	1V_E.1	94.1	L12I, I15V, S28N, T44I, K67R, R82K, V106I, D139E, S142P, A147T, F159L, H162D, M168T, I171V, L199F		86
hDenV1_Brazil_ES-LACENES-321584399_2024	1V_E.1	77.8	L12I, I15V, S28N, T44I, K67R, R82K		67
hDenV1_Brazil_ES-LACENES-321586029_2024	1V_E.1	94.1	L12I, I15V, S28N, T44I, K67R, R82K, V106I, D139E, S142P, A147T, F159L, H162D, M168T, I171V, L199F		86
hDenV1_Brazil_ES-LACENES-321587054_2024	1V_E.1	94.1	L12I, I15V, R24K, S28N, T44I, K67R, R82K, V106I, D139E, S142P, A147T, F159L, H162D, M168T, I171V, F178L, L199F		90
hDenV1_Brazil_ES-LACENES-321588601_2024	1V_E.1	94.1	L12I, I15V, S28N, T44I, K67R, R82K, V106I, D139E, S142P, A147T, F159L, H162D, M168T, I171V, L199F		84
hDenV1_Brazil_ES-LACENES-321589458_2024	1V_E.1	94	L12I, I15V, R24K, S28N, T44I, K67R, R82K, V106I, D139E, S142P, A147T, F159L, H162D, M168T, I171V, F178L, L199F		90
hDenV1_Brazil_ES-LACENES-321589750_2024	1V_E.1	93	L12I, I15V, I17M, S28N, T44I, K67R, R82K, D139E, S142P, A147T, F159L, H162D, M168T, I171V, L199F, L208I		90
hDenV1_Brazil_ES-LACENES-321590336_2024	1V_E.1	94.1	L12I, I15V, S28N, K30R, T44I, K67R, R82K, V106I, D139E, S142P, A147T, F159L, H162D, M168T, I171V, L199F		86
hDenV1_Brazil_ES-LACENES-321590378_2024	1V_E.1	94.1	L12I, I15V, S28N, T44I, K67R, R82K, V106I, D139E, S142P, A147T, F159L, H162D, M168T, I171V, L199F		87
hDenV1_Brazil_ES-LACENES-321591132_2024	1V_E.1	94.1	L12I, I15V, S28N, T44I, K67R, R82K, V106I, D139E, S142P, A147T, F159L, H162D, M168T, I171V, L199F		89
hDenV1_Brazil_ES-LACENES-321592326_2024	1V_E.1	72.3	L12I, I15V, S28N, T44I, K67R, R82K, V106I, D139E, S142P, A147T, F159L, H162D, M168T, I171V, L199F		70
hDenV1_Brazil_ES-LACENES-321592605_2024	1V_E.1	94.1	L12I, I15V, T44I, K67R, M78I, R82K, V106I, I131V, D139E, S142P, A147T, F159L, H162D, M168T, I171V, L199F		87
hDenV1_Brazil_ES-LACENES-321592992_2024	1V_E.1	94.1	L12I, I15V, S28N, T44I, K67R, R82K, V106I, D139E, S142P, A147T, F159L, H162D, M168T, I171V, L199F		85
hDenV1_Brazil_ES-LACENES-321593936_2024	1V_E.1	92.7	L12I, I15V, S28N, T44M, K67R, R82K, V106I, D139E, S142P, A147T, F159L, H162D, M168T, I171V, L199F		86
hDenV1_Brazil_ES-LACENES-321596295_2024	1V_E.1	94.1	L12I, I15V, R24K, S28N, T44I, K67R, R82K, V106I, D139E, S142P, A147T, F159L, H162D, M168T, L199F		83
hDenV1_Brazil_ES-LACENES-321596797_2024	1V_E.1	94.1	L12I, I15V, R24K, S28N, T44I, K67R, R82K, V106I, D139E, S142P, A147T, F159L, H162D, M168T, I171V, L199F		87
hDenV1_Brazil_ES-LACENES-321597856_2024	1V_E.1	90.6	L12I, I15V, R24K, S28N, T44I, K67R, R82K, V106I, D139E, S142P, A147T, F159L, H162D, M168T, L199F		80
hDenV1_Brazil_ES-LACENES-321598725_2024	1V_E.1	94.1	L12I, I15V, R24K, S28N, T44I, K67R, R82K, V106I, L120M, D139E, S142P, A147T, F159L, H162D, M168T, I171V, L199F		85
hDenV1_Brazil_ES-LACENES-321598729_2024	1V_E.1	94.1	L12I, I15V, R24K, S28N, T44I, K67R, R82K, V106I, L120M, D139E, S142P, A147T, F159L, H162D, M168T, I171V, L199F		85
hDenV1_Brazil_ES-LACENES-321600915_2024	1V_E.1	94	L12I, I15V, S28N, T44I, K67R, R82K, V106I, D139E, S142P, A147T, F159L, H162D, M168T, I171V, L199F		85
hDenV1_Brazil_ES-LACENES-321603881_2024	1V_E.1	93.9	L12I, I15V, T44I, K67R, R82K, V106I, D139E, S142P, A147T, F159L, H162D, M168T, I171V, L199F, I214V		85
hDenV1_Brazil_ES-LACENES-321605407_2024	1V_E.1	94	L12I, I15V, S28N, T44I, K67R, R82K, V106I, D139E, S142P, A147T, F159L, H162D, M168T, I171V, L199F		86
hDenV1_Brazil_ES-LACENES-321605609_2024	1V_E.1	94.1	L12I, I15V, S28N, T44I, K67R, R82K, V106I, D139E, S142P, A147T, F159L, H162D, M168T, I171V, L199F		87
hDenV1_Brazil_ES-LACENES-321606138_2024	1V_E.1	94.1	L12I, I15V, S28N, T44I, K67R, R82K, V106I, D139E, S142P, A147T, F159L, H162D, M168T, I171V, L199F		84
hDenV1_Brazil_ES-LACENES-321608390_2024	1V_E.1	94	L12I, I15V, S28N, T44I, K67R, R82K, V106I, D139E, S142P, A147T, F159L, H162D, M168T, I171V, L199F		86
hDenV1_Brazil_ES-LACENES-321609432_2024	1V_E.1	93.2	L12I, I15V, T44I, R82K, V89I, V106I, V114A, D139E, S142P, A147T, F159L, H162D, M168T, I171V, F178S, L199F		92
hDenV1_Brazil_ES-LACENES-321609606_2024	1V_E.1	93.9	L12I, I15V, S28N, T44I, K67R, R82K, V106I, D139E, S142P, A147T, F159L, H162D, M168T, I171V, L199F		88
hDenV1_Brazil_ES-LACENES-321610168_2024	1V_E.1	93.2	L12I, I15V, S28N, T44I, K67R, R82K, V106I, D139E, S142P, A147T, F159L, H162D, M168T, I171V, L199F		83
hDenV1_Brazil_ES-LACENES-321708534_2025	1V_E.1	89.2	L12I, I15V, S28N, T44I, K67R, R82K, V106I, D139E, S142P, A147T, F159L, H162D, M168T, I171V, L199F		79
hDenV1_Brazil_ES-LACENES-321736099_2025	1V_E.1	94.1	L12I, I15V, S28N, T44I, K67R, R82K, V106I, D139E, S142P, A147T, F159L, H162D, M168T, I171V, L199F		83
hDenV1_Brazil_ES-LACENES-321736104_2025	1V_E.1	82.4	L12I, I15V, R24K, S28N, T44I, K67R, R82K, D139E, S142P, I171V, L199F		74
hDenV1_Brazil_ES-LACENES-321736107_2025	1V_E.1	93.8	L12I, I15V, R24K, S28N, T44I, K67R, R82K, V106I, D139E, S142P, A147T, F159L, H162D, M168T, I171V, L199F		89
hDenV1_Brazil_ES-LACENMG-321374463_2023	1V_E.1	93.6	L12I, I15V, S28N, T44I, K67R, R82K, V106I, D139E, S142P, A147T, F159L, H162D, M168T, I171V, L199F		83
hDenV1_Brazil_ES-LACENMG-321378378_2023	1V_E.1	92.7	L12I, I15V, S28N, T44I, K67R, R82K, V106I, D139E, S142P, A147T, F159L, H162D, M168T, I171V, L199F		84
hDenV1_Brazil_ES-LACENMG-321378382_2023	1V_E.1	87.9	L12I, I15V, S28N, T44I, K67R, R82K, V106I, I171V, L199F		73
hDenV1_Brazil_ES-LACENMG-321379169_2023	1V_E.1	93.9	L12I, I15V, T44I, K67R, R82K, V106I, D139E, S142P, A147T, F159L, H162D, M168T, I171V, L199F		87
hDenV1_Brazil_ES-LACENMG-321404974_2023	1V_E.1	92.9	L12I, I15V, S28N, T44I, K67R, R82K, V106I, D139E, A147T, F159L, H162D, M168T, L199F		81
hDenV1_Brazil_ES-LACENMG-321412095_2023	1V_E.1	93.9	L12I, I15V, S28N, T44I, K67R, R82K, V106I, D139E, S142P, A147T, F159L, H162D, M168T, I171V, L199F		84
hDenV1_Brazil_ES-LACENMG-321413562_2023	1V_E.1	93.9	L12I, I15V, S28N, T44I, K67R, R82K, V106I, D139E, S142P, A147T, F159L, H162D, M168T, I171V, L199F		86
hDenV1_Brazil_ES-LACENMG-321413667_2023	1V_E.1	93.9	L12I, I15V, S28N, T44I, K67R, R82K, V106I, D139E, S142P, A147T, F159L, H162D, M168T, I171V, L199F		83
hDenV1_Brazil_ES-LACENMG-321430393_2023	1V_E.1	90.8	L12I, I15V, S28N, K67R, R82K, V106I, H162D, M168T, I171V, L199F		74
hDenV1_Brazil_ES-LACENMG-321431374_2023	1V_E.1	93.9	L12I, I15V, S28N, T44I, K67R, R82K, V106I, D139E, S142P, A147T, F159L, H162D, M168T, I171V, L199F		86
hDenV1_Brazil_ES-LACENMG-321446240_2023	1V_E.1	93.7	L12I, I15V, S28N, T44I, K67R, R82K, V106I, D139E, S142P, A147T, F159L, H162D, M168T, I171V, L199F		84
hDenV1_Brazil_ES-LACENMG-321456301_2023	1V_E.1	92	L12I, I15V, R24K, S28N, T44I, K67R, R82K, V106I, L120M, F159L, H162D, M168T, I171V, L199F		81
hDenV1_Brazil_ES-LACENMG-321477595_2024	1V_E.1	92.4	L12I, I15V, S28N, K67R, R82K, V106I, D139E, S142P, F159L, H162D, M168T, I171V, L199F		80
hDenV1_Brazil_ES-LACENMG-321478110_2024	1V_E.1	93.5	L12I, I15V, S28N, T44I, K67R, R82K, V106I, D139E, S142P, A147T, F159L, H162D, M168T, I171V, L199F		86
hDenV1_Brazil_ES-LACENMG-321503610_2024	1V_E.1	93.1	L12I, I15V, R24K, S28N, T44I, K67R, R82K, V106I, L120M, F159L, H162D, M168T, I171V, L199F		84
hDenV1_Brazil_ES-LACENMG-321503621_2024	1V_E.1	93	L12I, I15V, R24K, S28N, T44I, K67R, R82K, V106I, L120M, F159L, H162D, M168T, I171V, L199F		84

## Sheet: NS2B
DENV-1 · NS2B protein · AA substitutions and deletions — Espírito Santo sequences
Sequence	Genotype-lineage	Coverage (%)	NS2B substitutions	NS2B deletions	Total AA subs (genome)
DENV1-IMT-BC33_Brazil-ES_2024	1V_E.1	85.4	V11I, E63Q, I106V		81
DENV1-IMT-BC35_Brazil-ES_2024	1V_E.1	89.5	V11I, E63Q, I106V		86
DENV1-IMT-BC36_Brazil-ES_2024	1V_E.1	94	V11I, E63Q, I106V		86
DENV1-IMT-BC37_Brazil-ES_2024	1V_E.1	84.3	V11I, E63Q, I106V		82
DENV1-IMT-BC38_Brazil-ES_2024	1V_E.1	91.6	V11I, E63Q, I106V		82
DENV1-IMT-BC39_Brazil-ES_2024	1V_A	91.7	L4I, A56T, A70T, I106V		87
DENV1-IMT-BC46_Brazil-ES_2024	1V_E.1	89.4	V11I, E63Q, I106V		83
DENV1-IMT-BC47_Brazil-ES_2024	1V_E.1	88.9	V11I, E63Q, I106V		84
DENV1-IMT-BC48_Brazil-ES_2024	1V_E.1	94	V11I, E63Q, I106V		87
DENV1-IMT-BC50_Brazil-ES_2024	1V_E.1	94	V11I, E63Q, I106V		87
DENV1-IMT-BC51_Brazil-ES_2024	1V_E.1	94	V11I, E63Q, I106V		86
DENV1-IMT-BC56_Brazil-ES_2024	1V_E.1	89.6	V11I, E63Q, I106V		86
DENV1-IMT-L2BC41_Brazil-ES_2024	1V_E.1	91.5	V11I, E63Q, I106V		87
DENV1-IMT-L2BC45_Brazil-ES_2024	1V_E.1	84.4	V11I, E63Q, I106V		78
DENV1-IMT-L2BC50_Brazil-ES_2024	1V_E.1	84.2	V11I, E63Q, I106V		80
DENV1-IMT-L2BC52_Brazil-ES_2024	1V_E.1	81.2	V11I, E63Q, I106V		72
IMT-JP-hDenV1_Brazil_ES-ITpS-20370_2023	1V_E.1	75.4	V11I, E63Q, I106V		51
IMT-WSS-hDenV1_Brazil_ES-ITpS-20369_2023	1V_E.1	85.4	V11I, E63Q, I106V		77
hDenV1_Brazil_ES-ITpS-20281_2023	1V_E.1	93.3	V11I, E63Q, I106V		85
hDenV1_Brazil_ES-ITpS-20301_2023	1V_E.1	93.3	V11I, E63Q, I106V		86
hDenV1_Brazil_ES-ITpS-20304_2023	1V_E.1	93.3	V11I, E63Q, I106V		85
hDenV1_Brazil_ES-ITpS-20305_2023	1V_E.1	90.7	V11I, E63Q, I106V		86
hDenV1_Brazil_ES-ITpS-20312_2023	1V_E.1	92.5	V11I, E63Q, I106V		86
hDenV1_Brazil_ES-ITpS-20858_2023	1V_E.1	93.7	V11I, E63Q, I106V		85
hDenV1_Brazil_ES-LACENES-200208000017_2020	1V_A	94.1	L4I, A56T, A70T, I106V		88
hDenV1_Brazil_ES-LACENES-200333000808_2020	1V_E.1	94.1	V11I, E63Q, V76A, I106V		81
hDenV1_Brazil_ES-LACENES-210208002520_2021	1V_A	94.1	L4I, A56T, A70T, I106V		89
hDenV1_Brazil_ES-LACENES-210208003033_2021	1V_A	94.1	L4I, A56T, A70T, I106V		90
hDenV1_Brazil_ES-LACENES-210311002650_2021	1V_A	93.8	L4I, A56T, A70T, I106V		89
hDenV1_Brazil_ES-LACENES-210333035066_2021	1V_E.1	94.1	V11I, N24S, E63Q, I106V		84
hDenV1_Brazil_ES-LACENES-220333026638_2022	1V_E.1	94.1	V11I, E63Q, I106V		84
hDenV1_Brazil_ES-LACENES-220420000111_2022	1V_E.1	94.1	V11I, E63Q, I106V		86
hDenV1_Brazil_ES-LACENES-321353585_2023	1V_E.1	94.1	V11I, N24S, E63Q, I106V, V120L		86
hDenV1_Brazil_ES-LACENES-321356708_2023	1V_E.1	94.1	V11I, E63Q, I106V		87
hDenV1_Brazil_ES-LACENES-321357362_2023	1V_E.1	94	V11I, E63Q, I106V		86
hDenV1_Brazil_ES-LACENES-321399825_2023	1V_E.1	93.2	V11I, V59A, E63Q, I106V		85
hDenV1_Brazil_ES-LACENES-321400101_2023	1V_E.1	94.1	V11I, E63Q, V76A, I106V		85
hDenV1_Brazil_ES-LACENES-321400189_2023	1V_E.1	94.1	V11I, E63Q, I106V		87
hDenV1_Brazil_ES-LACENES-321400385_2023	1V_E.1	94.1	V11I, E63Q, I106V		86
hDenV1_Brazil_ES-LACENES-321400392_2023	1V_A	94.1	L4I, S47G, A56T, A70T, I106V		90
hDenV1_Brazil_ES-LACENES-321400425_2023	1V_A	94.1	L4I, S47G, K55R, A56T, A70T, I106V		91
hDenV1_Brazil_ES-LACENES-321400550_2023	1V_E.1	94.1	V11I, E63Q, I106V		85
hDenV1_Brazil_ES-LACENES-321400597_2023	1V_E.1	94.1	V11I, E63Q, I106V		86
hDenV1_Brazil_ES-LACENES-321401556_2023	1V_E.1	94.1	V11I, E63Q, I106V		85
hDenV1_Brazil_ES-LACENES-321401579_2023	1V_E.1	94.1	V11I, E63Q, I106V		84
hDenV1_Brazil_ES-LACENES-321401624_2023	1V_E.1	94.1	V11I, E63Q, I106V		86
hDenV1_Brazil_ES-LACENES-321401652_2023	1V_E.1	93.8	V11I, E63Q, I106V		86
hDenV1_Brazil_ES-LACENES-321401810_2023	1V_A	94.1	L4I, A56T, A70T, I106V		92
hDenV1_Brazil_ES-LACENES-321401821_2023	1V_E.1	93.2	V11I, N24S, E63Q, I106V		85
hDenV1_Brazil_ES-LACENES-321402454_2023	1V_E.1	94.1	V11I, E63Q, I106V		85
hDenV1_Brazil_ES-LACENES-321403102_2023	1V_A	94.1	L4I, A56T, A70T, I106V		89
hDenV1_Brazil_ES-LACENES-321403109_2023	1V_A	94.1	L4I, A56T, A70T, I106V		89
hDenV1_Brazil_ES-LACENES-321403175_2023	1V_E.1	94.1	V11I, E63Q, I106V		84
hDenV1_Brazil_ES-LACENES-321403184_2023	1V_E.1	94.1	V11I, A56T, E63Q, I106V		85
hDenV1_Brazil_ES-LACENES-321403711_2023	1V_A	94.1	L4I, A56T, A70T, I106V		89
hDenV1_Brazil_ES-LACENES-321404221_2023	1V_E.1	88.6	V11I, I106V		82
hDenV1_Brazil_ES-LACENES-321404289_2023	1V_E.1	94.1	V11I, E63Q, I106V		84
hDenV1_Brazil_ES-LACENES-321404682_2023	1V_E.1	94.1	V11I, E63Q, I106V		86
hDenV1_Brazil_ES-LACENES-321405091_2023	1V_E.1	94.1	V11I, E63Q, I106V		86
hDenV1_Brazil_ES-LACENES-321405234_2023	1V_E.1	94	V11I, E63Q, I106V		86
hDenV1_Brazil_ES-LACENES-321482006_2024	1V_E.1	93.2	V11I, E63Q, I106V		87
hDenV1_Brazil_ES-LACENES-321482018_2024	1V_E.1	94.1	V11I, E63Q, I106V		86
hDenV1_Brazil_ES-LACENES-321482034_2024	1V_E.1	93.2	V11I, E63Q, I106V		84
hDenV1_Brazil_ES-LACENES-321482329_2024	1V_E.1	89.1	V11I, E63Q, I106V		77
hDenV1_Brazil_ES-LACENES-321482438_2024	1V_E.1	94.1	V11I, E63Q, I106V		85
hDenV1_Brazil_ES-LACENES-321482486_2024	1V_E.1	94.1	V11I, E63Q, I106V		83
hDenV1_Brazil_ES-LACENES-321482606_2024	1V_E.1	88.1	V11I, E63Q, I106V		83
hDenV1_Brazil_ES-LACENES-321482790_2024	1V_E.1	73.7	V11I, E63Q, I106V		63
hDenV1_Brazil_ES-LACENES-321484180_2024	1V_E.1	93.9	V11I, E63Q, I106V		84
hDenV1_Brazil_ES-LACENES-321484762_2024	1V_E.1	93.8	V11I, E63Q, I106V		84
hDenV1_Brazil_ES-LACENES-321484861_2024	1V_E.1	94.1	V11I, E63Q, I106V		87
hDenV1_Brazil_ES-LACENES-321484948_2024	1V_E.1	93.8	V11I, E63Q, I106V		82
hDenV1_Brazil_ES-LACENES-321488358_2024	1V_E.1	93	V11I, E63Q, I106V		85
hDenV1_Brazil_ES-LACENES-321488625_2024	1V_E.1	93.4	V11I, E63Q, I106V		84
hDenV1_Brazil_ES-LACENES-321491619_2024	1V_E.1	94.1	V11I, E63Q, I106V		85
hDenV1_Brazil_ES-LACENES-321492925_2024	1V_E.1	94.1	V11I, E63Q, I106V		83
hDenV1_Brazil_ES-LACENES-321493238_2024	1V_E.1	94.1	V11I, E63Q, I106V		84
hDenV1_Brazil_ES-LACENES-321500232_2024	1V_E.1	93.2	V11I, E63Q, I106V		81
hDenV1_Brazil_ES-LACENES-321501458_2024	1V_E.1	94.1	V11I, E63Q, I106V		83
hDenV1_Brazil_ES-LACENES-321501769_2024	1V_E.1	93.2	V11I, E63Q, I106V		81
hDenV1_Brazil_ES-LACENES-321502291_2024	1V_E.1	93.2	V11I, E63Q, I106V		82
hDenV1_Brazil_ES-LACENES-321502436_2024	1V_E.1	94.1	V11I, E63Q, I106V		83
hDenV1_Brazil_ES-LACENES-321502691_2024	1V_E.1	94.1	V11I, E63Q, I106V		87
hDenV1_Brazil_ES-LACENES-321516939_2024	1V_F	92.9	V11I, E63Q, I106V		84
hDenV1_Brazil_ES-LACENES-321527861_2024	1V_E.1	90.7	V11I, E63Q, I106V		86
hDenV1_Brazil_ES-LACENES-321533048_2024	1V_E.1	94.1	V11I, E63Q, I106V		83
hDenV1_Brazil_ES-LACENES-321538605_2024	1V_E.1	93.7	V11I, N24S, E63Q, I106V		84
hDenV1_Brazil_ES-LACENES-321540977_2024	1V_E.1	94.1	V11I, E63Q, I106V		85
hDenV1_Brazil_ES-LACENES-321547958_2024	1V_E.1	94.1	V11I, E63Q, I106V		86
hDenV1_Brazil_ES-LACENES-321552188_2024	1V_E.1	94.1	V11I, E63Q, I106V		83
hDenV1_Brazil_ES-LACENES-321554062_2024	1V_E.1	94.1	V11I, E63Q, I106V		86
hDenV1_Brazil_ES-LACENES-321561534_2024	1V_E.1	94.1	V11I, E63Q, I106V		86
hDenV1_Brazil_ES-LACENES-321562281_2024	1V_E.1	94.1	V11I, E63Q, I106V		84
hDenV1_Brazil_ES-LACENES-321566663_2024	1V_E.1	94.1	V11I, A56T, E63Q, I106V		86
hDenV1_Brazil_ES-LACENES-321567085_2024	1V_E.1	94.1	V11I, E63Q, I106V		87
hDenV1_Brazil_ES-LACENES-321571652_2024	1V_E.1	94.1	V11I, E63Q, I106V		86
hDenV1_Brazil_ES-LACENES-321571832_2024	1V_E.1	94.1	V11I, E63Q, I106V		83
hDenV1_Brazil_ES-LACENES-321572219_2024	1V_E.1	94.1	V11I, E63Q, I106V		87
hDenV1_Brazil_ES-LACENES-321575378_2024	1V_E.1	94.1	V11I, E63Q, I74M, I106V		87
hDenV1_Brazil_ES-LACENES-321580396_2024	1V_E.1	93.8	V11I, E63Q, I106V, M112I		84
hDenV1_Brazil_ES-LACENES-321582432_2024	1V_E.1	94.1	V11I, E63Q, I106V		89
hDenV1_Brazil_ES-LACENES-321583643_2024	1V_E.1	94.1	V11I, E63Q, I106V		85
hDenV1_Brazil_ES-LACENES-321583961_2024	1V_E.1	94.1	V11I, E63Q, I106V		87
hDenV1_Brazil_ES-LACENES-321584205_2024	1V_E.1	94.1	V11I, E63Q, I106V		86
hDenV1_Brazil_ES-LACENES-321584399_2024	1V_E.1	77.8	V11I, E63Q, I106V		67
hDenV1_Brazil_ES-LACENES-321586029_2024	1V_E.1	94.1	V11I, E63Q, I106V		86
hDenV1_Brazil_ES-LACENES-321587054_2024	1V_E.1	94.1	V11I, E63Q, I106V		90
hDenV1_Brazil_ES-LACENES-321588601_2024	1V_E.1	94.1	V11I, E63Q, I106V		84
hDenV1_Brazil_ES-LACENES-321589458_2024	1V_E.1	94	V11I, E63Q, I106V		90
hDenV1_Brazil_ES-LACENES-321589750_2024	1V_E.1	93	V11I, E63Q, I106V		90
hDenV1_Brazil_ES-LACENES-321590336_2024	1V_E.1	94.1	V11I, E63Q, I106V		86
hDenV1_Brazil_ES-LACENES-321590378_2024	1V_E.1	94.1	V11I, E63Q, I106V		87
hDenV1_Brazil_ES-LACENES-321591132_2024	1V_E.1	94.1	V11I, S60F, E63Q, I106V		89
hDenV1_Brazil_ES-LACENES-321592326_2024	1V_E.1	72.3	V11I, E63Q, I106V		70
hDenV1_Brazil_ES-LACENES-321592605_2024	1V_E.1	94.1	V11I, E63Q, I106V		87
hDenV1_Brazil_ES-LACENES-321592992_2024	1V_E.1	94.1	V11I, E63Q, I106V		85
hDenV1_Brazil_ES-LACENES-321593936_2024	1V_E.1	92.7	V11I, E63Q, I106V		86
hDenV1_Brazil_ES-LACENES-321596295_2024	1V_E.1	94.1	V11I, E63Q, I106V		83
hDenV1_Brazil_ES-LACENES-321596797_2024	1V_E.1	94.1	V11I, E63Q, A105V, I106V		87
hDenV1_Brazil_ES-LACENES-321597856_2024	1V_E.1	90.6	V11I, E63Q		80
hDenV1_Brazil_ES-LACENES-321598725_2024	1V_E.1	94.1	V11I, E63Q, I106V		85
hDenV1_Brazil_ES-LACENES-321598729_2024	1V_E.1	94.1	V11I, E63Q, I106V		85
hDenV1_Brazil_ES-LACENES-321600915_2024	1V_E.1	94	V11I, E63Q, I106V		85
hDenV1_Brazil_ES-LACENES-321603881_2024	1V_E.1	93.9	V11I, N24S, E63Q, I106V		85
hDenV1_Brazil_ES-LACENES-321605407_2024	1V_E.1	94	V11I, E63Q, I106V		86
hDenV1_Brazil_ES-LACENES-321605609_2024	1V_E.1	94.1	V11I, E63Q, I106V		87
hDenV1_Brazil_ES-LACENES-321606138_2024	1V_E.1	94.1	V11I, E63Q, I106V		84
hDenV1_Brazil_ES-LACENES-321608390_2024	1V_E.1	94	V11I, E63Q, I106V		86
hDenV1_Brazil_ES-LACENES-321609432_2024	1V_E.1	93.2	V11I, E63Q, I106V		92
hDenV1_Brazil_ES-LACENES-321609606_2024	1V_E.1	93.9	V11I, E63Q, I106V		88
hDenV1_Brazil_ES-LACENES-321610168_2024	1V_E.1	93.2	V11I, E63Q, I106V		83
hDenV1_Brazil_ES-LACENES-321708534_2025	1V_E.1	89.2	V11I, E63Q, I106V		79
hDenV1_Brazil_ES-LACENES-321736099_2025	1V_E.1	94.1	V11I, E63Q, I106V		83
hDenV1_Brazil_ES-LACENES-321736104_2025	1V_E.1	82.4	V11I, E63Q, T102A, I106V		74
hDenV1_Brazil_ES-LACENES-321736107_2025	1V_E.1	93.8	V11I, E63Q, T102A, I106V		89
hDenV1_Brazil_ES-LACENMG-321374463_2023	1V_E.1	93.6	V11I, E63Q, I106V		83
hDenV1_Brazil_ES-LACENMG-321378378_2023	1V_E.1	92.7	V11I, E63Q, I106V		84
hDenV1_Brazil_ES-LACENMG-321378382_2023	1V_E.1	87.9	V11I, E63Q, I106V		73
hDenV1_Brazil_ES-LACENMG-321379169_2023	1V_E.1	93.9	V11I, V59A, E63Q, I106V		87
hDenV1_Brazil_ES-LACENMG-321404974_2023	1V_E.1	92.9	V11I, E63Q, I106V		81
hDenV1_Brazil_ES-LACENMG-321412095_2023	1V_E.1	93.9	V11I, E63Q, I106V		84
hDenV1_Brazil_ES-LACENMG-321413562_2023	1V_E.1	93.9	V11I, E63Q, I106V		86
hDenV1_Brazil_ES-LACENMG-321413667_2023	1V_E.1	93.9	V11I, E63Q, I106V		83
hDenV1_Brazil_ES-LACENMG-321430393_2023	1V_E.1	90.8	V11I, E63Q, I106V		74
hDenV1_Brazil_ES-LACENMG-321431374_2023	1V_E.1	93.9	V11I, E63Q, I106V		86
hDenV1_Brazil_ES-LACENMG-321446240_2023	1V_E.1	93.7	V11I, E63Q, I106V		84
hDenV1_Brazil_ES-LACENMG-321456301_2023	1V_E.1	92	V11I, E63Q, I106V		81
hDenV1_Brazil_ES-LACENMG-321477595_2024	1V_E.1	92.4	V11I, E63Q, I106V		80
hDenV1_Brazil_ES-LACENMG-321478110_2024	1V_E.1	93.5	V11I, E63Q, I106V		86
hDenV1_Brazil_ES-LACENMG-321503610_2024	1V_E.1	93.1	V11I, E63Q, I106V		84
hDenV1_Brazil_ES-LACENMG-321503621_2024	1V_E.1	93	V11I, E63Q, I106V		84

## Sheet: NS3
DENV-1 · NS3 protein · AA substitutions and deletions — Espírito Santo sequences
Sequence	Genotype-lineage	Coverage (%)	NS3 substitutions	NS3 deletions	Total AA subs (genome)
DENV1-IMT-BC33_Brazil-ES_2024	1V_E.1	85.4	R185K, V221I, K255R		81
DENV1-IMT-BC35_Brazil-ES_2024	1V_E.1	89.5	E43D, A91T, A112T, R185K, V221I, K255R		86
DENV1-IMT-BC36_Brazil-ES_2024	1V_E.1	94	E43D, A91T, A112T, R185K, V221I, K255R, V384I, I474V		86
DENV1-IMT-BC37_Brazil-ES_2024	1V_E.1	84.3	R185K, V221I, K255R		82
DENV1-IMT-BC38_Brazil-ES_2024	1V_E.1	91.6	E43D, A91T, A112T, R185K, V221I, K255R, I474V		82
DENV1-IMT-BC39_Brazil-ES_2024	1V_A	91.7	E43D, A91T, A112T, T115V, N141D, S171T, Q172R, R185K, V221I, K255R, V384I, D437E		87
DENV1-IMT-BC46_Brazil-ES_2024	1V_E.1	89.4	E43D, A91T, A112T, R185K, V221I, K255R, I474V		83
DENV1-IMT-BC47_Brazil-ES_2024	1V_E.1	88.9	E43D, A91T, A112T, R185K, V221I, K255R		84
DENV1-IMT-BC48_Brazil-ES_2024	1V_E.1	94	E43D, A91T, A112T, L176S, R185K, V221I, K255R, V384I, I474V		87
DENV1-IMT-BC50_Brazil-ES_2024	1V_E.1	94	E43D, A91T, A112T, R185K, V221I, K255R, V384I, I474V		87
DENV1-IMT-BC51_Brazil-ES_2024	1V_E.1	94	E43D, A91T, A112T, R185K, V221I, K255R, V384I, I474V		86
DENV1-IMT-BC56_Brazil-ES_2024	1V_E.1	89.6	E43D, A91T, A112T, R185K, V221I, K255R		86
DENV1-IMT-L2BC41_Brazil-ES_2024	1V_E.1	91.5	E43D, A91T, A112T, R185K, V221I, K255R, I474V		87
DENV1-IMT-L2BC45_Brazil-ES_2024	1V_E.1	84.4	R185K, V221I, K255R		78
DENV1-IMT-L2BC50_Brazil-ES_2024	1V_E.1	84.2	R185K, V221I, K255R		80
DENV1-IMT-L2BC52_Brazil-ES_2024	1V_E.1	81.2	R185K, V221I, K255R		72
IMT-JP-hDenV1_Brazil_ES-ITpS-20370_2023	1V_E.1	75.4	E43D, A91T, R185K, V221I, K255R, V384I, I474V, Y549H		51
IMT-WSS-hDenV1_Brazil_ES-ITpS-20369_2023	1V_E.1	85.4	E43D, A91T, A112T, R185K, V221I, K255R		77
hDenV1_Brazil_ES-ITpS-20281_2023	1V_E.1	93.3	E43D, A91T, A112T, R185K, V221I, K255R, V384I, I474V		85
hDenV1_Brazil_ES-ITpS-20301_2023	1V_E.1	93.3	E43D, A91T, A112T, L176S, R185K, V221I, K255R, V384I, I474V		86
hDenV1_Brazil_ES-ITpS-20304_2023	1V_E.1	93.3	E43D, A91T, A112T, R185K, V221I, K255R, V384I, I474V		85
hDenV1_Brazil_ES-ITpS-20305_2023	1V_E.1	90.7	E43D, A91T, A112T, R185K, V221I, K255R, V384I, I474V		86
hDenV1_Brazil_ES-ITpS-20312_2023	1V_E.1	92.5	E43D, A91T, A112T, R185K, V221I, K255R, V384I, I474V		86
hDenV1_Brazil_ES-ITpS-20858_2023	1V_E.1	93.7	D20N, E43D, A91T, A112T, R185K, V221I, K255R, V384I, I474V		85
hDenV1_Brazil_ES-LACENES-200208000017_2020	1V_A	94.1	E43D, A91T, A112T, T115V, N141T, S171T, R185K, V221I, K255R, V384I, D437E		88
hDenV1_Brazil_ES-LACENES-200333000808_2020	1V_E.1	94.1	E43D, A91T, A112T, R185K, V221I, K255R, V384I, I474V		81
hDenV1_Brazil_ES-LACENES-210208002520_2021	1V_A	94.1	E43D, A91T, A112T, T115V, N141T, S171T, R185K, V221I, K255R, V384I, D437E		89
hDenV1_Brazil_ES-LACENES-210208003033_2021	1V_A	94.1	E43D, A91T, A112T, T115V, N141T, S171T, R185K, V221I, K255R, V384I, D437E		90
hDenV1_Brazil_ES-LACENES-210311002650_2021	1V_A	93.8	E43D, A91T, A112T, T115V, N141T, S171T, R185K, V221I, K255R, V384I, D437E		89
hDenV1_Brazil_ES-LACENES-210333035066_2021	1V_E.1	94.1	E43D, A91T, A112T, R185K, V221I, K255R, V384I, I474V		84
hDenV1_Brazil_ES-LACENES-220333026638_2022	1V_E.1	94.1	E43D, A91T, A112T, R185K, V221I, K255R, V384I, I474V		84
hDenV1_Brazil_ES-LACENES-220420000111_2022	1V_E.1	94.1	E43D, A91T, A112T, R185K, V221I, K255R, V384I, I474V		86
hDenV1_Brazil_ES-LACENES-321353585_2023	1V_E.1	94.1	E43D, A91T, A112T, R185K, V221I, K255R, V384I, I474V		86
hDenV1_Brazil_ES-LACENES-321356708_2023	1V_E.1	94.1	E43D, A91T, A112T, R185K, V221I, K255R, V384I, I474V		87
hDenV1_Brazil_ES-LACENES-321357362_2023	1V_E.1	94	E43D, A91T, A112T, R185K, V221I, K255R, V384I, I474V		86
hDenV1_Brazil_ES-LACENES-321399825_2023	1V_E.1	93.2	E43D, A91T, A112T, R185K, V221I, K255R, V384I, I474V		85
hDenV1_Brazil_ES-LACENES-321400101_2023	1V_E.1	94.1	E43D, A91T, A112T, R185K, V221I, K255R, V384I, I474V		85
hDenV1_Brazil_ES-LACENES-321400189_2023	1V_E.1	94.1	T7I, E43D, A91T, A112T, I139V, R185K, I191V, V221I, K255R, Y349H, V384I, I474V		87
hDenV1_Brazil_ES-LACENES-321400385_2023	1V_E.1	94.1	E43D, A91T, A112T, R185K, V221I, K255R, V384I, I474V		86
hDenV1_Brazil_ES-LACENES-321400392_2023	1V_A	94.1	E43D, A91T, A112T, T115V, S171T, R185K, V221I, K255R, V384I, D437E		90
hDenV1_Brazil_ES-LACENES-321400425_2023	1V_A	94.1	E43D, A91T, A112T, T115V, S171T, R185K, V221I, K255R, V384I, D437E		91
hDenV1_Brazil_ES-LACENES-321400550_2023	1V_E.1	94.1	E43D, A91T, A112T, R185K, V221I, K255R, V384I, I474V		85
hDenV1_Brazil_ES-LACENES-321400597_2023	1V_E.1	94.1	E43D, A91T, A112T, R185K, V221I, K255R, V384I, I474V		86
hDenV1_Brazil_ES-LACENES-321401556_2023	1V_E.1	94.1	E43D, A91T, A112T, R185K, V221I, K255R, V384I, I474V		85
hDenV1_Brazil_ES-LACENES-321401579_2023	1V_E.1	94.1	E43D, A91T, A112T, R185K, V221I, K255R, V384I, I474V		84
hDenV1_Brazil_ES-LACENES-321401624_2023	1V_E.1	94.1	E43D, F85L, A91T, A112T, R185K, V221I, K255R, V384I, I474V		86
hDenV1_Brazil_ES-LACENES-321401652_2023	1V_E.1	93.8	E43D, F85L, A91T, A112T, R185K, V221I, K255R, V384I, I474V		86
hDenV1_Brazil_ES-LACENES-321401810_2023	1V_A	94.1	E43D, A91T, A112T, T115V, S171T, Q172R, R185K, V221I, K255R, V384I, D437E		92
hDenV1_Brazil_ES-LACENES-321401821_2023	1V_E.1	93.2	E43D, A91T, A112T, R185K, V221I, K255R, V384I, K399R, I474V		85
hDenV1_Brazil_ES-LACENES-321402454_2023	1V_E.1	94.1	E43D, A91T, A112T, R185K, V221I, K255R, V384I, I474V		85
hDenV1_Brazil_ES-LACENES-321403102_2023	1V_A	94.1	R15K, E43D, A91T, A112T, T115V, S171T, R185K, V221I, K255R, V384I, D437E		89
hDenV1_Brazil_ES-LACENES-321403109_2023	1V_A	94.1	R15K, E43D, A91T, A112T, T115V, S171T, R185K, V221I, K255R, V384I, D437E		89
hDenV1_Brazil_ES-LACENES-321403175_2023	1V_E.1	94.1	E43D, A91T, A112T, R185K, V221I, K255R, V384I, I474V		84
hDenV1_Brazil_ES-LACENES-321403184_2023	1V_E.1	94.1	E43D, A91T, A112T, R185K, V221I, K255R, V384I, I474V		85
hDenV1_Brazil_ES-LACENES-321403711_2023	1V_A	94.1	E43D, A91T, A112T, T115V, S171T, R185K, V221I, K255R, V384I, D437E		89
hDenV1_Brazil_ES-LACENES-321404221_2023	1V_E.1	88.6	E43D, A91T, A112T, R185K, V221I, K255R, V384I, I474V, E513D		82
hDenV1_Brazil_ES-LACENES-321404289_2023	1V_E.1	94.1	E43D, A91T, A112T, R185K, V221I, K255R, V384I, I474V		84
hDenV1_Brazil_ES-LACENES-321404682_2023	1V_E.1	94.1	E43D, A91T, A112T, R185K, V221I, K255R, V384I, I474V		86
hDenV1_Brazil_ES-LACENES-321405091_2023	1V_E.1	94.1	E43D, A91T, A112T, R185K, V221I, K255R, V384I, I474V		86
hDenV1_Brazil_ES-LACENES-321405234_2023	1V_E.1	94	E43D, A91T, A112T, R185K, V221I, K255R, V384I, I474V		86
hDenV1_Brazil_ES-LACENES-321482006_2024	1V_E.1	93.2	E43D, A91T, A112T, A170V, R185K, V221I, K255R, V384I, I474V		87
hDenV1_Brazil_ES-LACENES-321482018_2024	1V_E.1	94.1	E43D, A91T, A112T, R185K, V221I, K255R, V384I, I474V		86
hDenV1_Brazil_ES-LACENES-321482034_2024	1V_E.1	93.2	E43D, A91T, A112T, R185K, V221I, K255R, V384I, I474V		84
hDenV1_Brazil_ES-LACENES-321482329_2024	1V_E.1	89.1	E43D, A91T, A112T, R185K, V221I, K255R, V384I, I474V, R593Q		77
hDenV1_Brazil_ES-LACENES-321482438_2024	1V_E.1	94.1	E43D, A91T, A112T, R185K, V221I, K255R, V384I, I474V		85
hDenV1_Brazil_ES-LACENES-321482486_2024	1V_E.1	94.1	E43D, A91T, A112T, R185K, V221I, K255R, V384I, I474V		83
hDenV1_Brazil_ES-LACENES-321482606_2024	1V_E.1	88.1	E43D, A91T, A112T, R185K, V221I, K255R, V384I, I474V, F556L		83
hDenV1_Brazil_ES-LACENES-321482790_2024	1V_E.1	73.7	E43D, A91T, A112T, N141T, R185K, V221I, K249E, K255R, V384I, I474V		63
hDenV1_Brazil_ES-LACENES-321484180_2024	1V_E.1	93.9	I22V, E43D, A91T, A112T, R185K, V221I, K255R, V384I, I474V		84
hDenV1_Brazil_ES-LACENES-321484762_2024	1V_E.1	93.8	E43D, A91T, A112T, R185K, V221I, K255R, V384I, I474V		84
hDenV1_Brazil_ES-LACENES-321484861_2024	1V_E.1	94.1	E43D, A91T, A112T, R185K, V221I, K255R, V384I, I474V		87
hDenV1_Brazil_ES-LACENES-321484948_2024	1V_E.1	93.8	E43D, A91T, A112T, R185K, V221I, K255R, V384I, I474V		82
hDenV1_Brazil_ES-LACENES-321488358_2024	1V_E.1	93	E43D, A91T, A112T, R185K, V221I, K255R, V384I, I474V		85
hDenV1_Brazil_ES-LACENES-321488625_2024	1V_E.1	93.4	E43D, A91T, A112T, R185K, V221I, K255R, V384I, I474V		84
hDenV1_Brazil_ES-LACENES-321491619_2024	1V_E.1	94.1	E43D, A91T, A112T, R185K, V221I, K255R, V384I, I474V		85
hDenV1_Brazil_ES-LACENES-321492925_2024	1V_E.1	94.1	E43D, A91T, A112T, R185K, V221I, K255R, V384I, I474V		83
hDenV1_Brazil_ES-LACENES-321493238_2024	1V_E.1	94.1	E43D, A91T, A112T, R185K, V221I, K255R, V384I, I474V		84
hDenV1_Brazil_ES-LACENES-321500232_2024	1V_E.1	93.2	E43D, A91T, A112T, R185K, V221I, K255R, V384I, I474V		81
hDenV1_Brazil_ES-LACENES-321501458_2024	1V_E.1	94.1	E43D, A91T, A112T, R185K, V221I, K255R, V384I, I474V		83
hDenV1_Brazil_ES-LACENES-321501769_2024	1V_E.1	93.2	E43D, A91T, A112T, R185K, V221I, K255R, V384I, I474V		81
hDenV1_Brazil_ES-LACENES-321502291_2024	1V_E.1	93.2	E43D, A91T, A112T, R185K, V221I, K255R, V384I, I474V		82
hDenV1_Brazil_ES-LACENES-321502436_2024	1V_E.1	94.1	E43D, A91T, A112T, R185K, V221I, K255R, V384I, I474V		83
hDenV1_Brazil_ES-LACENES-321502691_2024	1V_E.1	94.1	E43D, A91T, A112T, R185K, V221I, K255R, V384I, I474V		87
hDenV1_Brazil_ES-LACENES-321516939_2024	1V_F	92.9	E43D, A91T, A112T, R185K, V221I, H252T, K255R, V384I, I474V		84
hDenV1_Brazil_ES-LACENES-321527861_2024	1V_E.1	90.7	E43D, A91T, A112T, L176S, R185K, V221I, K255R, V384I, I474V		86
hDenV1_Brazil_ES-LACENES-321533048_2024	1V_E.1	94.1	E43D, A91T, A112T, R185K, V221I, K255R, V384I, I474V		83
hDenV1_Brazil_ES-LACENES-321538605_2024	1V_E.1	93.7	E43D, A91T, A112T, R185K, V221I, K255R, V384I, I474V		84
hDenV1_Brazil_ES-LACENES-321540977_2024	1V_E.1	94.1	E43D, A91T, A112T, R185K, V221I, K255R, V384I, I474V		85
hDenV1_Brazil_ES-LACENES-321547958_2024	1V_E.1	94.1	E43D, A91T, A112T, R185K, R215K, V221I, K255R, V384I, I474V		86
hDenV1_Brazil_ES-LACENES-321552188_2024	1V_E.1	94.1	E43D, A91T, A112T, R185K, V221I, K255R, V384I, I474V		83
hDenV1_Brazil_ES-LACENES-321554062_2024	1V_E.1	94.1	E43D, A91T, A112T, R185K, V221I, K255R, V384I, I474V		86
hDenV1_Brazil_ES-LACENES-321561534_2024	1V_E.1	94.1	E43D, A91T, A112T, R185K, V221I, K255R, V384I, I474V		86
hDenV1_Brazil_ES-LACENES-321562281_2024	1V_E.1	94.1	E43D, A91T, A112T, R185K, V221I, K255R, V384I, I474V		84
hDenV1_Brazil_ES-LACENES-321566663_2024	1V_E.1	94.1	E43D, A91T, A112T, R185K, V221I, K255R, V384I, I474V		86
hDenV1_Brazil_ES-LACENES-321567085_2024	1V_E.1	94.1	E43D, A91T, A112T, L176S, R185K, V221I, K255R, V384I, I474V		87
hDenV1_Brazil_ES-LACENES-321571652_2024	1V_E.1	94.1	E43D, A91T, A112T, R185K, V221I, K255R, V384I, I474V		86
hDenV1_Brazil_ES-LACENES-321571832_2024	1V_E.1	94.1	E43D, A91T, A112T, R185K, V221I, K255R, V384I, I474V		83
hDenV1_Brazil_ES-LACENES-321572219_2024	1V_E.1	94.1	E43D, A91T, A112T, L176S, R185K, V221I, K255R, V384I, I474V		87
hDenV1_Brazil_ES-LACENES-321575378_2024	1V_E.1	94.1	E43D, A91T, A112T, R185K, V221I, K255R, R338K, V384I, I474V		87
hDenV1_Brazil_ES-LACENES-321580396_2024	1V_E.1	93.8	E43D, A91T, A112T, R185K, V221I, K255R, V384I, I474V		84
hDenV1_Brazil_ES-LACENES-321582432_2024	1V_E.1	94.1	D20N, E43D, A91T, A112T, R185K, V221I, K255R, V384I, I474V		89
hDenV1_Brazil_ES-LACENES-321583643_2024	1V_E.1	94.1	E43D, A91T, A112T, R185K, V221I, K255R, V384I, I474V		85
hDenV1_Brazil_ES-LACENES-321583961_2024	1V_E.1	94.1	E43D, A91T, A112T, R185K, V221I, K255R, V384I, I474V		87
hDenV1_Brazil_ES-LACENES-321584205_2024	1V_E.1	94.1	E43D, A91T, A112T, R185K, V221I, K255R, V384I, I474V		86
hDenV1_Brazil_ES-LACENES-321584399_2024	1V_E.1	77.8	E43D, A91T, A112T, V384I, I474V		67
hDenV1_Brazil_ES-LACENES-321586029_2024	1V_E.1	94.1	E43D, A91T, A112T, R185K, V221I, K255R, V384I, I474V, F556L		86
hDenV1_Brazil_ES-LACENES-321587054_2024	1V_E.1	94.1	E43D, A91T, A112T, R185K, V221I, Q244H, K255R, V384I, I474V		90
hDenV1_Brazil_ES-LACENES-321588601_2024	1V_E.1	94.1	E43D, A91T, A112T, R185K, V221I, K255R, V384I, I474V		84
hDenV1_Brazil_ES-LACENES-321589458_2024	1V_E.1	94	E43D, A91T, A112T, R185K, V221I, Q244H, K255R, V384I, I474V		90
hDenV1_Brazil_ES-LACENES-321589750_2024	1V_E.1	93	E43D, A91T, A112T, R185K, V221I, K255R, V384I, I474V		90
hDenV1_Brazil_ES-LACENES-321590336_2024	1V_E.1	94.1	E43D, A91T, A112T, R185K, V221I, K255R, V384I, I474V		86
hDenV1_Brazil_ES-LACENES-321590378_2024	1V_E.1	94.1	E43D, A91T, A112T, L176S, R185K, V221I, K255R, V384I, I474V		87
hDenV1_Brazil_ES-LACENES-321591132_2024	1V_E.1	94.1	E43D, A91T, A112T, R185K, V221I, E234D, K255R, V384I, I474V		89
hDenV1_Brazil_ES-LACENES-321592326_2024	1V_E.1	72.3	E43D, A91T, A112T, R185K, V221I, K255R, V384I, I474V, Y549H		70
hDenV1_Brazil_ES-LACENES-321592605_2024	1V_E.1	94.1	D20N, E43D, A91T, A112T, R185K, V221I, K255R, V384I, I474V		87
hDenV1_Brazil_ES-LACENES-321592992_2024	1V_E.1	94.1	E43D, A91T, A112T, R185K, V221I, K255R, V384I, I474V, Y549H		85
hDenV1_Brazil_ES-LACENES-321593936_2024	1V_E.1	92.7	E43D, A91T, A112T, R185K, V221I, K255R, V384I, I474V		86
hDenV1_Brazil_ES-LACENES-321596295_2024	1V_E.1	94.1	E43D, A91T, A112T, R185K, V221I, K255R, V384I, I474V		83
hDenV1_Brazil_ES-LACENES-321596797_2024	1V_E.1	94.1	E43D, A91T, A112T, T115I, R185K, V221I, K255R, V384I, I474V		87
hDenV1_Brazil_ES-LACENES-321597856_2024	1V_E.1	90.6	E43D, A91T, A112T, R185K, V221I, K255R, V384I, I474V		80
hDenV1_Brazil_ES-LACENES-321598725_2024	1V_E.1	94.1	E43D, A91T, A112T, R185K, V221I, K255R, V384I, I474V		85
hDenV1_Brazil_ES-LACENES-321598729_2024	1V_E.1	94.1	E43D, A91T, A112T, R185K, V221I, K255R, V384I, I474V		85
hDenV1_Brazil_ES-LACENES-321600915_2024	1V_E.1	94	E43D, A91T, A112T, R185K, V221I, K255R, V384I, I474V		85
hDenV1_Brazil_ES-LACENES-321603881_2024	1V_E.1	93.9	E43D, A91T, A112T, R185K, V221I, K255R, V384I, I474V		85
hDenV1_Brazil_ES-LACENES-321605407_2024	1V_E.1	94	E43D, A91T, A112T, R185K, V221I, K255R, V384I, I474V		86
hDenV1_Brazil_ES-LACENES-321605609_2024	1V_E.1	94.1	E43D, A91T, A112T, I146V, R185K, V221I, M239V, K255R, V384I, I474V		87
hDenV1_Brazil_ES-LACENES-321606138_2024	1V_E.1	94.1	E43D, A91T, A112T, R185K, V221I, K255R, V384I, I474V		84
hDenV1_Brazil_ES-LACENES-321608390_2024	1V_E.1	94	E43D, A91T, A112T, L176S, R185K, V221I, K255R, V384I, I474V		86
hDenV1_Brazil_ES-LACENES-321609432_2024	1V_E.1	93.2	R15K, D20G, E43D, A91T, A112T, R185K, V221I, K255R, S347L, V384I, I474V, Y549H		92
hDenV1_Brazil_ES-LACENES-321609606_2024	1V_E.1	93.9	E43D, A91T, A112T, R185K, V221I, K255R, V384I, I474V		88
hDenV1_Brazil_ES-LACENES-321610168_2024	1V_E.1	93.2	E43D, A91T, A112T, R185K, V221I, K255R, V384I, I474V, Y549H		83
hDenV1_Brazil_ES-LACENES-321708534_2025	1V_E.1	89.2	E43D, A91T, A112T, R185K, V221I, K255R, V384I, I474V		79
hDenV1_Brazil_ES-LACENES-321736099_2025	1V_E.1	94.1	E43D, A91T, A112T, R185K, V221I, K255R, V384I, I474V		83
hDenV1_Brazil_ES-LACENES-321736104_2025	1V_E.1	82.4	E43G, A91T, A112T, R185K, V221I, K255R, V384I, I474V, I520V		74
hDenV1_Brazil_ES-LACENES-321736107_2025	1V_E.1	93.8	E43G, A91T, A112T, R185K, V221I, K255R, V384I, I474V, I520V		89
hDenV1_Brazil_ES-LACENMG-321374463_2023	1V_E.1	93.6	E43D, A91T, A112T, R185K, V221I, K255R, V384I, I474V		83
hDenV1_Brazil_ES-LACENMG-321378378_2023	1V_E.1	92.7	E43D, A91T, A112T, R185K, V221I, K255R, V384I, I474V		84
hDenV1_Brazil_ES-LACENMG-321378382_2023	1V_E.1	87.9	E43D, A91T, A112T, R185K, V221I, K255R, V384I, I474V		73
hDenV1_Brazil_ES-LACENMG-321379169_2023	1V_E.1	93.9	E43D, F85L, A91T, A112T, R185K, V221I, K255R, V384I, I474V		87
hDenV1_Brazil_ES-LACENMG-321404974_2023	1V_E.1	92.9	E43D, A91T, A112T, R185K, V221I, K255R, V384I, I474V		81
hDenV1_Brazil_ES-LACENMG-321412095_2023	1V_E.1	93.9	E43D, A91T, A112T, R185K, V221I, K255R, V384I, I474V		84
hDenV1_Brazil_ES-LACENMG-321413562_2023	1V_E.1	93.9	E43D, F85L, A91T, A112T, R185K, V221I, K255R, V384I, I474V		86
hDenV1_Brazil_ES-LACENMG-321413667_2023	1V_E.1	93.9	E43D, A91T, A112T, R185K, V221I, K255R, V384I, I474V		83
hDenV1_Brazil_ES-LACENMG-321430393_2023	1V_E.1	90.8	E43D, A91T, A112T, R185K, V221I, K255R, V384I, I474V		74
hDenV1_Brazil_ES-LACENMG-321431374_2023	1V_E.1	93.9	E43D, A91T, A112T, R185K, L217M, V221I, K255R, V384I, I474V		86
hDenV1_Brazil_ES-LACENMG-321446240_2023	1V_E.1	93.7	E43D, A91T, A112T, L176S, R185K, V221I, K255R, V384I, I474V		84
hDenV1_Brazil_ES-LACENMG-321456301_2023	1V_E.1	92	E43D, A91T, A112T, R185K, V221I, K255R, V384I, I474V		81
hDenV1_Brazil_ES-LACENMG-321477595_2024	1V_E.1	92.4	E43D, A91T, A112T, R185K, V221I, K255R, V384I, I474V		80
hDenV1_Brazil_ES-LACENMG-321478110_2024	1V_E.1	93.5	E43D, A91T, A112T, R185K, V221I, K255R, V384I, I474V, F556L		86
hDenV1_Brazil_ES-LACENMG-321503610_2024	1V_E.1	93.1	E43D, A91T, A112T, R185K, V221I, K255R, V384I, I474V		84
hDenV1_Brazil_ES-LACENMG-321503621_2024	1V_E.1	93	E43D, A91T, A112T, R185K, V221I, K255R, V384I, I474V		84

## Sheet: NS4A
DENV-1 · NS4A protein · AA substitutions and deletions — Espírito Santo sequences
Sequence	Genotype-lineage	Coverage (%)	NS4A substitutions	NS4A deletions	Total AA subs (genome)
DENV1-IMT-BC33_Brazil-ES_2024	1V_E.1	85.4	Q19L, R76K, I89T		81
DENV1-IMT-BC35_Brazil-ES_2024	1V_E.1	89.5	Q19L, R76K, I89T		86
DENV1-IMT-BC36_Brazil-ES_2024	1V_E.1	94	Q19L, R76K, I89T		86
DENV1-IMT-BC37_Brazil-ES_2024	1V_E.1	84.3	Q19L, R76K, I89T		82
DENV1-IMT-BC38_Brazil-ES_2024	1V_E.1	91.6	Q19L, R76K, I89T		82
DENV1-IMT-BC39_Brazil-ES_2024	1V_A	91.7	Q19L, R76K, I89M		87
DENV1-IMT-BC46_Brazil-ES_2024	1V_E.1	89.4	Q19L, R76K, I89T		83
DENV1-IMT-BC47_Brazil-ES_2024	1V_E.1	88.9	Q19L, R76K, I89T		84
DENV1-IMT-BC48_Brazil-ES_2024	1V_E.1	94	Q19L, R76K, I89T		87
DENV1-IMT-BC50_Brazil-ES_2024	1V_E.1	94	Q19L, R76K, I89T		87
DENV1-IMT-BC51_Brazil-ES_2024	1V_E.1	94	Q19L, R76K, I89T		86
DENV1-IMT-BC56_Brazil-ES_2024	1V_E.1	89.6	Q19L, R76K, I89T		86
DENV1-IMT-L2BC41_Brazil-ES_2024	1V_E.1	91.5	Q19L, K39R, R76K, I89T		87
DENV1-IMT-L2BC45_Brazil-ES_2024	1V_E.1	84.4	Q19L, K39R, R76K, I89T		78
DENV1-IMT-L2BC50_Brazil-ES_2024	1V_E.1	84.2	Q19L, R76K, I89T		80
DENV1-IMT-L2BC52_Brazil-ES_2024	1V_E.1	81.2	Q19L, K39R, R76K, I89T		72
IMT-JP-hDenV1_Brazil_ES-ITpS-20370_2023	1V_E.1	75.4	Q19L, I89T		51
IMT-WSS-hDenV1_Brazil_ES-ITpS-20369_2023	1V_E.1	85.4	Q19L, K39R, R76K, I89T		77
hDenV1_Brazil_ES-ITpS-20281_2023	1V_E.1	93.3	Q19L, R76K, I89T		85
hDenV1_Brazil_ES-ITpS-20301_2023	1V_E.1	93.3	Q19L, R76K, I89T		86
hDenV1_Brazil_ES-ITpS-20304_2023	1V_E.1	93.3	Q19L, R76K, I89T		85
hDenV1_Brazil_ES-ITpS-20305_2023	1V_E.1	90.7	Q19L, R76K, I89T		86
hDenV1_Brazil_ES-ITpS-20312_2023	1V_E.1	92.5	Q19L, R76K, I89T		86
hDenV1_Brazil_ES-ITpS-20858_2023	1V_E.1	93.7	Q19L, R76K, I89T		85
hDenV1_Brazil_ES-LACENES-200208000017_2020	1V_A	94.1	Q19L, R76K, I89M		88
hDenV1_Brazil_ES-LACENES-200333000808_2020	1V_E.1	94.1	Q19L, R76K, I89T		81
hDenV1_Brazil_ES-LACENES-210208002520_2021	1V_A	94.1	Q19L, R76K, I89M		89
hDenV1_Brazil_ES-LACENES-210208003033_2021	1V_A	94.1	Q19L, R76K, I89M		90
hDenV1_Brazil_ES-LACENES-210311002650_2021	1V_A	93.8	Q19L, R76K, I89M		89
hDenV1_Brazil_ES-LACENES-210333035066_2021	1V_E.1	94.1	Q19L, R76K, I89T		84
hDenV1_Brazil_ES-LACENES-220333026638_2022	1V_E.1	94.1	Q19L, R76K, I89T		84
hDenV1_Brazil_ES-LACENES-220420000111_2022	1V_E.1	94.1	Q19L, R76K, I89T		86
hDenV1_Brazil_ES-LACENES-321353585_2023	1V_E.1	94.1	Q19L, R76K, I89T		86
hDenV1_Brazil_ES-LACENES-321356708_2023	1V_E.1	94.1	Q19L, M45I, R76K, I89T		87
hDenV1_Brazil_ES-LACENES-321357362_2023	1V_E.1	94	Q19L, R76K, I89T		86
hDenV1_Brazil_ES-LACENES-321399825_2023	1V_E.1	93.2	Q19L, R76K, I89T		85
hDenV1_Brazil_ES-LACENES-321400101_2023	1V_E.1	94.1	Q19L, R76K, I89T		85
hDenV1_Brazil_ES-LACENES-321400189_2023	1V_E.1	94.1	Q19L, R76K, I89T		87
hDenV1_Brazil_ES-LACENES-321400385_2023	1V_E.1	94.1	Q19L, R76K, I89T		86
hDenV1_Brazil_ES-LACENES-321400392_2023	1V_A	94.1	Q19L, R76K, I89M		90
hDenV1_Brazil_ES-LACENES-321400425_2023	1V_A	94.1	Q19L, R76K, I89M		91
hDenV1_Brazil_ES-LACENES-321400550_2023	1V_E.1	94.1	Q19L, R76K, I89T		85
hDenV1_Brazil_ES-LACENES-321400597_2023	1V_E.1	94.1	Q19L, R76K, I89T		86
hDenV1_Brazil_ES-LACENES-321401556_2023	1V_E.1	94.1	Q19L, R76K, I89T		85
hDenV1_Brazil_ES-LACENES-321401579_2023	1V_E.1	94.1	Q19L, R76K, I89T		84
hDenV1_Brazil_ES-LACENES-321401624_2023	1V_E.1	94.1	Q19L, R76K, I89T		86
hDenV1_Brazil_ES-LACENES-321401652_2023	1V_E.1	93.8	Q19L, R76K, I89T		86
hDenV1_Brazil_ES-LACENES-321401810_2023	1V_A	94.1	Q19L, R76K, I89M		92
hDenV1_Brazil_ES-LACENES-321401821_2023	1V_E.1	93.2	Q19L, R76K, I89T		85
hDenV1_Brazil_ES-LACENES-321402454_2023	1V_E.1	94.1	Q19L, R76K, I89T		85
hDenV1_Brazil_ES-LACENES-321403102_2023	1V_A	94.1	Q19L, R76K, I89M		89
hDenV1_Brazil_ES-LACENES-321403109_2023	1V_A	94.1	Q19L, R76K, I89M		89
hDenV1_Brazil_ES-LACENES-321403175_2023	1V_E.1	94.1	Q19L, R76K, I89T		84
hDenV1_Brazil_ES-LACENES-321403184_2023	1V_E.1	94.1	Q19L, R76K, I89T		85
hDenV1_Brazil_ES-LACENES-321403711_2023	1V_A	94.1	Q19L, R76K, I89M		89
hDenV1_Brazil_ES-LACENES-321404221_2023	1V_E.1	88.6	Q19L, R76K, I89T		82
hDenV1_Brazil_ES-LACENES-321404289_2023	1V_E.1	94.1	Q19L, R76K, I89T		84
hDenV1_Brazil_ES-LACENES-321404682_2023	1V_E.1	94.1	Q19L, R76K, I89T		86
hDenV1_Brazil_ES-LACENES-321405091_2023	1V_E.1	94.1	Q19L, R76K, I89T		86
hDenV1_Brazil_ES-LACENES-321405234_2023	1V_E.1	94	Q19L, R76K, I89T		86
hDenV1_Brazil_ES-LACENES-321482006_2024	1V_E.1	93.2	Q19L, R76K, I89T		87
hDenV1_Brazil_ES-LACENES-321482018_2024	1V_E.1	94.1	Q19L, R76K, I89T		86
hDenV1_Brazil_ES-LACENES-321482034_2024	1V_E.1	93.2	Q19L, R76K, I89T		84
hDenV1_Brazil_ES-LACENES-321482329_2024	1V_E.1	89.1	Q19L, R76K, I89T		77
hDenV1_Brazil_ES-LACENES-321482438_2024	1V_E.1	94.1	Q19L, R76K, I89T		85
hDenV1_Brazil_ES-LACENES-321482486_2024	1V_E.1	94.1	Q19L, R76K, I89T		83
hDenV1_Brazil_ES-LACENES-321482606_2024	1V_E.1	88.1	Q19L, R76K, I89T		83
hDenV1_Brazil_ES-LACENES-321482790_2024	1V_E.1	73.7	Q19L, R76K, I89T		63
hDenV1_Brazil_ES-LACENES-321484180_2024	1V_E.1	93.9	Q19L, R76K, I89T		84
hDenV1_Brazil_ES-LACENES-321484762_2024	1V_E.1	93.8	Q19L, R76K, I89T		84
hDenV1_Brazil_ES-LACENES-321484861_2024	1V_E.1	94.1	Q19L, R76K, I89T		87
hDenV1_Brazil_ES-LACENES-321484948_2024	1V_E.1	93.8	Q19L, R76K, I89T		82
hDenV1_Brazil_ES-LACENES-321488358_2024	1V_E.1	93	Q19L, R76K, I89T		85
hDenV1_Brazil_ES-LACENES-321488625_2024	1V_E.1	93.4	Q19L, R76K, I89T		84
hDenV1_Brazil_ES-LACENES-321491619_2024	1V_E.1	94.1	Q19L, R76K, I89T		85
hDenV1_Brazil_ES-LACENES-321492925_2024	1V_E.1	94.1	Q19L, R76K, I89T		83
hDenV1_Brazil_ES-LACENES-321493238_2024	1V_E.1	94.1	Q19L, R76K, I89T		84
hDenV1_Brazil_ES-LACENES-321500232_2024	1V_E.1	93.2	Q19L, R76K, I89T		81
hDenV1_Brazil_ES-LACENES-321501458_2024	1V_E.1	94.1	Q19L, R76K, I89T		83
hDenV1_Brazil_ES-LACENES-321501769_2024	1V_E.1	93.2	Q19L, R76K, I89T		81
hDenV1_Brazil_ES-LACENES-321502291_2024	1V_E.1	93.2	Q19L, R76K, I89T		82
hDenV1_Brazil_ES-LACENES-321502436_2024	1V_E.1	94.1	Q19L, R76K, I89T		83
hDenV1_Brazil_ES-LACENES-321502691_2024	1V_E.1	94.1	Q19L, R76K, I89T		87
hDenV1_Brazil_ES-LACENES-321516939_2024	1V_F	92.9	Q19L, R76K, I89T		84
hDenV1_Brazil_ES-LACENES-321527861_2024	1V_E.1	90.7	Q19L, R76K, I89T		86
hDenV1_Brazil_ES-LACENES-321533048_2024	1V_E.1	94.1	Q19L, R76K, I89T		83
hDenV1_Brazil_ES-LACENES-321538605_2024	1V_E.1	93.7	Q19L, R76K, I89T		84
hDenV1_Brazil_ES-LACENES-321540977_2024	1V_E.1	94.1	Q19L, R76K, I89T		85
hDenV1_Brazil_ES-LACENES-321547958_2024	1V_E.1	94.1	Q19L, R76K, I89T		86
hDenV1_Brazil_ES-LACENES-321552188_2024	1V_E.1	94.1	Q19L, R76K, I89T		83
hDenV1_Brazil_ES-LACENES-321554062_2024	1V_E.1	94.1	Q19L, R76K, I89T		86
hDenV1_Brazil_ES-LACENES-321561534_2024	1V_E.1	94.1	Q19L, R76K, I89T		86
hDenV1_Brazil_ES-LACENES-321562281_2024	1V_E.1	94.1	Q19L, R76K, I89T		84
hDenV1_Brazil_ES-LACENES-321566663_2024	1V_E.1	94.1	Q19L, R76K, I89T		86
hDenV1_Brazil_ES-LACENES-321567085_2024	1V_E.1	94.1	Q19L, R76K, I89T		87
hDenV1_Brazil_ES-LACENES-321571652_2024	1V_E.1	94.1	Q19L, R76K, I89T		86
hDenV1_Brazil_ES-LACENES-321571832_2024	1V_E.1	94.1	Q19L, R76K, I89T		83
hDenV1_Brazil_ES-LACENES-321572219_2024	1V_E.1	94.1	Q19L, R76K, I89T		87
hDenV1_Brazil_ES-LACENES-321575378_2024	1V_E.1	94.1	Q19L, R76K, I89T		87
hDenV1_Brazil_ES-LACENES-321580396_2024	1V_E.1	93.8	Q19L, R76K, I89T		84
hDenV1_Brazil_ES-LACENES-321582432_2024	1V_E.1	94.1	Q19L, R76K, I89T		89
hDenV1_Brazil_ES-LACENES-321583643_2024	1V_E.1	94.1	Q19L, R76K, I89T		85
hDenV1_Brazil_ES-LACENES-321583961_2024	1V_E.1	94.1	Q19L, R76K, I89T		87
hDenV1_Brazil_ES-LACENES-321584205_2024	1V_E.1	94.1	Q19L, R76K, I89T		86
hDenV1_Brazil_ES-LACENES-321584399_2024	1V_E.1	77.8	Q19L, A59V, R76K, I89T		67
hDenV1_Brazil_ES-LACENES-321586029_2024	1V_E.1	94.1	Q19L, R76K, I89T		86
hDenV1_Brazil_ES-LACENES-321587054_2024	1V_E.1	94.1	Q19L, R76K, I89T		90
hDenV1_Brazil_ES-LACENES-321588601_2024	1V_E.1	94.1	Q19L, R76K, I89T		84
hDenV1_Brazil_ES-LACENES-321589458_2024	1V_E.1	94	Q19L, R76K, I89T		90
hDenV1_Brazil_ES-LACENES-321589750_2024	1V_E.1	93	Q19L, R76K, I89T		90
hDenV1_Brazil_ES-LACENES-321590336_2024	1V_E.1	94.1	Q19L, R76K, I89T		86
hDenV1_Brazil_ES-LACENES-321590378_2024	1V_E.1	94.1	Q19L, R76K, I89T		87
hDenV1_Brazil_ES-LACENES-321591132_2024	1V_E.1	94.1	Q19L, R76K, I89T		89
hDenV1_Brazil_ES-LACENES-321592326_2024	1V_E.1	72.3	Q19L, R76K, I89T		70
hDenV1_Brazil_ES-LACENES-321592605_2024	1V_E.1	94.1	Q19L, R76K, I89T		87
hDenV1_Brazil_ES-LACENES-321592992_2024	1V_E.1	94.1	Q19L, R76K, I89T		85
hDenV1_Brazil_ES-LACENES-321593936_2024	1V_E.1	92.7	Q19L, R76K, I89T		86
hDenV1_Brazil_ES-LACENES-321596295_2024	1V_E.1	94.1	Q19L, R76K, I89T		83
hDenV1_Brazil_ES-LACENES-321596797_2024	1V_E.1	94.1	Q19L, R76K, I89T		87
hDenV1_Brazil_ES-LACENES-321597856_2024	1V_E.1	90.6	Q19L, R76K, I89T, M97V		80
hDenV1_Brazil_ES-LACENES-321598725_2024	1V_E.1	94.1	Q19L, R76K, I89T		85
hDenV1_Brazil_ES-LACENES-321598729_2024	1V_E.1	94.1	Q19L, R76K, I89T		85
hDenV1_Brazil_ES-LACENES-321600915_2024	1V_E.1	94	Q19L, R76K, I89T		85
hDenV1_Brazil_ES-LACENES-321603881_2024	1V_E.1	93.9	Q19L, R76K, I89T		85
hDenV1_Brazil_ES-LACENES-321605407_2024	1V_E.1	94	Q19L, R76K, I89T		86
hDenV1_Brazil_ES-LACENES-321605609_2024	1V_E.1	94.1	Q19L, R76K, I89T		87
hDenV1_Brazil_ES-LACENES-321606138_2024	1V_E.1	94.1	Q19L, R76K, I89T		84
hDenV1_Brazil_ES-LACENES-321608390_2024	1V_E.1	94	Q19L, R76K, I89T		86
hDenV1_Brazil_ES-LACENES-321609432_2024	1V_E.1	93.2	Q19L, R76K, I89T, H103Q		92
hDenV1_Brazil_ES-LACENES-321609606_2024	1V_E.1	93.9	Q19L, R76K, I89T		88
hDenV1_Brazil_ES-LACENES-321610168_2024	1V_E.1	93.2	Q19L, R76K, I89T		83
hDenV1_Brazil_ES-LACENES-321708534_2025	1V_E.1	89.2	Q19L, R76K, I89T		79
hDenV1_Brazil_ES-LACENES-321736099_2025	1V_E.1	94.1	Q19L, R76K, I89T		83
hDenV1_Brazil_ES-LACENES-321736104_2025	1V_E.1	82.4	Q19L, R76K, I89T, I120F		74
hDenV1_Brazil_ES-LACENES-321736107_2025	1V_E.1	93.8	Q19L, R76K, I89T		89
hDenV1_Brazil_ES-LACENMG-321374463_2023	1V_E.1	93.6	Q19L, R76K, I89T		83
hDenV1_Brazil_ES-LACENMG-321378378_2023	1V_E.1	92.7	Q19L, R76K, I89T		84
hDenV1_Brazil_ES-LACENMG-321378382_2023	1V_E.1	87.9	Q19L, R76K, I89T		73
hDenV1_Brazil_ES-LACENMG-321379169_2023	1V_E.1	93.9	Q19L, R76K, I89T		87
hDenV1_Brazil_ES-LACENMG-321404974_2023	1V_E.1	92.9	Q19L, R76K, I89T		81
hDenV1_Brazil_ES-LACENMG-321412095_2023	1V_E.1	93.9	Q19L, R76K, I89T		84
hDenV1_Brazil_ES-LACENMG-321413562_2023	1V_E.1	93.9	Q19L, R76K, I89T		86
hDenV1_Brazil_ES-LACENMG-321413667_2023	1V_E.1	93.9	Q19L, R76K, I89T		83
hDenV1_Brazil_ES-LACENMG-321430393_2023	1V_E.1	90.8	Q19L, R76K, I89T		74
hDenV1_Brazil_ES-LACENMG-321431374_2023	1V_E.1	93.9	Q19L, R76K, I89T		86
hDenV1_Brazil_ES-LACENMG-321446240_2023	1V_E.1	93.7	Q19L, R76K, I89T		84
hDenV1_Brazil_ES-LACENMG-321456301_2023	1V_E.1	92	Q19L, R76K, I89T		81
hDenV1_Brazil_ES-LACENMG-321477595_2024	1V_E.1	92.4	Q19L, R76K, I89T		80
hDenV1_Brazil_ES-LACENMG-321478110_2024	1V_E.1	93.5	Q19L, R76K, I89T		86
hDenV1_Brazil_ES-LACENMG-321503610_2024	1V_E.1	93.1	Q19L, R76K, I89T		84
hDenV1_Brazil_ES-LACENMG-321503621_2024	1V_E.1	93	Q19L, R76K, I89T		84

[truncated: 3 more sheets: 2K, NS4B, NS5]
