# Supplementary material for: Genomic and Epidemiological Characterization of DENV‐1 and DENV‐2 Co‐Circulation During the 2023–2024 Dengue Epidemic in Espírito Santo, Brazil
Source: J Med Virol. 2026 Jul 30;98(8):e71078. doi: 10.1002/jmv.71078 (PMC13422009; doi:10.1002/jmv.71078)
Supplement: Supplementary file 3 — Supporting File 3 [file JMV-98-e71078-s003.xlsx]

## Sheet: Summary
DENV-2 Espírito Santo sequences - Amino Acid Substitutions (Nextclade v3, Reference: NC_001474.2)
Sequence	Genotype-lineage	Year	Coverage (%)	Total AA subs	Total AA deletions	AA Substitutions	AA Deletions
hDenV2_Brazil_ES-LACENES-200333000386_2020	2III_C.1.1	2020	93.1	94	0	C:K9R,C:N10S,C:S101T,C:M104V,C:I106V,C:V112A,E:M6I,E:V91I,E:R120T,E:V129I,E:I170T,E:N203D,E:V308I,E:M340T,E:S363A,E:I380V,E:A447V,E:T478S,E:I484V,E:V491A,NS1:L153M,NS1:K172R,NS1:I212M,NS1:N222S,NS1:L247F,NS1:I264T,NS1:T265A,NS1:D281E,NS2A:V5I,NS2A:V38L,NS2A:R51K,NS2A:T104A,NS2A:V109A,NS2A:I116L,NS2A:M136I,NS2A:L153S,NS2A:V174A,NS2A:T189A,NS2B:L109V,NS3:M13V,NS3:K28R,NS3:K61R,NS3:L115I,NS3:A120T,N…
hDenV2_Brazil_ES-LACENES-200403000147_2020	2III_C.1.1	2020	93.1	97	0	C:K9R,C:N10S,C:S101T,C:M104V,C:I106V,C:V112A,E:M6I,E:V91I,E:R120T,E:V129I,E:I170T,E:N203D,E:V308I,E:M340T,E:S363A,E:I380V,E:A447V,E:T478S,E:I484V,E:V491A,NS1:K94R,NS1:L153M,NS1:K172R,NS1:I188V,NS1:I212M,NS1:N222S,NS1:L247F,NS1:I264T,NS1:T265A,NS1:D281E,NS2A:V5I,NS2A:V38L,NS2A:R51K,NS2A:T104A,NS2A:V109A,NS2A:I116L,NS2A:M136I,NS2A:L153S,NS2A:V174A,NS2A:T189A,NS2B:L109V,NS3:M13V,NS3:K28R,NS3:K61R,NS…
DENV2-IMT-L2BC49_Brazil-ES_AmAsia_2024	2III_C.1.1	2024	90.8	84	2	C:K9R,C:N10S,C:S101T,C:M104V,C:I106V,C:V112A,E:M6I,E:V91I,E:R120T,E:V129I,E:V140M,E:I170T,E:N203D,E:V308I,E:M340T,E:S363A,E:I380V,E:T478S,E:I484V,NS1:N10S,NS1:L153M,NS1:K172R,NS1:I212M,NS1:N222S,NS1:L247F,NS1:I264T,NS1:T265A,NS1:D281E,NS2A:V5I,NS2A:V38L,NS2A:R51K,NS2A:V109A,NS2A:I116L,NS2A:M136I,NS2A:L153S,NS2A:A158S,NS2A:V174A,NS2A:Q186R,NS2A:T189A,NS2B:Q64E,NS2B:L109V,NS3:M13V,NS3:K28R,NS3:K61R…	NS5:Y531-,NS5:A532-
hDenV2_Brazil_ES-LACENES-321487008_2024	2III_C.1.1	2024	93.1	95	0	C:K9R,C:N10S,C:S101T,C:M104V,C:I106V,C:V112A,E:M6I,E:V91I,E:R120T,E:V129I,E:I170T,E:N203D,E:V308I,E:M340T,E:S363A,E:I380V,E:A447V,E:T478S,E:I484V,E:V491A,NS1:L153M,NS1:K172R,NS1:V177I,NS1:I212M,NS1:N222S,NS1:L247F,NS1:I264T,NS1:T265A,NS1:D281E,NS2A:V5I,NS2A:V38L,NS2A:R51K,NS2A:T104A,NS2A:V109A,NS2A:I116L,NS2A:M136I,NS2A:L153S,NS2A:V174A,NS2A:T189A,NS2B:L109V,NS3:M13V,NS3:K28R,NS3:K61R,NS3:L115I,N…
hDenV2_Brazil_ES-LACENES-321569601_2024	2III_C.1.1	2024	90	89	0	C:K9R,C:N10S,C:S101T,C:M104V,C:I106V,C:V112A,E:M6I,E:V91I,E:R120T,E:V129I,E:I170T,E:N203D,E:V308I,E:M340T,E:S363A,E:I380V,E:A447V,E:T478S,E:I484V,E:V491A,NS1:L153M,NS1:K172R,NS1:V177I,NS1:I212M,NS1:N222S,NS1:L247F,NS1:I264T,NS1:T265A,NS1:D281E,NS2A:V5I,NS2A:V38L,NS2A:R51K,NS2A:V174A,NS2B:L109V,NS3:M13V,NS3:K28R,NS3:K61R,NS3:L115I,NS3:A120T,NS3:I140V,NS3:K142R,NS3:R186K,NS3:I333M,NS3:T399A,NS3:R54…
hDenV2_Brazil_ES-LACENES-321584125_2024	2III_C.1.1	2024	93.1	95	0	C:K9R,C:N10S,C:S101T,C:M104V,C:I106V,C:V112A,E:M6I,E:V91I,E:R120T,E:V129I,E:I170T,E:N203D,E:V308I,E:M340T,E:S363A,E:I380V,E:A447V,E:T478S,E:I484V,E:V491A,NS1:L153M,NS1:K172R,NS1:V177I,NS1:I212M,NS1:N222S,NS1:L247F,NS1:I264T,NS1:T265A,NS1:D281E,NS2A:V5I,NS2A:V38L,NS2A:R51K,NS2A:T104A,NS2A:V109A,NS2A:I116L,NS2A:M136I,NS2A:L153S,NS2A:V174A,NS2A:T189A,NS2B:L109V,NS3:M13V,NS3:K28R,NS3:K61R,NS3:L115I,N…
hDenV2_Brazil_ES-LACENES-321584976_2024	2III_C.1.1	2024	89.1	93	0	C:K9R,C:N10S,C:S101T,C:M104V,C:I106V,C:V112A,E:M6I,E:V91I,E:R120T,E:V129I,E:I170T,E:N203D,E:V308I,E:M340T,E:S363A,E:I380V,E:A447V,E:T478S,E:I484V,E:V491A,NS1:L153M,NS1:K172R,NS1:V177I,NS1:I212M,NS1:N222S,NS1:L247F,NS1:I264T,NS1:T265A,NS1:D281E,NS2A:V5I,NS2A:V38L,NS2A:R51K,NS2A:T104A,NS2A:V109A,NS2A:I116L,NS2A:M136I,NS2A:L153S,NS2A:V174A,NS2A:T189A,NS2B:L109V,NS3:M13V,NS3:K28R,NS3:K61R,NS3:L115I,N…
hDenV2_Brazil_ES-LACENES-321591300_2024	2III_C.1.1	2024	93.1	97	0	C:K9R,C:N10S,C:S101T,C:M104V,C:I106V,C:V112A,E:M6I,E:V91I,E:R120T,E:V129I,E:I170T,E:N203D,E:V308I,E:M340T,E:S363A,E:I380V,E:A447V,E:T478S,E:I484V,E:V491A,NS1:T146S,NS1:L153M,NS1:K172R,NS1:V177I,NS1:I212M,NS1:N222S,NS1:L247F,NS1:I264T,NS1:T265A,NS1:D281E,NS2A:V5I,NS2A:V38L,NS2A:R51K,NS2A:T104A,NS2A:V109A,NS2A:I116L,NS2A:M136I,NS2A:L153S,NS2A:V174A,NS2A:T189A,NS2B:L109V,NS3:M13V,NS3:G14E,NS3:K28R,N…
hDenV2_Brazil_ES-LACENES-321651829_2024	2III_C.1.1	2024	92.9	96	0	C:K9R,C:N10S,C:S101T,C:M104V,C:I106V,C:V112A,E:M6I,E:V91I,E:R120T,E:V129I,E:I170T,E:N203D,E:V308I,E:M340T,E:S363A,E:I380V,E:A447V,E:T478S,E:I484V,E:V491A,NS1:K41R,NS1:L153M,NS1:K172R,NS1:V177I,NS1:I212M,NS1:N222S,NS1:L247F,NS1:I264T,NS1:T265A,NS1:D281E,NS2A:V5I,NS2A:V38L,NS2A:R51K,NS2A:T104A,NS2A:V109A,NS2A:I116L,NS2A:M136I,NS2A:L153S,NS2A:V174A,NS2A:T189A,NS2B:L109V,NS3:M13V,NS3:K28R,NS3:K61R,NS…
hDenV2_Brazil_ES-LACENES-321683977_2024	2III_C.1.1	2024	93.1	97	0	C:K9R,C:N10S,C:S101T,C:M104V,C:I106V,C:V112A,E:M6I,E:V91I,E:R120T,E:V129I,E:I170T,E:N203D,E:R210K,E:V308I,E:M340T,E:S363A,E:P364T,E:I380V,E:A447V,E:T478S,E:I484V,E:V491A,NS1:L153M,NS1:K172R,NS1:V177I,NS1:I212M,NS1:N222S,NS1:L247F,NS1:I264T,NS1:T265A,NS1:D281E,NS2A:V5I,NS2A:V38L,NS2A:R51K,NS2A:T104A,NS2A:V109A,NS2A:I116L,NS2A:M136I,NS2A:L153S,NS2A:V174A,NS2A:T189A,NS2B:L109V,NS3:M13V,NS3:K28R,NS3:…
hDenV2_Brazil_ES-LACENES-321708638_2025	2III_C.1.1	2025	93.1	100	0	C:K9R,C:N10S,C:S101T,C:M104V,C:I106V,C:V112A,E:M6I,E:V91I,E:R120T,E:V129I,E:I170T,E:N203D,E:V308I,E:M340T,E:S363A,E:I380V,E:A447V,E:T478S,E:I484V,E:V491A,NS1:M89I,NS1:L153M,NS1:K172R,NS1:V177I,NS1:I212M,NS1:N222S,NS1:L247F,NS1:I264T,NS1:T265A,NS1:D281E,NS2A:V5I,NS2A:V38L,NS2A:R51K,NS2A:T104A,NS2A:V109A,NS2A:I116L,NS2A:M136I,NS2A:L153S,NS2A:V174A,NS2A:T189A,NS2B:L109V,NS3:M13V,NS3:G14E,NS3:K28R,NS…
hDenV2_Brazil_ES-LACENES-321735966_2025	2III_C.1.1	2025	91.8	95	0	C:K9R,C:N10S,C:S101T,C:M104V,C:I106V,C:V112A,E:M6I,E:V91I,E:R120T,E:V129I,E:I170T,E:N203D,E:V308I,E:M340T,E:S363A,E:P364T,E:I380V,E:A447V,E:T478S,E:I484V,E:V491A,NS1:L153M,NS1:K172R,NS1:V177I,NS1:I212M,NS1:N222S,NS1:L247F,NS1:I264T,NS1:T265A,NS1:D281E,NS2A:V5I,NS2A:V38L,NS2A:R51K,NS2A:T104A,NS2A:V109A,NS2A:I116L,NS2A:M136I,NS2A:L153S,NS2A:V174A,NS2A:T189A,NS2B:L109V,NS3:M13V,NS3:K28R,NS3:K61R,NS3…
hDenV2_Brazil_ES-LACENES-321742616_2025	2III_C.1.1	2025	93.1	97	0	C:K9R,C:N10S,C:S101T,C:M104V,C:I106V,C:V112A,E:M6I,E:V91I,E:R120T,E:V129I,E:I170T,E:N203D,E:V308I,E:M340T,E:S363A,E:P364T,E:I380V,E:A447V,E:T478S,E:I484V,E:V491A,NS1:L153M,NS1:K172R,NS1:V177I,NS1:I212M,NS1:N222S,NS1:L247F,NS1:I264T,NS1:T265A,NS1:D281E,NS2A:V5I,NS2A:I33T,NS2A:V38L,NS2A:R51K,NS2A:T104A,NS2A:V109A,NS2A:I116L,NS2A:M136I,NS2A:L153S,NS2A:V174A,NS2A:T189A,NS2B:L109V,NS3:M13V,NS3:K28R,NS…
hDenV2_Brazil_ES-LACENES-321402546_2023	2II_F.1.1.2	2023	93.4	85	0	C:K9R,C:S101T,C:M104I,C:L108M,E:M6I,E:Q52H,E:E71A,E:R120T,E:V129I,E:H149N,E:T226I,E:N390S,E:I462V,E:T478S,E:I484V,NS1:S80T,NS1:I88V,NS1:T117A,NS1:S128L,NS1:Q131H,NS1:K174R,NS1:F178S,NS1:N222S,NS1:L247I,NS1:I264T,NS1:T265A,NS1:K272R,NS1:D281E,NS2A:V5I,NS2A:M136I,NS2A:I171A,NS2B:L21F,NS2B:V59I,NS2B:K60R,NS2B:D63E,NS3:M13V,NS3:K15R,NS3:A120T,NS3:I140V,NS3:A160T,NS3:R186K,NS3:R248K,NS3:V273I,NS3:I333…
hDenV2_Brazil_ES-LACENES-321402852_2023	2II_F.1.1.2	2023	93.4	85	0	C:K9R,C:S101T,C:M104I,C:L108M,E:M6I,E:Q52H,E:E71A,E:R120T,E:V129I,E:H149N,E:T226I,E:N390S,E:I462V,E:T478S,E:I484V,NS1:S80T,NS1:I88V,NS1:T117A,NS1:S128L,NS1:Q131H,NS1:K174R,NS1:F178S,NS1:N222S,NS1:L247I,NS1:I264T,NS1:T265A,NS1:K272R,NS1:D281E,NS2A:V5I,NS2A:M136I,NS2A:I171A,NS2B:L21F,NS2B:V59I,NS2B:K60R,NS2B:D63E,NS3:M13V,NS3:K15R,NS3:A120T,NS3:I140V,NS3:A160T,NS3:R186K,NS3:R248K,NS3:V273I,NS3:I333…
hDenV2_Brazil_ES-LACENES-321404668_2023	2II_F.1.1.2	2023	93.4	85	0	C:K9R,C:S101T,C:M104I,C:L108M,E:M6I,E:Q52H,E:E71A,E:R120T,E:V129I,E:H149N,E:T226I,E:N390S,E:I462V,E:T478S,E:I484V,NS1:S80T,NS1:I88V,NS1:T117A,NS1:S128L,NS1:Q131H,NS1:K174R,NS1:F178S,NS1:N222S,NS1:L247I,NS1:I264T,NS1:T265A,NS1:K272R,NS1:D281E,NS2A:V5I,NS2A:M136I,NS2A:I171A,NS2B:L21F,NS2B:V59I,NS2B:K60R,NS2B:D63E,NS3:M13V,NS3:K15R,NS3:A120T,NS3:I140V,NS3:A160T,NS3:R186K,NS3:R248K,NS3:V273I,NS3:I333…
hDenV2_Brazil_ES-LACENMG-321429427_2023	2II_F.1.1.2	2023	79.9	70	0	C:K9R,C:S101T,C:M104I,C:L108M,E:M6I,E:N390S,E:I462V,E:T478S,E:I484V,NS1:S80T,NS1:I88V,NS1:T117A,NS1:S128L,NS1:Q131H,NS1:K174R,NS1:F178S,NS1:N222S,NS1:S228P,NS1:L247I,NS1:I264T,NS1:T265A,NS1:K272R,NS1:D281E,NS2A:V5I,NS3:A120T,NS3:I140V,NS3:A160T,NS3:R186K,NS3:I333M,NS3:V395I,NS3:I461V,NS3:V567I,NS4A:D23N,NS4A:R76K,NS4A:I89V,NS4B:L13F,NS4B:A19T,NS4B:V48I,NS4B:F112L,NS4B:V115I,NS4B:T244A,NS5:I5T,NS5…
hDenV2_Brazil_ES-LACENMG-321443608_2023	2II_F.1.1.2	2023	88.7	80	0	C:K9R,C:S101T,C:M104I,C:L108M,E:M6I,E:I46M,E:Q52H,E:E71A,E:R120T,E:V129I,E:H149N,E:T226I,E:N390S,E:I462V,E:T478S,E:I484V,NS1:S80T,NS1:I88V,NS1:T117A,NS1:S128L,NS1:Q131H,NS1:K174R,NS1:F178S,NS1:N222S,NS1:L247I,NS1:I264T,NS1:T265A,NS1:K272R,NS1:D281E,NS2A:V5I,NS3:M13V,NS3:K15R,NS3:A120T,NS3:I140V,NS3:A160T,NS3:R186K,NS3:R248K,NS3:V273I,NS3:I333M,NS3:V395I,NS3:I461V,NS3:V567I,NS4A:D23N,NS4A:R76K,NS4…
hDenV2_Brazil_ES-LACENMG-321447852_2023	2II_F.1.1.2	2023	87.8	80	0	C:K9R,C:S101T,C:M104I,C:L108M,E:M6I,E:Q52H,E:E71A,E:R120T,E:V129I,E:H149N,E:T226I,E:N390S,E:I462V,E:T478S,E:I484V,NS1:S80T,NS1:I88V,NS1:T117A,NS1:S128L,NS1:Q131H,NS1:K174R,NS1:F178S,NS1:N222S,NS1:S228P,NS1:L247I,NS1:I264T,NS1:T265A,NS1:K272R,NS1:D281E,NS2A:V5I,NS3:M13V,NS3:K15R,NS3:A120T,NS3:I140V,NS3:A160T,NS3:R186K,NS3:R248K,NS3:V273I,NS3:I333M,NS3:V395I,NS3:I461V,NS3:V567I,NS4A:D23N,NS4A:R76K,…
hDenV2_Brazil_ES-LACENMG-321447894_2023	2II_F.1.1.2	2023	91.3	82	0	C:K9R,C:S101T,C:M104I,C:L108M,E:M6I,E:Q52H,E:E71A,E:R120T,E:V129I,E:H149N,E:T226I,E:N390S,E:I462V,E:T478S,E:I484V,NS1:S80T,NS1:I88V,NS1:T117A,NS1:S128L,NS1:Q131H,NS1:K174R,NS1:F178S,NS1:N222S,NS1:S228P,NS1:L247I,NS1:I264T,NS1:T265A,NS1:K272R,NS1:D281E,NS2A:V5I,NS2A:M136I,NS2A:I171A,NS3:M13V,NS3:K15R,NS3:A120T,NS3:I140V,NS3:A160T,NS3:R186K,NS3:R248K,NS3:V273I,NS3:I333M,NS3:V395I,NS3:I461V,NS3:V567…
DENV2-IMT-BC25_Brazil-ES_Cosmopolita_2024	2II_F.1.1.2	2024	76.9	69	0	C:K9R,C:S101T,C:M104I,C:L108M,E:M6I,E:Q52H,E:E71A,E:T226I,E:T303I,E:S331F,E:N390S,E:I462V,E:S470T,E:T478S,E:I484V,NS1:S80T,NS1:K174R,NS1:F178S,NS1:N222S,NS1:L247I,NS1:I264T,NS1:T265A,NS1:D281E,NS2A:V5I,NS2B:L21F,NS2B:V59I,NS2B:K60R,NS2B:D63E,NS2B:E92V,NS3:R186K,NS3:V273I,NS3:I333M,NS3:V395I,NS3:I461V,NS4A:D23N,NS4A:R76K,NS4A:I89V,NS4B:L13F,NS4B:A19T,NS4B:V48I,NS4B:F112L,NS4B:V115I,NS4B:R211K,NS4B…
hDenV2_Brazil_ES-LACENES-321484724_2024	2II_F.1.1.2	2024	89.5	85	0	C:K9R,C:S101T,C:M104I,C:L108M,E:M6I,E:Q52H,E:E71A,E:R120T,E:V129I,E:H158R,E:T226I,E:N390S,E:I462V,E:T478S,E:I484V,NS1:S80T,NS1:I88V,NS1:T117A,NS1:S128L,NS1:Q131H,NS1:K174R,NS1:F178S,NS1:N222S,NS1:L247I,NS1:I264T,NS1:T265A,NS1:K272R,NS1:D281E,NS2A:V5I,NS2A:K95Q,NS2A:M136I,NS2B:V59I,NS2B:K60R,NS2B:D63E,NS3:M13V,NS3:K15R,NS3:A120T,NS3:I140V,NS3:A160T,NS3:R186K,NS3:R248K,NS3:V273I,NS3:I333M,NS3:V395I…
hDenV2_Brazil_ES-LACENES-321488242_2024	2II_F.1.1.2	2024	89.8	85	0	C:K9R,C:S101T,C:M104I,C:L108M,E:M6I,E:Q52H,E:E71A,E:R120T,E:V129I,E:H149N,E:H158R,E:T303I,E:N390S,E:I432V,E:I462V,E:I463V,E:S470T,E:T478S,E:I484V,NS1:S80T,NS1:T117A,NS1:S128L,NS1:Q131H,NS1:K174R,NS1:F178S,NS1:N222S,NS1:L247I,NS1:I264T,NS1:T265A,NS1:K272R,NS1:D281E,NS2A:V5I,NS2A:V109I,NS2A:M136I,NS2B:L21F,NS2B:V59I,NS2B:K60R,NS2B:D63E,NS3:M13V,NS3:K15R,NS3:A120T,NS3:I140V,NS3:A160T,NS3:R186K,NS3:I…
hDenV2_Brazil_ES-LACENES-321488780_2024	2II_F.1.1.2	2024	89.6	82	0	C:K9R,C:S101T,C:M104I,C:L108M,E:M6I,E:Q52H,E:H149N,E:N153T,E:T226I,E:T303I,E:N390S,E:I432V,E:I462V,E:S470T,E:T478S,E:I484V,NS1:S80T,NS1:T117A,NS1:S128L,NS1:Q131H,NS1:K174R,NS1:F178S,NS1:N222S,NS1:L247I,NS1:I264T,NS1:T265A,NS1:K272R,NS1:D281E,NS2A:V5I,NS2A:V109I,NS2A:M136I,NS2A:I171A,NS2B:V59I,NS2B:K60R,NS2B:D63E,NS3:M13V,NS3:K15R,NS3:A120T,NS3:I140V,NS3:A160T,NS3:R186K,NS3:V273I,NS3:I333M,NS3:V39…
hDenV2_Brazil_ES-LACENES-321492118_2024	2II_F.1.1.2	2024	90.5	85	0	C:K9R,C:S101T,C:M104I,C:L108M,E:M6I,E:Q52H,E:E71A,E:R120T,E:V129I,E:H149N,E:H158R,E:T226I,E:N390S,E:I462V,E:I463V,E:T478S,E:I484V,NS1:S80T,NS1:I88V,NS1:T117A,NS1:S128L,NS1:Q131H,NS1:K174R,NS1:F178S,NS1:N222S,NS1:L247I,NS1:I264T,NS1:T265A,NS1:K272R,NS1:D281E,NS2A:V5I,NS2A:M136I,NS2B:L21F,NS2B:V59I,NS2B:K60R,NS2B:D63E,NS3:M13V,NS3:K15R,NS3:A120T,NS3:I140V,NS3:A160T,NS3:R186K,NS3:V273I,NS3:I333M,NS3…
hDenV2_Brazil_ES-LACENES-321519580_2024	2II_F.1.1.2	2024	91.2	84	0	C:K9R,C:S101T,C:M104I,C:L108M,E:M6I,E:Q52H,E:E71A,E:R120T,E:V129I,E:H149N,E:H158R,E:N390S,E:I462V,E:T478S,E:I484V,NS1:S80T,NS1:I88V,NS1:T117A,NS1:S128L,NS1:Q131H,NS1:K174R,NS1:F178S,NS1:N222S,NS1:L247I,NS1:I264T,NS1:T265A,NS1:K272R,NS1:D281E,NS2A:V5I,NS2A:M136I,NS2A:I171A,NS2B:V59I,NS2B:K60R,NS2B:D63E,NS3:M13V,NS3:K15R,NS3:A120T,NS3:I140V,NS3:A160T,NS3:R186K,NS3:R248K,NS3:V273I,NS3:I333M,NS3:V395…
hDenV2_Brazil_ES-LACENES-321521156_2024	2II_F.1.1.2	2024	91.7	83	0	C:K9R,C:S101T,C:M104I,C:L108M,E:M6I,E:Q52H,E:E71A,E:R120T,E:V129I,E:H149N,E:H158R,E:N390S,E:I462V,E:T478S,E:I484V,NS1:S80T,NS1:I88V,NS1:T117A,NS1:S128L,NS1:Q131H,NS1:K174R,NS1:F178S,NS1:N222S,NS1:L247I,NS1:I264T,NS1:T265A,NS1:K272R,NS1:D281E,NS2A:V5I,NS2A:M136I,NS2B:V59I,NS2B:K60R,NS2B:D63E,NS3:M13V,NS3:K15R,NS3:A120T,NS3:I140V,NS3:A160T,NS3:R186K,NS3:R248K,NS3:V273I,NS3:I333M,NS3:V395I,NS3:I461V…
hDenV2_Brazil_ES-LACENES-321521356_2024	2II_F.1.1.2	2024	93	88	0	C:K9R,C:S101T,C:M104I,C:L108M,E:M6I,E:Q52H,E:E71A,E:R120T,E:V129I,E:H149N,E:H158R,E:T226I,E:N390S,E:I462V,E:T478S,E:I484V,NS1:S80T,NS1:I88V,NS1:T117A,NS1:S128L,NS1:Q131H,NS1:K174R,NS1:F178S,NS1:N222S,NS1:L247I,NS1:I264T,NS1:T265A,NS1:K272R,NS1:D281E,NS2A:V5I,NS2A:M136I,NS2A:I171A,NS2B:L21F,NS2B:V59I,NS2B:K60R,NS2B:D63E,NS3:M13V,NS3:K15R,NS3:A120T,NS3:I140V,NS3:A160T,NS3:R186K,NS3:R248K,NS3:V273I,…
hDenV2_Brazil_ES-LACENES-321533352_2024	2II_F.1.1.2	2024	88.6	85	0	C:K9R,C:S101T,C:M104I,C:L108M,E:M6I,E:Q52H,E:E71A,E:R120T,E:V129I,E:H149N,E:H158R,E:N390S,E:I462V,E:T478S,E:I484V,NS1:S80T,NS1:I88V,NS1:T117A,NS1:S128L,NS1:Q131H,NS1:K174R,NS1:F178S,NS1:N222S,NS1:L247I,NS1:I264T,NS1:T265A,NS1:K272R,NS1:D281E,NS2A:V5I,NS2A:M136I,NS2A:I171A,NS2B:V59I,NS2B:K60R,NS2B:D63E,NS3:M13V,NS3:K15R,NS3:A120T,NS3:I140V,NS3:A160T,NS3:N175S,NS3:R186K,NS3:R248K,NS3:V273I,NS3:I333…
hDenV2_Brazil_ES-LACENES-321538944_2024	2II_F.1.1.2	2024	89.3	84	0	C:K9R,C:S101T,C:M104I,C:L108M,E:M6I,E:Q52H,E:E71A,E:R120T,E:V129I,E:H149N,E:H158R,E:T226I,E:N390S,E:I462V,E:T478S,E:I484V,NS1:S80T,NS1:I88V,NS1:T117A,NS1:S128L,NS1:Q131H,NS1:K174R,NS1:F178S,NS1:N222S,NS1:L247I,NS1:I264T,NS1:T265A,NS1:K272R,NS1:D281E,NS2A:V5I,NS2A:M136I,NS2B:V59I,NS2B:K60R,NS2B:D63E,NS3:M13V,NS3:K15R,NS3:A120T,NS3:I140V,NS3:A160T,NS3:R186K,NS3:R248K,NS3:V273I,NS3:I333M,NS3:V395I,N…
hDenV2_Brazil_ES-LACENES-321540541_2024	2II_F.1.1.2	2024	92.2	86	0	C:K9R,C:S101T,C:M104I,C:L108M,E:M6I,E:Q52H,E:E71A,E:R120T,E:V129I,E:H158R,E:T226I,E:N390S,E:I462V,E:T478S,E:I484V,NS1:S80T,NS1:I88V,NS1:T117A,NS1:S128L,NS1:Q131H,NS1:K174R,NS1:F178S,NS1:D190N,NS1:N222S,NS1:L247I,NS1:I264T,NS1:T265A,NS1:K272R,NS1:D281E,NS2A:V5I,NS2A:M136I,NS2A:I171A,NS2B:L21F,NS2B:V59I,NS2B:K60R,NS2B:D63E,NS3:M13V,NS3:K15R,NS3:A120T,NS3:I140V,NS3:A160T,NS3:R186K,NS3:R248K,NS3:V273…
hDenV2_Brazil_ES-LACENES-321549555_2024	2II_F.1.1.2	2024	89.3	83	0	C:K9R,C:S101T,C:M104I,C:L108M,E:M6I,E:Q52H,E:E71A,E:R120T,E:V129I,E:H149N,E:T226I,E:N390S,E:I462V,E:T478S,E:I484V,NS1:S80T,NS1:I88V,NS1:T117A,NS1:S128L,NS1:Q131H,NS1:K174R,NS1:F178S,NS1:N222S,NS1:L247I,NS1:I264T,NS1:T265A,NS1:K272R,NS1:D281E,NS2A:V5I,NS2A:M136I,NS3:M13V,NS3:K15R,NS3:E91Q,NS3:A120T,NS3:I140V,NS3:A160T,NS3:R186K,NS3:R248K,NS3:V273I,NS3:I333M,NS3:V395I,NS3:I461V,NS3:P465Q,NS3:V567I,…
hDenV2_Brazil_ES-LACENES-321549929_2024	2II_F.1.1.2	2024	93	86	0	C:K9R,C:S101T,C:M104I,C:L108M,E:M6I,E:Q52H,E:E71A,E:R120T,E:V129I,E:H149N,E:H158R,E:T226I,E:T303I,E:N390S,E:I432V,E:I462V,E:S470T,E:T478S,E:I484V,NS1:S80T,NS1:T117A,NS1:S128L,NS1:Q131H,NS1:K174R,NS1:F178S,NS1:N222S,NS1:L247I,NS1:I264T,NS1:T265A,NS1:K272R,NS1:D281E,NS2A:V5I,NS2A:V109I,NS2A:M136I,NS2A:I171A,NS2B:L21F,NS2B:V59I,NS2B:K60R,NS2B:D63E,NS3:M13V,NS3:K15R,NS3:A120T,NS3:I140V,NS3:A160T,NS3:…
hDenV2_Brazil_ES-LACENES-321554445_2024	2II_F.1.1.2	2024	93.2	85	0	C:K9R,C:S101T,C:M104I,C:L108M,E:M6I,E:Q52H,E:E71A,E:R120T,E:V129I,E:H149N,E:T226I,E:N390S,E:I462V,E:T478S,E:I484V,NS1:S80T,NS1:I88V,NS1:T117A,NS1:S128L,NS1:Q131H,NS1:K174R,NS1:F178S,NS1:N222S,NS1:L247I,NS1:I264T,NS1:T265A,NS1:K272R,NS1:D281E,NS2A:V5I,NS2A:M136I,NS2A:I171A,NS2B:L21F,NS2B:V59I,NS2B:K60R,NS2B:D63E,NS3:M13V,NS3:K15R,NS3:A120T,NS3:I140V,NS3:A160T,NS3:R186K,NS3:R248K,NS3:V273I,NS3:I333…
hDenV2_Brazil_ES-LACENES-321554955_2024	2II_F.1.1.2	2024	93.2	86	0	C:K9R,C:S101T,C:M104I,C:L108M,E:M6I,E:Q52H,E:E71A,E:R120T,E:V129I,E:H149N,E:T226I,E:N390S,E:I462V,E:T478S,E:I484V,NS1:S80T,NS1:I88V,NS1:T117A,NS1:S128L,NS1:Q131H,NS1:K174R,NS1:F178S,NS1:N222S,NS1:S228P,NS1:L247I,NS1:I264T,NS1:T265A,NS1:K272R,NS1:D281E,NS2A:V5I,NS2A:M136I,NS2A:I171A,NS2B:L21F,NS2B:V59I,NS2B:K60R,NS2B:D63E,NS3:M13V,NS3:K15R,NS3:A120T,NS3:I140V,NS3:A160T,NS3:R186K,NS3:R248K,NS3:V273…
hDenV2_Brazil_ES-LACENES-321557133_2024	2II_F.1.1.2	2024	92.1	85	0	C:K9R,C:S101T,C:M104I,C:L108M,E:M6I,E:Q52H,E:E71A,E:R120T,E:V129I,E:H149N,E:N390S,E:I462V,E:T478S,E:I484V,NS1:S80T,NS1:I88V,NS1:T117A,NS1:S128L,NS1:Q131H,NS1:K174R,NS1:F178S,NS1:N222S,NS1:L247I,NS1:I264T,NS1:T265A,NS1:K272R,NS1:D281E,NS2A:V5I,NS2A:M136I,NS2A:I171A,NS2B:L21F,NS2B:V59I,NS2B:K60R,NS2B:D63E,NS3:M13V,NS3:K15R,NS3:A120T,NS3:I140V,NS3:A160T,NS3:R186K,NS3:R248K,NS3:V273I,NS3:I333M,NS3:V3…
hDenV2_Brazil_ES-LACENES-321557226_2024	2II_F.1.1.2	2024	93.2	87	0	C:K9R,C:S101T,C:M104I,C:L108M,E:M6I,E:K51R,E:Q52H,E:E71A,E:R120T,E:V129I,E:H149N,E:T226I,E:T303I,E:N390S,E:I462V,E:S470T,E:T478S,E:I484V,NS1:S80T,NS1:T117A,NS1:S128L,NS1:Q131H,NS1:K174R,NS1:F178S,NS1:N222S,NS1:L247I,NS1:I264T,NS1:T265A,NS1:K272R,NS1:D281E,NS2A:V5I,NS2A:V109I,NS2A:M136I,NS2A:I171A,NS2B:L21F,NS2B:V59I,NS2B:K60R,NS2B:D63E,NS3:M13V,NS3:K15R,NS3:A120T,NS3:I140V,NS3:A160T,NS3:R186K,NS3…
hDenV2_Brazil_ES-LACENES-321558524_2024	2II_F.1.1.2	2024	93.1	87	0	C:K9R,C:S101T,C:M104I,C:L108M,E:M6I,E:Q52H,E:E71A,E:R120T,E:V129I,E:H149N,E:T226I,E:N390S,E:I462V,E:T478S,E:I484V,NS1:S80T,NS1:I88V,NS1:T117A,NS1:S128L,NS1:Q131H,NS1:K174R,NS1:F178S,NS1:N222S,NS1:L247I,NS1:I264T,NS1:T265A,NS1:K272R,NS1:D281E,NS2A:V5I,NS2A:M136I,NS2A:I171A,NS2B:L21F,NS2B:V59I,NS2B:K60R,NS2B:D63E,NS3:M13V,NS3:K15R,NS3:F46L,NS3:A120T,NS3:I140V,NS3:A160T,NS3:R186K,NS3:R248K,NS3:V273I…
hDenV2_Brazil_ES-LACENES-321560477_2024	2II_F.1.1.2	2024	90.6	85	0	C:K9R,C:S101T,C:M104I,C:I106V,C:L108M,E:M6I,E:Q52H,E:E71A,E:R120T,E:V129I,E:H149N,E:T226I,E:N390S,E:I462V,E:T478S,E:I484V,NS1:I21V,NS1:S80T,NS1:I88V,NS1:T117A,NS1:S128L,NS1:Q131H,NS1:K174R,NS1:F178S,NS1:N222S,NS1:L247I,NS1:I264T,NS1:T265A,NS1:K272R,NS1:D281E,NS2A:V5I,NS2A:D67G,NS2A:M136I,NS2A:I171A,NS3:M13V,NS3:K15R,NS3:I140V,NS3:A160T,NS3:R186K,NS3:R248K,NS3:V273I,NS3:I333M,NS3:V395I,NS3:I442V,N…
hDenV2_Brazil_ES-LACENES-321562790_2024	2II_F.1.1.2	2024	92.8	85	0	C:K9R,C:S101T,C:M104I,C:L108M,E:M6I,E:Q52H,E:E71A,E:R120T,E:V129I,E:H149N,E:T226I,E:N390S,E:I462V,E:T478S,E:I484V,NS1:S80T,NS1:I88V,NS1:T117A,NS1:S128L,NS1:Q131H,NS1:K174R,NS1:F178S,NS1:N222S,NS1:L247I,NS1:I264T,NS1:T265A,NS1:K272R,NS1:D281E,NS2A:V5I,NS2A:V58I,NS2A:M136I,NS2A:I171A,NS2B:L21F,NS2B:V59I,NS2B:K60R,NS2B:D63E,NS3:M13V,NS3:K15R,NS3:A120T,NS3:I140V,NS3:A160T,NS3:R186K,NS3:R248K,NS3:V273…
hDenV2_Brazil_ES-LACENES-321567631_2024	2II_F.1.1.2	2024	89.3	83	0	C:K9R,C:S101T,C:M104I,C:L108M,E:M6I,E:Q52H,E:E71A,E:R120T,E:V129I,E:H149N,E:N390S,E:I462V,E:T478S,E:I484V,NS1:S80T,NS1:I88V,NS1:T117A,NS1:S128L,NS1:Q131H,NS1:K174R,NS1:F178S,NS1:N222S,NS1:L247I,NS1:I264T,NS1:T265A,NS1:K272R,NS1:D281E,NS2A:V5I,NS2A:V36I,NS2A:M136I,NS2A:I171A,NS2B:L21F,NS2B:V59I,NS2B:K60R,NS2B:D63E,NS3:A120T,NS3:I140V,NS3:A160T,NS3:R186K,NS3:R248K,NS3:V273I,NS3:I333M,NS3:D353E,NS3:…
hDenV2_Brazil_ES-LACENES-321568829_2024	2II_F.1.1.2	2024	89.3	81	0	C:K9R,C:S101T,C:M104I,C:L108M,E:M6I,E:Q52H,E:E71A,E:R120T,E:V129I,E:H149N,E:T226I,E:N390S,E:I462V,E:T478S,E:I484V,NS1:S80T,NS1:I88V,NS1:T117A,NS1:S128L,NS1:Q131H,NS1:K174R,NS1:F178S,NS1:N222S,NS1:L247I,NS1:I264T,NS1:T265A,NS1:K272R,NS1:D281E,NS2A:V5I,NS2A:M136I,NS2A:I171A,NS2B:L21F,NS3:A120T,NS3:I140V,NS3:A160T,NS3:R186K,NS3:R248K,NS3:V273I,NS3:I333M,NS3:V395I,NS3:I461V,NS3:V567I,NS4A:D23N,NS4A:R…
hDenV2_Brazil_ES-LACENES-321575472_2024	2II_F.1.1.2	2024	92.1	81	0	C:K9R,C:S101T,C:M104I,C:L108M,E:M6I,E:Q52H,E:E71A,E:R120T,E:V129I,E:H149N,E:T226I,E:T303I,E:N390S,E:I462V,E:S470T,E:T478S,E:I484V,NS1:S80T,NS1:T117A,NS1:S128L,NS1:Q131H,NS1:K174R,NS1:F178S,NS1:N222S,NS1:L247I,NS1:I264T,NS1:T265A,NS1:K272R,NS1:D281E,NS2A:V5I,NS2A:V109I,NS2A:M136I,NS2A:I171A,NS2B:L21F,NS2B:D63E,NS3:K15R,NS3:A120T,NS3:I140V,NS3:A160T,NS3:R186K,NS3:V273I,NS3:I333M,NS3:V395I,NS3:I461V…
hDenV2_Brazil_ES-LACENES-321576189_2024	2II_F.1.1.2	2024	90.7	84	0	C:K9R,C:S101T,C:M104I,C:L108M,E:M6I,E:Q52H,E:E71A,E:R120T,E:V129I,E:H149N,E:T226I,E:T236A,E:N390S,E:I462V,E:T478S,E:I484V,NS1:S80T,NS1:I88V,NS1:T117A,NS1:S128L,NS1:Q131H,NS1:K174R,NS1:F178S,NS1:N222S,NS1:L247I,NS1:I264T,NS1:T265A,NS1:K272R,NS1:D281E,NS2A:V5I,NS2A:M136I,NS2A:I171A,NS2B:L21F,NS2B:V59I,NS2B:K60R,NS2B:D63E,NS3:A120T,NS3:I140V,NS3:A160T,NS3:R186K,NS3:R248K,NS3:V273I,NS3:I333M,NS3:V395…
hDenV2_Brazil_ES-LACENES-321589068_2024	2II_F.1.1.2	2024	89.8	82	0	C:K9R,C:S101T,C:M104I,C:L108M,E:M6I,E:Q52H,E:E71A,E:R120T,E:V129I,E:H149N,E:T226I,E:N390S,E:I462V,E:T478S,E:I484V,NS1:S80T,NS1:I88V,NS1:T117A,NS1:S128L,NS1:Q131H,NS1:K174R,NS1:F178S,NS1:N222S,NS1:L247I,NS1:Y256N,NS1:I264T,NS1:T265A,NS1:K272R,NS1:D281E,NS2A:V5I,NS2A:M136I,NS2A:I171A,NS3:M13V,NS3:K15R,NS3:A120T,NS3:I140V,NS3:A160T,NS3:R186K,NS3:R248K,NS3:V273I,NS3:I333M,NS3:V395I,NS3:I461V,NS3:V567…
hDenV2_Brazil_ES-LACENES-321592033_2024	2II_F.1.1.2	2024	92.5	84	0	C:K9R,C:S101T,C:M104I,C:L108M,E:M6I,E:Q52H,E:E71A,E:R120T,E:V129I,E:H149N,E:T226I,E:N390S,E:L458F,E:I462V,E:T478S,E:I484V,NS1:S80T,NS1:I88V,NS1:T117A,NS1:M123I,NS1:S128L,NS1:Q131H,NS1:K174R,NS1:F178S,NS1:N222S,NS1:L247I,NS1:I264T,NS1:T265A,NS1:K272R,NS1:D281E,NS2A:V5I,NS2A:M136I,NS2A:I171A,NS2B:L21F,NS2B:D63E,NS3:M13V,NS3:K15R,NS3:A120T,NS3:I140V,NS3:A160T,NS3:R186K,NS3:V273I,NS3:I333M,NS3:V395I,…
hDenV2_Brazil_ES-LACENES-321595026_2024	2II_F.1.1.2	2024	92.7	86	0	C:K9R,C:S101T,C:M104I,C:L108M,E:M6I,E:Q52H,E:E71A,E:R120T,E:V129I,E:H149N,E:N390S,E:I462V,E:T478S,E:I484V,NS1:S80T,NS1:I88V,NS1:T117A,NS1:S128L,NS1:Q131H,NS1:K174R,NS1:F178S,NS1:N222S,NS1:L247I,NS1:I264T,NS1:T265A,NS1:K272R,NS1:D281E,NS2A:V5I,NS2A:M136I,NS2A:I171A,NS2B:L21F,NS2B:V59I,NS2B:K60R,NS2B:D63E,NS3:M13V,NS3:K15R,NS3:A120T,NS3:I140V,NS3:A160T,NS3:R186K,NS3:R248K,NS3:V273I,NS3:I333M,NS3:V3…
hDenV2_Brazil_ES-LACENES-321595922_2024	2II_F.1.1.2	2024	91	86	0	C:K9R,C:S101T,C:M104I,C:L108M,E:M6I,E:Q52H,E:E71A,E:R120T,E:V129I,E:H149N,E:V197A,E:N390S,E:I462V,E:T478S,E:I484V,NS1:S80T,NS1:I88V,NS1:T117A,NS1:S128L,NS1:Q131H,NS1:K174R,NS1:F178S,NS1:N222S,NS1:L247I,NS1:I264T,NS1:T265A,NS1:K272R,NS1:D281E,NS2A:V5I,NS2A:M136I,NS2A:I171A,NS2B:L21F,NS2B:V59I,NS2B:K60R,NS2B:D63E,NS3:M13V,NS3:K15R,NS3:A120T,NS3:I140V,NS3:A160T,NS3:R186K,NS3:R248K,NS3:V273I,NS3:I333…
hDenV2_Brazil_ES-LACENES-321597692_2024	2II_F.1.1.2	2024	93.1	84	0	C:K9R,C:S101T,C:M104I,C:L108M,E:M6I,E:Q52H,E:E71A,E:R120T,E:V129I,E:H149N,E:T226I,E:T303I,E:N390S,E:I462V,E:S470T,E:T478S,E:I484V,NS1:S80T,NS1:T117A,NS1:S128L,NS1:Q131H,NS1:K174R,NS1:F178S,NS1:N222S,NS1:L247I,NS1:I264T,NS1:T265A,NS1:D281E,NS2A:V5I,NS2A:V109I,NS2A:M136I,NS2A:I171A,NS2B:L21F,NS2B:V59I,NS2B:K60R,NS2B:D63E,NS3:M13V,NS3:K15R,NS3:A120T,NS3:I140V,NS3:A160T,NS3:R186K,NS3:V273I,NS3:I333M,…
hDenV2_Brazil_ES-LACENES-321597848_2024	2II_F.1.1.2	2024	93.1	86	0	C:K9R,C:S101T,C:M104I,C:L108M,E:M6I,E:Q52H,E:E71A,E:R120T,E:V129I,E:H149N,E:T226I,E:N390S,E:I462V,E:T478S,E:I484V,NS1:S80T,NS1:I88V,NS1:T117A,NS1:S128L,NS1:Q131H,NS1:K174R,NS1:F178S,NS1:N222S,NS1:S228P,NS1:L247I,NS1:I264T,NS1:T265A,NS1:K272R,NS1:D281E,NS2A:V5I,NS2A:M136I,NS2A:I171A,NS2B:L21F,NS2B:V59I,NS2B:K60R,NS2B:D63E,NS3:M13V,NS3:K15R,NS3:A120T,NS3:I140V,NS3:A160T,NS3:R186K,NS3:R248K,NS3:V273…
hDenV2_Brazil_ES-LACENES-321598140_2024	2II_F.1.1.2	2024	93.1	85	0	C:K9R,C:S101T,C:M104I,C:L108M,E:M6I,E:Q52H,E:E71A,E:R120T,E:V129I,E:H149N,E:N390S,E:I462V,E:T478S,E:I484V,NS1:S80T,NS1:I88V,NS1:T117A,NS1:S128L,NS1:Q131H,NS1:K174R,NS1:F178S,NS1:N222S,NS1:L247I,NS1:I264T,NS1:T265A,NS1:K272R,NS1:D281E,NS2A:V5I,NS2A:M136I,NS2A:I171A,NS2B:L21F,NS2B:V59I,NS2B:K60R,NS2B:D63E,NS3:M13V,NS3:K15R,NS3:A120T,NS3:I140V,NS3:A160T,NS3:R186K,NS3:R248K,NS3:V273I,NS3:I333M,NS3:V3…
hDenV2_Brazil_ES-LACENES-321599927_2024	2II_F.1.1.2	2024	92.5	85	0	C:K9R,C:S101T,C:M104I,C:L108M,E:M6I,E:Q52H,E:E71A,E:R120T,E:V129I,E:H149N,E:N390S,E:I462V,E:T478S,E:I484V,NS1:S80T,NS1:I88V,NS1:T117A,NS1:S128L,NS1:Q131H,NS1:K174R,NS1:F178S,NS1:N222S,NS1:L247I,NS1:I264T,NS1:T265A,NS1:K272R,NS1:D281E,NS2A:V5I,NS2A:M136I,NS2A:I171A,NS2B:L21F,NS2B:V59I,NS2B:K60R,NS2B:D63E,NS3:M13V,NS3:K15R,NS3:A120T,NS3:I140V,NS3:A160T,NS3:R186K,NS3:R248K,NS3:V273I,NS3:I333M,NS3:V3…
hDenV2_Brazil_ES-LACENES-321600457_2024	2II_F.1.1.2	2024	93.1	84	0	C:K9R,C:S101T,C:M104I,C:L108M,E:M6I,E:Q52H,E:E71A,E:R120T,E:V129I,E:H149N,E:N390S,E:I462V,E:T478S,E:I484V,NS1:S80T,NS1:I88V,NS1:T117A,NS1:S128L,NS1:Q131H,NS1:K174R,NS1:F178S,NS1:N222S,NS1:L247I,NS1:I264T,NS1:T265A,NS1:K272R,NS1:D281E,NS2A:V5I,NS2A:M136I,NS2A:I171A,NS2B:L21F,NS2B:V59I,NS2B:K60R,NS2B:D63E,NS3:M13V,NS3:K15R,NS3:A120T,NS3:I140V,NS3:A160T,NS3:R186K,NS3:R248K,NS3:V273I,NS3:I333M,NS3:V3…
hDenV2_Brazil_ES-LACENES-321600473_2024	2II_F.1.1.2	2024	93.1	84	0	C:K9R,C:S101T,C:M104I,C:L108M,E:M6I,E:Q52H,E:E71A,E:R120T,E:V129I,E:H149N,E:N390S,E:I462V,E:T478S,E:I484V,NS1:S80T,NS1:I88V,NS1:T117A,NS1:S128L,NS1:Q131H,NS1:K174R,NS1:F178S,NS1:N222S,NS1:L247I,NS1:I264T,NS1:T265A,NS1:K272R,NS1:D281E,NS2A:V5I,NS2A:M136I,NS2A:I171A,NS2B:L21F,NS2B:V59I,NS2B:K60R,NS2B:D63E,NS3:M13V,NS3:K15R,NS3:A120T,NS3:I140V,NS3:A160T,NS3:R186K,NS3:R248K,NS3:V273I,NS3:I333M,NS3:V3…
hDenV2_Brazil_ES-LACENES-321602408_2024	2II_F.1.1.2	2024	92.3	87	0	C:K9R,C:S101T,C:M104I,C:L108M,E:M6I,E:N37S,E:Q52H,E:E71A,E:R120T,E:V129I,E:H149N,E:N390S,E:I462V,E:T478S,E:I484V,NS1:S80T,NS1:I88V,NS1:T117A,NS1:S128L,NS1:Q131H,NS1:K174R,NS1:F178S,NS1:N222S,NS1:L247I,NS1:I264T,NS1:T265V,NS1:K272R,NS1:D281E,NS2A:V5I,NS2A:M136I,NS2A:I171A,NS2B:L21F,NS2B:V59I,NS2B:K60R,NS2B:D63E,NS3:M13V,NS3:K15R,NS3:A120T,NS3:I140V,NS3:K143R,NS3:A160T,NS3:R186K,NS3:R248K,NS3:V273I…
hDenV2_Brazil_ES-LACENES-321602853_2024	2II_F.1.1.2	2024	91.3	85	0	C:K9R,C:S101T,C:M104I,C:L108M,E:M6I,E:Q52H,E:E71A,E:R120T,E:V129I,E:H149N,E:N390S,E:I462V,E:T478S,E:I484V,NS1:S80T,NS1:I88V,NS1:T117A,NS1:S128L,NS1:Q131H,NS1:K174R,NS1:F178S,NS1:N222S,NS1:L247I,NS1:I264T,NS1:T265A,NS1:K272R,NS1:D281E,NS2A:V5I,NS2A:M136I,NS2A:I171A,NS2B:L21F,NS2B:V59I,NS2B:K60R,NS2B:D63E,NS3:M13V,NS3:K15R,NS3:A120T,NS3:I140V,NS3:A160T,NS3:R186K,NS3:R248K,NS3:V273I,NS3:I333M,NS3:V3…
hDenV2_Brazil_ES-LACENES-321604242_2024	2II_F.1.1.2	2024	93.1	84	0	C:K9R,C:S101T,C:M104I,C:L108M,E:M6I,E:Q52H,E:E71A,E:R120T,E:V129I,E:H149N,E:N390S,E:I462V,E:T478S,E:I484V,NS1:S80T,NS1:I88V,NS1:T117A,NS1:S128L,NS1:Q131H,NS1:K174R,NS1:F178S,NS1:N222S,NS1:L247I,NS1:I264T,NS1:T265A,NS1:K272R,NS1:D281E,NS2A:V5I,NS2A:M136I,NS2A:I171A,NS2B:L21F,NS2B:V59I,NS2B:K60R,NS2B:D63E,NS3:M13V,NS3:K15R,NS3:A120T,NS3:I140V,NS3:A160T,NS3:R186K,NS3:R248K,NS3:V273I,NS3:I333M,NS3:V3…
hDenV2_Brazil_ES-LACENES-321604646_2024	2II_F.1.1.2	2024	93.1	84	0	C:K9R,C:S101T,C:M104I,C:L108M,E:M6I,E:Q52H,E:E71A,E:R120T,E:V129I,E:H149N,E:N390S,E:I462V,E:T478S,E:I484V,NS1:S80T,NS1:I88V,NS1:T117A,NS1:S128L,NS1:Q131H,NS1:K174R,NS1:F178S,NS1:N222S,NS1:L247I,NS1:I264T,NS1:T265A,NS1:K272R,NS1:D281E,NS2A:V5I,NS2A:M136I,NS2A:I171A,NS2B:L21F,NS2B:V59I,NS2B:K60R,NS2B:D63E,NS3:M13V,NS3:K15R,NS3:A120T,NS3:I140V,NS3:A160T,NS3:R186K,NS3:R248K,NS3:V273I,NS3:I333M,NS3:V3…
hDenV2_Brazil_ES-LACENES-321605402_2024	2II_F.1.1.2	2024	92.8	87	0	C:K9R,C:S101T,C:M104I,C:L108M,E:M6I,E:Q52H,E:E71A,E:N83S,E:R120T,E:V129I,E:H149N,E:T226I,E:N390S,E:I462V,E:T478S,E:I484V,NS1:S80T,NS1:I88V,NS1:T117A,NS1:S128L,NS1:Q131H,NS1:K174R,NS1:F178S,NS1:N222S,NS1:L247I,NS1:I264T,NS1:T265A,NS1:K272R,NS1:D281E,NS2A:V5I,NS2A:M136I,NS2A:I171A,NS2B:L21F,NS2B:V59I,NS2B:K60R,NS2B:D63E,NS3:M13V,NS3:K15R,NS3:A120T,NS3:I140V,NS3:A160T,NS3:R186K,NS3:R248K,NS3:V273I,N…
hDenV2_Brazil_ES-LACENES-321605927_2024	2II_F.1.1.2	2024	92.2	87	0	C:K9R,C:S101T,C:M104I,C:L108M,E:M6I,E:Q52H,E:E71A,E:R120T,E:V129I,E:H149N,E:T303I,E:D329E,E:N390S,E:I462V,E:S470T,E:T478S,E:I484V,NS1:S80T,NS1:T117A,NS1:M123L,NS1:S128L,NS1:Q131H,NS1:K174R,NS1:F178S,NS1:N222S,NS1:I242V,NS1:L247I,NS1:I264T,NS1:T265A,NS1:K272R,NS1:D281E,NS2A:V5I,NS2A:V36I,NS2A:V109I,NS2A:M136I,NS2A:I171A,NS2B:L21F,NS2B:V59I,NS2B:K60R,NS2B:D63E,NS3:M13V,NS3:K15R,NS3:A120T,NS3:I140L,…
hDenV2_Brazil_ES-LACENES-321606746_2024	2II_F.1.1.2	2024	91.6	89	0	C:K9R,C:S101T,C:M104I,C:L108M,E:M6I,E:Q52H,E:E71A,E:R120T,E:V129I,E:G146E,E:H149N,E:N390S,E:I462V,E:T478S,E:I484V,NS1:S80T,NS1:I88V,NS1:T117A,NS1:S128L,NS1:Q131H,NS1:K174R,NS1:F178S,NS1:N222S,NS1:S228P,NS1:L247I,NS1:I264T,NS1:T265A,NS1:K272R,NS1:D281E,NS2A:V5I,NS2A:M136I,NS2A:K166R,NS2A:I171A,NS2B:L21F,NS2B:V59I,NS2B:K60R,NS2B:D63E,NS3:M13V,NS3:K15R,NS3:A120T,NS3:I140V,NS3:A160T,NS3:R186K,NS3:R24…
hDenV2_Brazil_ES-LACENES-321607127_2024	2II_F.1.1.2	2024	92.8	86	0	C:K9R,C:S101T,C:M104I,C:L108M,E:M6I,E:Q52H,E:E71A,E:R120T,E:V129I,E:H149N,E:T226I,E:H346Y,E:N390S,E:I462V,E:T478S,E:I484V,NS1:S80T,NS1:I88V,NS1:T117A,NS1:S128L,NS1:Q131H,NS1:K174R,NS1:F178S,NS1:N222S,NS1:L247I,NS1:I264T,NS1:T265A,NS1:K272R,NS1:D281E,NS2A:V5I,NS2A:M136I,NS2A:I171A,NS2B:L21F,NS2B:V59I,NS2B:K60R,NS2B:D63E,NS3:M13V,NS3:K15R,NS3:A120T,NS3:I140V,NS3:A160T,NS3:R186K,NS3:R248K,NS3:V273I,…
hDenV2_Brazil_ES-LACENES-321607525_2024	2II_F.1.1.2	2024	91.4	84	0	C:K9R,C:S101T,C:M104I,C:L108M,E:M6I,E:Q52H,E:E71A,E:R120T,E:V129I,E:H149N,E:N390S,E:I462V,E:T478S,E:I484V,NS1:S80T,NS1:I88V,NS1:M89T,NS1:T117A,NS1:S128L,NS1:Q131H,NS1:K174R,NS1:F178S,NS1:N222S,NS1:L247I,NS1:I264T,NS1:T265A,NS1:K272R,NS1:D281E,NS2A:V5I,NS2A:M136I,NS2A:I171A,NS2B:V59I,NS2B:K60R,NS2B:D63E,NS3:M13V,NS3:K15R,NS3:V95I,NS3:A120T,NS3:I140V,NS3:A160T,NS3:R186K,NS3:R248K,NS3:V273I,NS3:I333…
hDenV2_Brazil_ES-LACENES-321607804_2024	2II_F.1.1.2	2024	93.1	86	0	C:K9R,C:S101T,C:M104I,C:L108M,E:M6I,E:Q52H,E:E71A,E:R120T,E:V129I,E:H149N,E:T226I,E:N390S,E:I462V,E:T478S,E:I484V,NS1:S80T,NS1:I88V,NS1:T117A,NS1:S128L,NS1:Q131H,NS1:K174R,NS1:F178S,NS1:N222S,NS1:L247I,NS1:Y256N,NS1:I264T,NS1:T265A,NS1:K272R,NS1:D281E,NS2A:V5I,NS2A:M136I,NS2A:I171A,NS2B:L21F,NS2B:V59I,NS2B:K60R,NS2B:D63E,NS3:M13V,NS3:K15R,NS3:A120T,NS3:I140V,NS3:A160T,NS3:R186K,NS3:R248K,NS3:V273…
hDenV2_Brazil_ES-LACENES-321609024_2024	2II_F.1.1.2	2024	92.6	86	0	C:K9R,C:S101T,C:M104I,C:L108M,E:M6I,E:Q52H,E:E71A,E:R120T,E:V129I,E:G146E,E:H149N,E:N390S,E:I462V,E:T478S,E:I484V,NS1:S80T,NS1:I88V,NS1:T117A,NS1:S128L,NS1:Q131H,NS1:K174R,NS1:F178S,NS1:N222S,NS1:L247I,NS1:Y256N,NS1:I264T,NS1:T265A,NS1:K272R,NS1:D281E,NS2A:V5I,NS2A:M136I,NS2A:I171A,NS2B:L21F,NS2B:V59I,NS2B:K60R,NS2B:D63E,NS3:M13V,NS3:K15R,NS3:A120T,NS3:I140V,NS3:A160T,NS3:R186K,NS3:R248K,NS3:V273…
hDenV2_Brazil_ES-LACENES-321609172_2024	2II_F.1.1.2	2024	93.1	85	0	C:K9R,C:S101T,C:M104I,C:L108M,E:M6I,E:Q52H,E:E71A,E:R120T,E:V129I,E:H149N,E:N390S,E:I462V,E:T478S,E:I484V,NS1:S80T,NS1:I88V,NS1:T117A,NS1:S128L,NS1:Q131H,NS1:K174R,NS1:F178S,NS1:N222S,NS1:L247I,NS1:I264T,NS1:T265A,NS1:K272R,NS1:D281E,NS2A:V5I,NS2A:M136I,NS2A:I171A,NS2B:L21F,NS2B:V59I,NS2B:K60R,NS2B:D63E,NS3:M13V,NS3:K15R,NS3:A120T,NS3:I140V,NS3:A160T,NS3:R186K,NS3:R248K,NS3:V273I,NS3:I333M,NS3:V3…
hDenV2_Brazil_ES-LACENES-321609410_2024	2II_F.1.1.2	2024	92.5	85	0	C:K9R,C:S101T,C:M104I,C:L108M,E:M6I,E:Q52H,E:E71A,E:R120T,E:V129I,E:H149N,E:T226I,E:N390S,E:I462V,E:T478S,E:I484V,NS1:S80T,NS1:I88V,NS1:T117A,NS1:S128L,NS1:Q131H,NS1:K174R,NS1:F178S,NS1:N222S,NS1:L247I,NS1:P258T,NS1:I264T,NS1:T265A,NS1:K272R,NS1:D281E,NS2A:V5I,NS2A:M136I,NS2A:I171A,NS2B:L21F,NS2B:V59I,NS2B:D63E,NS3:M13V,NS3:K15R,NS3:A120T,NS3:I140V,NS3:A160T,NS3:R186K,NS3:R248K,NS3:V273I,NS3:I333…
hDenV2_Brazil_ES-LACENES-321610961_2024	2II_F.1.1.2	2024	90.7	89	0	C:K9R,C:S101T,C:M104I,C:L108M,E:M6I,E:Q52H,E:E71A,E:R120T,E:V129I,E:H149N,E:S331F,E:N390S,E:I462V,E:T478S,E:I484V,NS1:S80T,NS1:V84A,NS1:I88V,NS1:T117A,NS1:S128L,NS1:Q131H,NS1:K174R,NS1:F178S,NS1:N222S,NS1:L247I,NS1:I264T,NS1:T265A,NS1:K272R,NS1:D281E,NS2A:V5I,NS2A:M136I,NS2A:V137A,NS2A:I171A,NS2B:L21F,NS2B:V59I,NS2B:K60R,NS2B:D63E,NS3:M13V,NS3:K15R,NS3:A120T,NS3:I140V,NS3:A160T,NS3:R186K,NS3:R248…
hDenV2_Brazil_ES-LACENES-321618512_2024	2II_F.1.1.2	2024	92.8	89	0	C:K9R,C:S101T,C:M104I,C:L108M,E:M6I,E:Q52H,E:E71A,E:R120T,E:V129I,E:H149N,E:T226I,E:N390S,E:L458F,E:I462V,E:T478S,E:I484V,NS1:S80T,NS1:I88V,NS1:T117A,NS1:M123I,NS1:L124F,NS1:S128L,NS1:Q131H,NS1:K174R,NS1:F178S,NS1:N222S,NS1:L247I,NS1:I264T,NS1:T265A,NS1:K272R,NS1:D281E,NS2A:V5I,NS2A:M136I,NS2A:I171A,NS2B:L21F,NS2B:V59I,NS2B:K60R,NS2B:D63E,NS3:M13V,NS3:K15R,NS3:A120T,NS3:I140V,NS3:A160T,NS3:R186K,…
hDenV2_Brazil_ES-LACENES-321618552_2024	2II_F.1.1.2	2024	90.4	87	0	C:K9R,C:S101T,C:M104I,C:L108M,E:M6I,E:N37S,E:Q52H,E:E71A,E:R120T,E:V129I,E:G146E,E:N390S,E:I462V,E:T478S,E:I484V,NS1:S80T,NS1:I88V,NS1:T117A,NS1:S128L,NS1:Q131H,NS1:K174R,NS1:F178S,NS1:N222S,NS1:L247I,NS1:I264T,NS1:T265V,NS1:K272R,NS1:D281E,NS2A:V5I,NS2A:M136I,NS2A:I171A,NS2B:L21F,NS2B:V59I,NS2B:K60R,NS2B:D63E,NS3:M13V,NS3:K15R,NS3:A120T,NS3:I140V,NS3:A160T,NS3:R186K,NS3:R248K,NS3:V273I,NS3:I333M…
hDenV2_Brazil_ES-LACENES-321619134_2024	2II_F.1.1.2	2024	90.3	88	0	C:K9R,C:S101T,C:M104I,C:L108M,E:M6I,E:Q52H,E:E71A,E:R120T,E:V129I,E:H149N,E:H158Y,E:T226I,E:N390S,E:L458F,E:I462V,E:T478S,E:I484V,NS1:S80T,NS1:I88V,NS1:T117A,NS1:M123I,NS1:L124F,NS1:S128L,NS1:Q131H,NS1:K174R,NS1:F178S,NS1:N222S,NS1:L247I,NS1:I264T,NS1:T265A,NS1:K272R,NS1:D281E,NS2A:V5I,NS2A:M136I,NS2B:V59I,NS2B:K60R,NS2B:D63E,NS3:M13V,NS3:K15R,NS3:A120T,NS3:I140V,NS3:A160T,NS3:R186K,NS3:R248K,NS3…
hDenV2_Brazil_ES-LACENES-321639466_2024	2II_F.1.1.2	2024	90.6	85	0	C:K9R,C:S101T,C:M104I,C:L108M,E:M6I,E:Q52H,E:E71A,E:R120T,E:V129I,E:H149N,E:N390S,E:I462V,E:T478S,E:I484V,NS1:S80T,NS1:I88V,NS1:T117A,NS1:S128L,NS1:Q131H,NS1:K174R,NS1:F178S,NS1:N222S,NS1:L247I,NS1:I264T,NS1:T265A,NS1:K272R,NS1:D281E,NS2A:V5I,NS2A:M136I,NS2A:I171A,NS2B:L21F,NS2B:D63E,NS2B:L74M,NS3:M13V,NS3:K15R,NS3:A120T,NS3:I140V,NS3:A160T,NS3:R186K,NS3:R248K,NS3:V273I,NS3:I333M,NS3:V395I,NS3:I4…
hDenV2_Brazil_ES-LACENES-321646141_2024	2II_F.1.1.2	2024	90.8	83	0	C:K9R,C:S101T,C:M104I,C:L108M,E:M6I,E:Q52H,E:E71A,E:R120T,E:V129I,E:H149N,E:N390S,E:I462V,E:T478S,E:I484V,NS1:S80T,NS1:I88V,NS1:T117A,NS1:S128L,NS1:Q131H,NS1:K174R,NS1:F178S,NS1:N222S,NS1:L247I,NS1:I264T,NS1:T265A,NS1:K272R,NS1:D281E,NS2A:V5I,NS2A:M136I,NS2B:V59I,NS2B:K60R,NS2B:D63E,NS3:M13V,NS3:K15R,NS3:A120T,NS3:I140V,NS3:A160T,NS3:R186K,NS3:R248K,NS3:V273I,NS3:I333M,NS3:V395I,NS3:I461V,NS3:V56…
hDenV2_Brazil_ES-LACENES-321708627_2024	2II_F.1.1.2	2024	89.9	86	0	C:K9R,C:S101T,C:M104I,C:L108M,E:M6I,E:Q52H,E:E71A,E:G112A,E:R120T,E:V129I,E:H149N,E:V347I,E:N390S,E:L458F,E:I462V,E:T478S,E:I484V,NS1:S80T,NS1:I88V,NS1:T117A,NS1:M123I,NS1:S128L,NS1:Q131H,NS1:K174R,NS1:F178S,NS1:N222S,NS1:L247I,NS1:I264T,NS1:T265A,NS1:K272R,NS1:D281K,NS2A:V5I,NS2A:M136I,NS2B:V59I,NS2B:K60R,NS2B:D63E,NS3:M13V,NS3:K15R,NS3:A120T,NS3:I140V,NS3:A160T,NS3:R186K,NS3:R248K,NS3:V273I,NS3…
hDenV2_Brazil_ES-LACENES-321708634_2024	2II_F.1.1.2	2024	92.4	86	0	C:K9R,C:S101T,C:M104I,C:L108M,E:M6I,E:Q52H,E:E71A,E:R120T,E:V129I,E:H149N,E:N390S,E:I462V,E:T478S,E:I484V,NS1:S80T,NS1:I88V,NS1:T117A,NS1:S128L,NS1:Q131H,NS1:K174R,NS1:F178S,NS1:N222S,NS1:L247I,NS1:I264T,NS1:T265A,NS1:K272R,NS1:D281E,NS2A:V5I,NS2A:M136I,NS2A:I171A,NS2B:L21F,NS2B:V59I,NS2B:K60R,NS2B:D63E,NS3:M13V,NS3:K15R,NS3:A120T,NS3:I140V,NS3:A160T,NS3:R186K,NS3:R248K,NS3:V273I,NS3:I333M,NS3:V3…
hDenV2_Brazil_ES-LACENMG-321477877_2024	2II_F.1.1.2	2024	90.7	83	0	C:K9R,C:S101T,C:M104I,C:L108M,E:M6I,E:Q52H,E:E71A,E:R120T,E:V129I,E:H149N,E:T303I,E:N390S,E:I462V,E:S470T,E:T478S,E:I484V,NS1:S80T,NS1:T117A,NS1:S128L,NS1:Q131H,NS1:K174R,NS1:F178S,NS1:N222S,NS1:L247I,NS1:I264T,NS1:T265A,NS1:K272R,NS1:D281E,NS2A:V5I,NS2A:V109I,NS2A:M136I,NS2A:I171A,NS2B:L21F,NS2B:V59I,NS2B:K60R,NS2B:D63E,NS3:M13V,NS3:K15R,NS3:A120T,NS3:I140V,NS3:A160T,NS3:R186K,NS3:V273I,NS3:I333…
hDenV2_Brazil_ES-LACENMG-321484359_2024	2II_F.1.1.2	2024	85.5	81	0	C:K9R,C:S101T,C:M104I,C:L108M,E:M6I,E:Q52H,E:E71A,E:R120T,E:V129I,E:H149N,E:N390S,E:I462V,E:T478S,E:I484V,NS1:S80T,NS1:I88V,NS1:T117A,NS1:S128L,NS1:Q131H,NS1:K174R,NS1:F178S,NS1:N222S,NS1:L247I,NS1:I264T,NS1:T265A,NS1:K272R,NS1:D281E,NS2A:V5I,NS2B:V59I,NS2B:K60R,NS2B:D63E,NS3:M13V,NS3:K15R,NS3:A120T,NS3:I140V,NS3:A160T,NS3:R186K,NS3:R248K,NS3:V273I,NS3:I333M,NS3:V395I,NS3:I461V,NS3:V567I,NS4A:D23…
hDenV2_Brazil_ES-LACENMG-321484813_2024	2II_F.1.1.2	2024	78.8	75	0	C:K9R,C:N93S,C:S101T,C:M104I,C:L108M,E:M6I,E:Q52H,E:E71A,E:V129I,E:N390S,E:I462V,E:T478S,E:I484V,NS1:S80T,NS1:I88V,NS1:T117A,NS1:S128L,NS1:Q131H,NS1:K174R,NS1:F178S,NS1:N222S,NS1:L247I,NS1:I264T,NS1:T265A,NS1:K272R,NS1:D281E,NS2A:V5I,NS2B:V59I,NS2B:K60R,NS2B:D63E,NS3:A120T,NS3:I140V,NS3:A160T,NS3:R186K,NS3:V395I,NS3:I461V,NS3:V567I,NS4A:D23N,NS4A:R76K,NS4A:I89V,NS4B:L13F,NS4B:A19T,NS4B:V48I,NS4B:…
hDenV2_Brazil_ES-LACENES-321683953_2025	2II_F.1.1.2	2025	92.4	86	0	C:K9R,C:S101T,C:M104I,C:L108M,E:M6I,E:Q52H,E:E71A,E:R120T,E:V129I,E:H149N,E:T226I,E:N390S,E:I462V,E:T478S,E:I484V,NS1:S80T,NS1:I88V,NS1:T117A,NS1:S128L,NS1:Q131H,NS1:K174R,NS1:F178S,NS1:N222S,NS1:L247I,NS1:I264T,NS1:T265A,NS1:K272R,NS1:D281E,NS2A:V5I,NS2A:M136I,NS2A:I171A,NS2B:L21F,NS2B:V59I,NS2B:K60R,NS2B:D63E,NS3:M13V,NS3:K15R,NS3:A120T,NS3:I140V,NS3:A160T,NS3:R186K,NS3:R248K,NS3:V273I,NS3:I333…
hDenV2_Brazil_ES-LACENES-321683959_2025	2II_F.1.1.2	2025	92.7	86	0	C:K9R,C:S101T,C:M104I,C:L108M,E:M6I,E:Q52H,E:E71A,E:R120T,E:V129I,E:H149N,E:T226I,E:N390S,E:I462V,E:T478S,E:I484V,NS1:S80T,NS1:I88V,NS1:T117A,NS1:S128L,NS1:Q131H,NS1:K174R,NS1:F178S,NS1:N222S,NS1:L247I,NS1:I264T,NS1:T265A,NS1:K272R,NS1:D281E,NS2A:V5I,NS2A:M136I,NS2A:I171A,NS2B:L21F,NS2B:V59I,NS2B:K60R,NS2B:D63E,NS3:M13V,NS3:K15R,NS3:A120T,NS3:I140V,NS3:A160T,NS3:R186K,NS3:R248K,NS3:V273I,NS3:I333…
hDenV2_Brazil_ES-LACENES-321708617_2025	2II_F.1.1.2	2025	90.7	85	0	C:K9R,C:S101T,C:M104I,C:L108M,E:M6I,E:Q52H,E:E71A,E:R120T,E:V129I,E:H149N,E:T226I,E:N390S,E:I462V,E:T478S,E:I484V,NS1:I21V,NS1:S80T,NS1:I88V,NS1:T117A,NS1:S128L,NS1:Q131H,NS1:K174R,NS1:F178S,NS1:N222S,NS1:L247I,NS1:I264T,NS1:T265A,NS1:K272R,NS1:D281E,NS2A:V5I,NS2A:M136I,NS2B:D63E,NS3:M13V,NS3:K15R,NS3:A120T,NS3:I140V,NS3:A160T,NS3:R186K,NS3:R248K,NS3:V273I,NS3:I333M,NS3:V395I,NS3:I461V,NS3:V567I,…
hDenV2_Brazil_ES-LACENES-321742379_2025	2II_F.1.1.2	2025	93.1	87	0	C:K9R,C:S101T,C:M104I,C:L108M,E:M6I,E:Q52H,E:E71A,E:R120T,E:V129I,E:H149N,E:T226I,E:N390S,E:I462V,E:T478S,E:I484V,NS1:S80T,NS1:I88V,NS1:T117A,NS1:S128L,NS1:Q131H,NS1:K174R,NS1:F178S,NS1:N222S,NS1:L247I,NS1:I264T,NS1:T265A,NS1:K272R,NS1:D281E,NS2A:V5I,NS2A:M136I,NS2A:I171A,NS2B:L21F,NS2B:V59I,NS2B:K60R,NS2B:D63E,NS3:M13V,NS3:K15R,NS3:A120T,NS3:I140V,NS3:A160T,NS3:R186K,NS3:R248K,NS3:V273I,NS3:I333…
hDenV2_Brazil_ES-LACENES-321742608_2025	2II_F.1.1.2	2025	92.8	89	0	C:K9R,C:S101T,C:M104I,C:L108M,E:M6I,E:Q52H,E:E71A,E:G112A,E:R120T,E:V129I,E:H149N,E:T226I,E:N390S,E:L458F,E:I462V,E:T478S,E:I484V,NS1:P73S,NS1:S80T,NS1:I88V,NS1:T117A,NS1:M123I,NS1:S128L,NS1:Q131H,NS1:K174R,NS1:F178S,NS1:N222S,NS1:L247I,NS1:I264T,NS1:T265A,NS1:K272R,NS1:D281K,NS2A:V5I,NS2A:M136I,NS2A:I171A,NS2B:L21F,NS2B:V59I,NS2B:K60R,NS2B:D63E,NS3:M13V,NS3:K15R,NS3:A120T,NS3:I140V,NS3:A160T,NS3…
hDenV2_Brazil_ES-LACENES-321742611_2025	2II_F.1.1.2	2025	92.9	86	0	C:K9R,C:S101T,C:M104I,C:L108M,E:M6I,E:Q52H,E:E71A,E:R120T,E:V129I,E:G146E,E:H149N,E:T226I,E:T303I,E:N390S,E:I462V,E:S470T,E:T478S,E:I484V,NS1:S80T,NS1:T117A,NS1:S128L,NS1:Q131H,NS1:K174R,NS1:V177A,NS1:F178S,NS1:N222S,NS1:L247I,NS1:I264T,NS1:T265A,NS1:K272R,NS1:D281E,NS2A:V5I,NS2A:V109I,NS2A:M136I,NS2A:I171A,NS2B:L21F,NS2B:V59I,NS2B:K60R,NS2B:D63E,NS3:M13V,NS3:K15R,NS3:A120T,NS3:I140V,NS3:A160T,NS…
hDenV2_Brazil_ES-LACENES-321742613_2025	2II_F.1.1.2	2025	93.2	86	0	C:K9R,C:S101T,C:M104I,C:L108M,E:M6I,E:Q52H,E:E71A,E:R120T,E:V129I,E:H149N,E:T226I,E:N390S,E:I462V,E:T478S,E:I484V,NS1:S80T,NS1:I88V,NS1:T117A,NS1:S128L,NS1:Q131H,NS1:K174R,NS1:F178S,NS1:N222S,NS1:L247I,NS1:I264T,NS1:T265A,NS1:K272R,NS1:D281E,NS2A:V5I,NS2A:M136I,NS2A:I171A,NS2B:L21F,NS2B:V59I,NS2B:K60R,NS2B:D63E,NS3:M13V,NS3:K15R,NS3:A120T,NS3:I140V,NS3:A160T,NS3:R186K,NS3:R248K,NS3:V273I,NS3:I333…
hDenV2_Brazil_ES-LACENES-321742614_2025	2II_F.1.1.2	2025	89.2	81	0	C:K9R,C:S101T,C:M104I,C:L108M,E:M6I,E:Q52H,E:E71A,E:R120T,E:V129I,E:H149N,E:T226I,E:N390S,E:I462V,E:T478S,E:I484V,NS1:S80T,NS1:I88V,NS1:T117A,NS1:S128L,NS1:Q131H,NS1:K174R,NS1:F178S,NS1:N222S,NS1:L247I,NS1:I264T,NS1:T265A,NS1:K272R,NS1:D281E,NS2A:V5I,NS2A:M136I,NS3:M13V,NS3:K15R,NS3:A120T,NS3:I140V,NS3:A160T,NS3:R186K,NS3:R248K,NS3:V273I,NS3:I333M,NS3:V395I,NS3:I461V,NS3:V567I,NS4A:D23N,NS4A:R76K…
hDenV2_Brazil_ES-LACENES-321742617_2025	2II_F.1.1.2	2025	93.2	86	0	C:K9R,C:S101T,C:M104I,C:L108M,E:M6I,E:Q52H,E:E71A,E:R120T,E:V129I,E:H149N,E:T226I,E:N390S,E:I462V,E:T478S,E:I484V,NS1:S80T,NS1:I88V,NS1:T117A,NS1:S128L,NS1:Q131H,NS1:K174R,NS1:F178S,NS1:N222S,NS1:L247I,NS1:I264T,NS1:T265A,NS1:K272R,NS1:D281E,NS2A:V5I,NS2A:M136I,NS2A:I171A,NS2B:L21F,NS2B:V59I,NS2B:K60R,NS2B:D63E,NS3:M13V,NS3:K15R,NS3:A120T,NS3:I140V,NS3:A160T,NS3:R186K,NS3:R248K,NS3:V273I,NS3:I333…
hDenV2_Brazil_ES-LACENES-321742624_2025	2II_F.1.1.2	2025	93.2	85	0	C:K9R,C:S101T,C:M104I,C:L108M,E:M6I,E:Q52H,E:E71A,E:R120T,E:V129I,E:H149N,E:T226I,E:N390S,E:I462V,E:T478S,E:I484V,NS1:S80T,NS1:I88V,NS1:T117A,NS1:S128L,NS1:Q131H,NS1:K174R,NS1:F178S,NS1:N222S,NS1:L247I,NS1:I264T,NS1:T265A,NS1:K272R,NS1:D281E,NS2A:V5I,NS2A:M136I,NS2A:I171A,NS2B:L21F,NS2B:V59I,NS2B:K60R,NS2B:D63E,NS3:M13V,NS3:K15R,NS3:A120T,NS3:I140V,NS3:A160T,NS3:R186K,NS3:R248K,NS3:V273I,NS3:I333…
hDenV2_Brazil_ES-LACENES-321742625_2025	2II_F.1.1.2	2025	93.1	89	0	C:K9R,C:S101T,C:M104I,C:L108M,E:M6I,E:Q52H,E:E71A,E:R120T,E:V129I,E:H149N,E:T226I,E:N390S,E:I462V,E:T478S,E:I484V,NS1:S80T,NS1:I88V,NS1:K116R,NS1:T117A,NS1:S128L,NS1:Q131H,NS1:K174R,NS1:F178S,NS1:N222S,NS1:L247I,NS1:I264T,NS1:T265A,NS1:K272R,NS1:D281E,NS2A:V5I,NS2A:M136I,NS2A:I171A,NS2B:L21F,NS2B:V59I,NS2B:K60R,NS2B:D63E,NS3:M13V,NS3:K15R,NS3:A120T,NS3:I140V,NS3:A160T,NS3:R186K,NS3:R248K,NS3:A249…
hDenV2_Brazil_ES-LACENES-321742626_2025	2II_F.1.1.2	2025	93.1	85	0	C:K9R,C:S101T,C:M104I,C:L108M,E:M6I,E:Q52H,E:E71A,E:R120T,E:V129I,E:H149N,E:T226I,E:T303I,E:N390S,E:I462V,E:S470T,E:T478S,E:I484V,NS1:S80T,NS1:T117A,NS1:S128L,NS1:Q131H,NS1:K174R,NS1:F178S,NS1:N222S,NS1:L247I,NS1:I264T,NS1:T265A,NS1:K272R,NS1:D281E,NS2A:V5I,NS2A:V109I,NS2A:M136I,NS2A:I171A,NS2B:L21F,NS2B:V59I,NS2B:K60R,NS2B:D63E,NS3:M13V,NS3:K15R,NS3:A120T,NS3:I140V,NS3:A160T,NS3:R186K,NS3:V273I,…
hDenV2_Brazil_ES-LACENES-321742629_2025	2II_F.1.1.2	2025	90	83	0	C:K9R,C:S101T,C:M104I,C:L108M,E:M6I,E:Q52H,E:E71A,E:R120T,E:V129I,E:H149N,E:T226I,E:D329E,E:N390S,E:I462V,E:T478S,E:I484V,NS1:S80T,NS1:I88V,NS1:T117A,NS1:S128L,NS1:Q131H,NS1:K174R,NS1:F178S,NS1:N222S,NS1:L247I,NS1:I264T,NS1:T265A,NS1:K272R,NS1:D281E,NS2A:V5I,NS2A:I108F,NS2A:M136I,NS3:M13V,NS3:K15R,NS3:A120T,NS3:I140V,NS3:A160T,NS3:R186K,NS3:R248K,NS3:V273I,NS3:I333M,NS3:V395I,NS3:I461V,NS3:V567I,…
hDenV2_Brazil_ES-LACENES-321742631_2025	2II_F.1.1.2	2025	92.8	86	0	C:K9R,C:S101T,C:M104I,C:L108M,E:M6I,E:Q52H,E:E71A,E:R120T,E:V129I,E:H149N,E:T226I,E:N390S,E:I462V,E:T478S,E:I484V,NS1:S80T,NS1:I88V,NS1:T117A,NS1:S128L,NS1:Q131H,NS1:K174R,NS1:F178S,NS1:N222S,NS1:L247I,NS1:P258S,NS1:I264T,NS1:T265A,NS1:K272R,NS1:D281E,NS2A:V5I,NS2A:M136I,NS2A:I171A,NS2B:L21F,NS2B:V59I,NS2B:K60R,NS2B:D63E,NS3:M13V,NS3:K15R,NS3:A120T,NS3:I140V,NS3:A160T,NS3:R186K,NS3:R248K,NS3:V273…
hDenV2_Brazil_ES-LACENES-321742633_2025	2II_F.1.1.2	2025	93.2	86	0	C:K9R,C:S101T,C:M104I,C:L108M,E:M6I,E:Q52H,E:E71A,E:R120T,E:V129I,E:H149N,E:T226I,E:N390S,E:I462V,E:T478S,E:I484V,NS1:S80T,NS1:I88V,NS1:T117A,NS1:S128L,NS1:Q131H,NS1:K174R,NS1:F178S,NS1:N222S,NS1:L247I,NS1:I264T,NS1:T265A,NS1:K272R,NS1:D281E,NS2A:V5I,NS2A:M136I,NS2A:I171A,NS2B:L21F,NS2B:V59I,NS2B:K60R,NS2B:D63E,NS3:M13V,NS3:K15R,NS3:A120T,NS3:I140V,NS3:A160T,NS3:R186K,NS3:R248K,NS3:V273I,NS3:I333…
hDenV2_Brazil_ES-LACENES-321742639_2025	2II_F.1.1.2	2025	93.2	85	0	C:K9R,C:S101T,C:M104I,C:L108M,E:M6I,E:Q52H,E:E71A,E:R120T,E:V129I,E:H149N,E:T226I,E:T303I,E:N390S,E:I462V,E:S470T,E:T478S,E:I484V,NS1:S80T,NS1:T117A,NS1:S128L,NS1:Q131H,NS1:K174R,NS1:V177A,NS1:F178S,NS1:N222S,NS1:L247I,NS1:I264T,NS1:T265A,NS1:K272R,NS1:D281E,NS2A:V5I,NS2A:V109I,NS2A:M136I,NS2A:I171A,NS2B:L21F,NS2B:V59I,NS2B:K60R,NS2B:D63E,NS3:M13V,NS3:K15R,NS3:A120T,NS3:I140V,NS3:A160T,NS3:R186K,…
hDenV2_Brazil_ES-LACENES-321742642_2025	2II_F.1.1.2	2025	93.2	95	0	C:K9R,C:S101T,C:A102T,C:M104I,C:L108M,E:M6I,E:Q52H,E:E71A,E:R120T,E:V129I,E:H149N,E:T226I,E:M297I,E:D329E,E:N390S,E:I462V,E:T478S,E:I484V,NS1:S80T,NS1:I88V,NS1:T117A,NS1:S128L,NS1:Q131H,NS1:K170R,NS1:K174R,NS1:F178S,NS1:N222S,NS1:L247I,NS1:I264T,NS1:T265A,NS1:K272R,NS1:D281E,NS2A:V5I,NS2A:L34S,NS2A:M59I,NS2A:M136I,NS2A:V137I,NS2A:A151T,NS2A:I171A,NS2B:L21F,NS2B:V59I,NS2B:K60R,NS2B:D63E,NS3:M13V,N…
hDenV2_Brazil_ES-LACENES-321742651_2025	2II_F.1.1.2	2025	93.2	86	0	C:K9R,C:S101T,C:M104I,C:L108M,E:M6I,E:Q52H,E:E71A,E:R120T,E:V129I,E:H149N,E:T226I,E:T303I,E:N390S,E:I462V,E:S470T,E:T478S,E:I484V,NS1:S80T,NS1:T117A,NS1:S128L,NS1:Q131H,NS1:K174R,NS1:F178S,NS1:N222S,NS1:L247I,NS1:I264T,NS1:T265A,NS1:K272R,NS1:D281E,NS2A:V5I,NS2A:V109I,NS2A:M136I,NS2A:I171A,NS2B:L21F,NS2B:V59I,NS2B:K60R,NS2B:D63E,NS3:M13V,NS3:K15R,NS3:V40I,NS3:A120T,NS3:I140V,NS3:A160T,NS3:R186K,N…
hDenV2_Brazil_ES-LACENES-321742664_2025	2II_F.1.1.2	2025	92.8	85	0	C:K9R,C:S101T,C:M104I,C:L108M,E:M6I,E:Q52H,E:E71A,E:R120T,E:V129I,E:H149N,E:T226I,E:N390S,E:I462V,E:T478S,E:I484V,NS1:S80T,NS1:I88V,NS1:T117A,NS1:S128L,NS1:Q131H,NS1:K174R,NS1:F178S,NS1:N222S,NS1:L247I,NS1:I264T,NS1:T265A,NS1:K272R,NS1:D281E,NS2A:V5I,NS2A:M136I,NS2A:I171A,NS2B:L21F,NS2B:V59I,NS2B:K60R,NS2B:D63E,NS3:M13V,NS3:K15R,NS3:A120T,NS3:I140V,NS3:A160T,NS3:R186K,NS3:R248K,NS3:V273I,NS3:I333…
hDenV2_Brazil_ES-LACENES-321742669_2025	2II_F.1.1.2	2025	93.1	88	0	C:K9R,C:S101T,C:M104I,C:L108M,E:M6I,E:Q52H,E:E71A,E:R120T,E:V129I,E:H149N,E:T226I,E:N390S,E:I462V,E:T478S,E:I484V,NS1:S80T,NS1:I88V,NS1:T117A,NS1:S128L,NS1:Q131H,NS1:K174R,NS1:F178S,NS1:N222S,NS1:L247I,NS1:I264T,NS1:T265A,NS1:K272R,NS1:D281E,NS2A:V5I,NS2A:M136I,NS2A:I171A,NS2B:L21F,NS2B:V59I,NS2B:K60R,NS2B:D63E,NS3:M13V,NS3:K15R,NS3:A120T,NS3:I140V,NS3:A160T,NS3:R186K,NS3:R248K,NS3:V273I,NS3:I333…
DENV2-IMT-L2BC49_Brazil-ES_AmAsia_2024	2III_C.1.1	2024	90.8	84	2	C:K9R,C:N10S,C:S101T,C:M104V,C:I106V,C:V112A,E:M6I,E:V91I,E:R120T,E:V129I,E:V140M,E:I170T,E:N203D,E:V308I,E:M340T,E:S363A,E:I380V,E:T478S,E:I484V,NS1:N10S,NS1:L153M,NS1:K172R,NS1:I212M,NS1:N222S,NS1:L247F,NS1:I264T,NS1:T265A,NS1:D281E,NS2A:V5I,NS2A:V38L,NS2A:R51K,NS2A:V109A,NS2A:I116L,NS2A:M136I,NS2A:L153S,NS2A:A158S,NS2A:V174A,NS2A:Q186R,NS2A:T189A,NS2B:Q64E,NS2B:L109V,NS3:M13V,NS3:K28R,NS3:K61R…
DENV2-IMT-BC25_Brazil-ES_Cosmopolita_2024	2II_F.1.1.2	2024	76.9	69	0	C:K9R,C:S101T,C:M104I,C:L108M,E:M6I,E:Q52H,E:E71A,E:T226I,E:T303I,E:S331F,E:N390S,E:I462V,E:S470T,E:T478S,E:I484V,NS1:S80T,NS1:K174R,NS1:F178S,NS1:N222S,NS1:L247I,NS1:I264T,NS1:T265A,NS1:D281E,NS2A:V5I,NS2B:L21F,NS2B:V59I,NS2B:K60R,NS2B:D63E,NS2B:E92V,NS3:R186K,NS3:V273I,NS3:I333M,NS3:V395I,NS3:I461V,NS4A:D23N,NS4A:R76K,NS4A:I89V,NS4B:L13F,NS4B:A19T,NS4B:V48I,NS4B:F112L,NS4B:V115I,NS4B:R211K,NS4B…
Metag4_BC13_DENV2_DOA_2024	2II_F.1.1.2	2024	93.2	85	0	C:K9R,C:S101T,C:M104I,C:L108M,E:M6I,E:Q52H,E:E71A,E:R120T,E:V129I,E:H149N,E:T226I,E:N390S,E:I462V,E:T478S,E:I484V,NS1:S80T,NS1:I88V,NS1:T117A,NS1:S128L,NS1:Q131H,NS1:K174R,NS1:F178S,NS1:N222S,NS1:L247I,NS1:I264T,NS1:T265A,NS1:K272R,NS1:D281E,NS2A:V5I,NS2A:M136I,NS2A:I171A,NS2B:L21F,NS2B:V59I,NS2B:K60R,NS2B:D63E,NS3:M13V,NS3:K15R,NS3:A120T,NS3:I140V,NS3:A160T,NS3:R186K,NS3:R248K,NS3:V273I,NS3:I333…

## Sheet: Clades-tree
Sequence	ES-Clade	Genotype-lineage	Year	Coverage (%)	Total AA subs	Total AA deletions	AA Substitutions	AA Deletions
Metag4_BC13_DENV2_DOA_2024	III	2II_F.1.1.2	2024	93.2	85	0	C:K9R,C:S101T,C:M104I,C:L108M,E:M6I,E:Q52H,E:E71A,E:R120T,E:V129I,E:H149N,E:T226I,E:N390S,E:I462V,E:T478S,E:I484V,NS1:S80T,NS1:I88V,NS1:T117A,NS1:S128L,NS1:Q131H,NS1:K174R,NS1:F178S,NS1:N222S,NS1:L247I,NS1:I264T,NS1:T265A,NS1:K272R,NS1:D281E,NS2A:V5I,NS2A:M136I,NS2A:I171A,NS2B:L21F,NS2B:V59I,NS2B:K60R,NS2B:D63E,NS3:M13V,NS3:K15R,NS3:A120T,NS3:I140V,NS3:A160T,NS3:R186K,NS3:R248K,NS3:V273I,NS3:I333…	0
hDenV2_Brazil_ES-LACENES-321607127_2024	III	2II_F.1.1.2	2024	92.8	86	0	C:K9R,C:S101T,C:M104I,C:L108M,E:M6I,E:Q52H,E:E71A,E:R120T,E:V129I,E:H149N,E:T226I,E:H346Y,E:N390S,E:I462V,E:T478S,E:I484V,NS1:S80T,NS1:I88V,NS1:T117A,NS1:S128L,NS1:Q131H,NS1:K174R,NS1:F178S,NS1:N222S,NS1:L247I,NS1:I264T,NS1:T265A,NS1:K272R,NS1:D281E,NS2A:V5I,NS2A:M136I,NS2A:I171A,NS2B:L21F,NS2B:V59I,NS2B:K60R,NS2B:D63E,NS3:M13V,NS3:K15R,NS3:A120T,NS3:I140V,NS3:A160T,NS3:R186K,NS3:R248K,NS3:V273I,…	0
hDenV2_Brazil_ES-LACENES-321600457_2024	III	2II_F.1.1.2	2024	93.1	84	0	C:K9R,C:S101T,C:M104I,C:L108M,E:M6I,E:Q52H,E:E71A,E:R120T,E:V129I,E:H149N,E:N390S,E:I462V,E:T478S,E:I484V,NS1:S80T,NS1:I88V,NS1:T117A,NS1:S128L,NS1:Q131H,NS1:K174R,NS1:F178S,NS1:N222S,NS1:L247I,NS1:I264T,NS1:T265A,NS1:K272R,NS1:D281E,NS2A:V5I,NS2A:M136I,NS2A:I171A,NS2B:L21F,NS2B:V59I,NS2B:K60R,NS2B:D63E,NS3:M13V,NS3:K15R,NS3:A120T,NS3:I140V,NS3:A160T,NS3:R186K,NS3:R248K,NS3:V273I,NS3:I333M,NS3:V3…	0
hDenV2_Brazil_ES-LACENES-321600473_2024	III	2II_F.1.1.2	2024	93.1	84	0	C:K9R,C:S101T,C:M104I,C:L108M,E:M6I,E:Q52H,E:E71A,E:R120T,E:V129I,E:H149N,E:N390S,E:I462V,E:T478S,E:I484V,NS1:S80T,NS1:I88V,NS1:T117A,NS1:S128L,NS1:Q131H,NS1:K174R,NS1:F178S,NS1:N222S,NS1:L247I,NS1:I264T,NS1:T265A,NS1:K272R,NS1:D281E,NS2A:V5I,NS2A:M136I,NS2A:I171A,NS2B:L21F,NS2B:V59I,NS2B:K60R,NS2B:D63E,NS3:M13V,NS3:K15R,NS3:A120T,NS3:I140V,NS3:A160T,NS3:R186K,NS3:R248K,NS3:V273I,NS3:I333M,NS3:V3…	0
hDenV2_Brazil_ES-LACENES-321604646_2024	III	2II_F.1.1.2	2024	93.1	84	0	C:K9R,C:S101T,C:M104I,C:L108M,E:M6I,E:Q52H,E:E71A,E:R120T,E:V129I,E:H149N,E:N390S,E:I462V,E:T478S,E:I484V,NS1:S80T,NS1:I88V,NS1:T117A,NS1:S128L,NS1:Q131H,NS1:K174R,NS1:F178S,NS1:N222S,NS1:L247I,NS1:I264T,NS1:T265A,NS1:K272R,NS1:D281E,NS2A:V5I,NS2A:M136I,NS2A:I171A,NS2B:L21F,NS2B:V59I,NS2B:K60R,NS2B:D63E,NS3:M13V,NS3:K15R,NS3:A120T,NS3:I140V,NS3:A160T,NS3:R186K,NS3:R248K,NS3:V273I,NS3:I333M,NS3:V3…	0
hDenV2_Brazil_ES-LACENES-321604242_2024	III	2II_F.1.1.2	2024	93.1	84	0	C:K9R,C:S101T,C:M104I,C:L108M,E:M6I,E:Q52H,E:E71A,E:R120T,E:V129I,E:H149N,E:N390S,E:I462V,E:T478S,E:I484V,NS1:S80T,NS1:I88V,NS1:T117A,NS1:S128L,NS1:Q131H,NS1:K174R,NS1:F178S,NS1:N222S,NS1:L247I,NS1:I264T,NS1:T265A,NS1:K272R,NS1:D281E,NS2A:V5I,NS2A:M136I,NS2A:I171A,NS2B:L21F,NS2B:V59I,NS2B:K60R,NS2B:D63E,NS3:M13V,NS3:K15R,NS3:A120T,NS3:I140V,NS3:A160T,NS3:R186K,NS3:R248K,NS3:V273I,NS3:I333M,NS3:V3…	0
hDenV2_Brazil_ES-LACENES-321683953_2025	III	2II_F.1.1.2	2025	92.4	86	0	C:K9R,C:S101T,C:M104I,C:L108M,E:M6I,E:Q52H,E:E71A,E:R120T,E:V129I,E:H149N,E:T226I,E:N390S,E:I462V,E:T478S,E:I484V,NS1:S80T,NS1:I88V,NS1:T117A,NS1:S128L,NS1:Q131H,NS1:K174R,NS1:F178S,NS1:N222S,NS1:L247I,NS1:I264T,NS1:T265A,NS1:K272R,NS1:D281E,NS2A:V5I,NS2A:M136I,NS2A:I171A,NS2B:L21F,NS2B:V59I,NS2B:K60R,NS2B:D63E,NS3:M13V,NS3:K15R,NS3:A120T,NS3:I140V,NS3:A160T,NS3:R186K,NS3:R248K,NS3:V273I,NS3:I333…	0
hDenV2_Brazil_ES-LACENES-321708617_2025	III	2II_F.1.1.2	2025	90.7	85	0	C:K9R,C:S101T,C:M104I,C:L108M,E:M6I,E:Q52H,E:E71A,E:R120T,E:V129I,E:H149N,E:T226I,E:N390S,E:I462V,E:T478S,E:I484V,NS1:I21V,NS1:S80T,NS1:I88V,NS1:T117A,NS1:S128L,NS1:Q131H,NS1:K174R,NS1:F178S,NS1:N222S,NS1:L247I,NS1:I264T,NS1:T265A,NS1:K272R,NS1:D281E,NS2A:V5I,NS2A:M136I,NS2B:D63E,NS3:M13V,NS3:K15R,NS3:A120T,NS3:I140V,NS3:A160T,NS3:R186K,NS3:R248K,NS3:V273I,NS3:I333M,NS3:V395I,NS3:I461V,NS3:V567I,…	0
hDenV2_Brazil_ES-LACENES-321595922_2024	III	2II_F.1.1.2	2024	91	86	0	C:K9R,C:S101T,C:M104I,C:L108M,E:M6I,E:Q52H,E:E71A,E:R120T,E:V129I,E:H149N,E:V197A,E:N390S,E:I462V,E:T478S,E:I484V,NS1:S80T,NS1:I88V,NS1:T117A,NS1:S128L,NS1:Q131H,NS1:K174R,NS1:F178S,NS1:N222S,NS1:L247I,NS1:I264T,NS1:T265A,NS1:K272R,NS1:D281E,NS2A:V5I,NS2A:M136I,NS2A:I171A,NS2B:L21F,NS2B:V59I,NS2B:K60R,NS2B:D63E,NS3:M13V,NS3:K15R,NS3:A120T,NS3:I140V,NS3:A160T,NS3:R186K,NS3:R248K,NS3:V273I,NS3:I333…	0
hDenV2_Brazil_ES-LACENES-321639466_2024	III	2II_F.1.1.2	2024	90.6	85	0	C:K9R,C:S101T,C:M104I,C:L108M,E:M6I,E:Q52H,E:E71A,E:R120T,E:V129I,E:H149N,E:N390S,E:I462V,E:T478S,E:I484V,NS1:S80T,NS1:I88V,NS1:T117A,NS1:S128L,NS1:Q131H,NS1:K174R,NS1:F178S,NS1:N222S,NS1:L247I,NS1:I264T,NS1:T265A,NS1:K272R,NS1:D281E,NS2A:V5I,NS2A:M136I,NS2A:I171A,NS2B:L21F,NS2B:D63E,NS2B:L74M,NS3:M13V,NS3:K15R,NS3:A120T,NS3:I140V,NS3:A160T,NS3:R186K,NS3:R248K,NS3:V273I,NS3:I333M,NS3:V395I,NS3:I4…	0
hDenV2_Brazil_ES-LACENES-321484724_2024	III	2II_F.1.1.2	2024	89.5	85	0	C:K9R,C:S101T,C:M104I,C:L108M,E:M6I,E:Q52H,E:E71A,E:R120T,E:V129I,E:H158R,E:T226I,E:N390S,E:I462V,E:T478S,E:I484V,NS1:S80T,NS1:I88V,NS1:T117A,NS1:S128L,NS1:Q131H,NS1:K174R,NS1:F178S,NS1:N222S,NS1:L247I,NS1:I264T,NS1:T265A,NS1:K272R,NS1:D281E,NS2A:V5I,NS2A:K95Q,NS2A:M136I,NS2B:V59I,NS2B:K60R,NS2B:D63E,NS3:M13V,NS3:K15R,NS3:A120T,NS3:I140V,NS3:A160T,NS3:R186K,NS3:R248K,NS3:V273I,NS3:I333M,NS3:V395I…	0
hDenV2_Brazil_ES-LACENES-321599927_2024	III	2II_F.1.1.2	2024	92.5	85	0	C:K9R,C:S101T,C:M104I,C:L108M,E:M6I,E:Q52H,E:E71A,E:R120T,E:V129I,E:H149N,E:N390S,E:I462V,E:T478S,E:I484V,NS1:S80T,NS1:I88V,NS1:T117A,NS1:S128L,NS1:Q131H,NS1:K174R,NS1:F178S,NS1:N222S,NS1:L247I,NS1:I264T,NS1:T265A,NS1:K272R,NS1:D281E,NS2A:V5I,NS2A:M136I,NS2A:I171A,NS2B:L21F,NS2B:V59I,NS2B:K60R,NS2B:D63E,NS3:M13V,NS3:K15R,NS3:A120T,NS3:I140V,NS3:A160T,NS3:R186K,NS3:R248K,NS3:V273I,NS3:I333M,NS3:V3…	0
hDenV2_Brazil_ES-LACENES-321492118_2024	III	2II_F.1.1.2	2024	90.5	85	0	C:K9R,C:S101T,C:M104I,C:L108M,E:M6I,E:Q52H,E:E71A,E:R120T,E:V129I,E:H149N,E:H158R,E:T226I,E:N390S,E:I462V,E:I463V,E:T478S,E:I484V,NS1:S80T,NS1:I88V,NS1:T117A,NS1:S128L,NS1:Q131H,NS1:K174R,NS1:F178S,NS1:N222S,NS1:L247I,NS1:I264T,NS1:T265A,NS1:K272R,NS1:D281E,NS2A:V5I,NS2A:M136I,NS2B:L21F,NS2B:V59I,NS2B:K60R,NS2B:D63E,NS3:M13V,NS3:K15R,NS3:A120T,NS3:I140V,NS3:A160T,NS3:R186K,NS3:V273I,NS3:I333M,NS3…	0
hDenV2_Brazil_ES-LACENES-321521356_2024	III	2II_F.1.1.2	2024	93	88	0	C:K9R,C:S101T,C:M104I,C:L108M,E:M6I,E:Q52H,E:E71A,E:R120T,E:V129I,E:H149N,E:H158R,E:T226I,E:N390S,E:I462V,E:T478S,E:I484V,NS1:S80T,NS1:I88V,NS1:T117A,NS1:S128L,NS1:Q131H,NS1:K174R,NS1:F178S,NS1:N222S,NS1:L247I,NS1:I264T,NS1:T265A,NS1:K272R,NS1:D281E,NS2A:V5I,NS2A:M136I,NS2A:I171A,NS2B:L21F,NS2B:V59I,NS2B:K60R,NS2B:D63E,NS3:M13V,NS3:K15R,NS3:A120T,NS3:I140V,NS3:A160T,NS3:R186K,NS3:R248K,NS3:V273I,…	0
hDenV2_Brazil_ES-LACENES-321568829_2024	III	2II_F.1.1.2	2024	89.3	81	0	C:K9R,C:S101T,C:M104I,C:L108M,E:M6I,E:Q52H,E:E71A,E:R120T,E:V129I,E:H149N,E:T226I,E:N390S,E:I462V,E:T478S,E:I484V,NS1:S80T,NS1:I88V,NS1:T117A,NS1:S128L,NS1:Q131H,NS1:K174R,NS1:F178S,NS1:N222S,NS1:L247I,NS1:I264T,NS1:T265A,NS1:K272R,NS1:D281E,NS2A:V5I,NS2A:M136I,NS2A:I171A,NS2B:L21F,NS3:A120T,NS3:I140V,NS3:A160T,NS3:R186K,NS3:R248K,NS3:V273I,NS3:I333M,NS3:V395I,NS3:I461V,NS3:V567I,NS4A:D23N,NS4A:R…	0
hDenV2_Brazil_ES-LACENES-321605402_2024	III	2II_F.1.1.2	2024	92.8	87	0	C:K9R,C:S101T,C:M104I,C:L108M,E:M6I,E:Q52H,E:E71A,E:N83S,E:R120T,E:V129I,E:H149N,E:T226I,E:N390S,E:I462V,E:T478S,E:I484V,NS1:S80T,NS1:I88V,NS1:T117A,NS1:S128L,NS1:Q131H,NS1:K174R,NS1:F178S,NS1:N222S,NS1:L247I,NS1:I264T,NS1:T265A,NS1:K272R,NS1:D281E,NS2A:V5I,NS2A:M136I,NS2A:I171A,NS2B:L21F,NS2B:V59I,NS2B:K60R,NS2B:D63E,NS3:M13V,NS3:K15R,NS3:A120T,NS3:I140V,NS3:A160T,NS3:R186K,NS3:R248K,NS3:V273I,N…	0
hDenV2_Brazil_ES-LACENES-321610961_2024	III	2II_F.1.1.2	2024	90.7	89	0	C:K9R,C:S101T,C:M104I,C:L108M,E:M6I,E:Q52H,E:E71A,E:R120T,E:V129I,E:H149N,E:S331F,E:N390S,E:I462V,E:T478S,E:I484V,NS1:S80T,NS1:V84A,NS1:I88V,NS1:T117A,NS1:S128L,NS1:Q131H,NS1:K174R,NS1:F178S,NS1:N222S,NS1:L247I,NS1:I264T,NS1:T265A,NS1:K272R,NS1:D281E,NS2A:V5I,NS2A:M136I,NS2A:V137A,NS2A:I171A,NS2B:L21F,NS2B:V59I,NS2B:K60R,NS2B:D63E,NS3:M13V,NS3:K15R,NS3:A120T,NS3:I140V,NS3:A160T,NS3:R186K,NS3:R248…	0
hDenV2_Brazil_ES-LACENMG-321484359_2024	III	2II_F.1.1.2	2024	85.5	81	0	C:K9R,C:S101T,C:M104I,C:L108M,E:M6I,E:Q52H,E:E71A,E:R120T,E:V129I,E:H149N,E:N390S,E:I462V,E:T478S,E:I484V,NS1:S80T,NS1:I88V,NS1:T117A,NS1:S128L,NS1:Q131H,NS1:K174R,NS1:F178S,NS1:N222S,NS1:L247I,NS1:I264T,NS1:T265A,NS1:K272R,NS1:D281E,NS2A:V5I,NS2B:V59I,NS2B:K60R,NS2B:D63E,NS3:M13V,NS3:K15R,NS3:A120T,NS3:I140V,NS3:A160T,NS3:R186K,NS3:R248K,NS3:V273I,NS3:I333M,NS3:V395I,NS3:I461V,NS3:V567I,NS4A:D23…	0
hDenV2_Brazil_ES-LACENES-321576189_2024	III	2II_F.1.1.2	2024	90.7	84	0	C:K9R,C:S101T,C:M104I,C:L108M,E:M6I,E:Q52H,E:E71A,E:R120T,E:V129I,E:H149N,E:T226I,E:T236A,E:N390S,E:I462V,E:T478S,E:I484V,NS1:S80T,NS1:I88V,NS1:T117A,NS1:S128L,NS1:Q131H,NS1:K174R,NS1:F178S,NS1:N222S,NS1:L247I,NS1:I264T,NS1:T265A,NS1:K272R,NS1:D281E,NS2A:V5I,NS2A:M136I,NS2A:I171A,NS2B:L21F,NS2B:V59I,NS2B:K60R,NS2B:D63E,NS3:A120T,NS3:I140V,NS3:A160T,NS3:R186K,NS3:R248K,NS3:V273I,NS3:I333M,NS3:V395…	0
hDenV2_Brazil_ES-LACENES-321538944_2024	III	2II_F.1.1.2	2024	89.3	84	0	C:K9R,C:S101T,C:M104I,C:L108M,E:M6I,E:Q52H,E:E71A,E:R120T,E:V129I,E:H149N,E:H158R,E:T226I,E:N390S,E:I462V,E:T478S,E:I484V,NS1:S80T,NS1:I88V,NS1:T117A,NS1:S128L,NS1:Q131H,NS1:K174R,NS1:F178S,NS1:N222S,NS1:L247I,NS1:I264T,NS1:T265A,NS1:K272R,NS1:D281E,NS2A:V5I,NS2A:M136I,NS2B:V59I,NS2B:K60R,NS2B:D63E,NS3:M13V,NS3:K15R,NS3:A120T,NS3:I140V,NS3:A160T,NS3:R186K,NS3:R248K,NS3:V273I,NS3:I333M,NS3:V395I,N…	0
hDenV2_Brazil_ES-LACENES-321567631_2024	III	2II_F.1.1.2	2024	89.3	83	0	C:K9R,C:S101T,C:M104I,C:L108M,E:M6I,E:Q52H,E:E71A,E:R120T,E:V129I,E:H149N,E:N390S,E:I462V,E:T478S,E:I484V,NS1:S80T,NS1:I88V,NS1:T117A,NS1:S128L,NS1:Q131H,NS1:K174R,NS1:F178S,NS1:N222S,NS1:L247I,NS1:I264T,NS1:T265A,NS1:K272R,NS1:D281E,NS2A:V5I,NS2A:V36I,NS2A:M136I,NS2A:I171A,NS2B:L21F,NS2B:V59I,NS2B:K60R,NS2B:D63E,NS3:A120T,NS3:I140V,NS3:A160T,NS3:R186K,NS3:R248K,NS3:V273I,NS3:I333M,NS3:D353E,NS3:…	0
hDenV2_Brazil_ES-LACENES-321519580_2024	III	2II_F.1.1.2	2024	91.2	84	0	C:K9R,C:S101T,C:M104I,C:L108M,E:M6I,E:Q52H,E:E71A,E:R120T,E:V129I,E:H149N,E:H158R,E:N390S,E:I462V,E:T478S,E:I484V,NS1:S80T,NS1:I88V,NS1:T117A,NS1:S128L,NS1:Q131H,NS1:K174R,NS1:F178S,NS1:N222S,NS1:L247I,NS1:I264T,NS1:T265A,NS1:K272R,NS1:D281E,NS2A:V5I,NS2A:M136I,NS2A:I171A,NS2B:V59I,NS2B:K60R,NS2B:D63E,NS3:M13V,NS3:K15R,NS3:A120T,NS3:I140V,NS3:A160T,NS3:R186K,NS3:R248K,NS3:V273I,NS3:I333M,NS3:V395…	0
hDenV2_Brazil_ES-LACENES-321521156_2024	III	2II_F.1.1.2	2024	91.7	83	0	C:K9R,C:S101T,C:M104I,C:L108M,E:M6I,E:Q52H,E:E71A,E:R120T,E:V129I,E:H149N,E:H158R,E:N390S,E:I462V,E:T478S,E:I484V,NS1:S80T,NS1:I88V,NS1:T117A,NS1:S128L,NS1:Q131H,NS1:K174R,NS1:F178S,NS1:N222S,NS1:L247I,NS1:I264T,NS1:T265A,NS1:K272R,NS1:D281E,NS2A:V5I,NS2A:M136I,NS2B:V59I,NS2B:K60R,NS2B:D63E,NS3:M13V,NS3:K15R,NS3:A120T,NS3:I140V,NS3:A160T,NS3:R186K,NS3:R248K,NS3:V273I,NS3:I333M,NS3:V395I,NS3:I461V…	0
hDenV2_Brazil_ES-LACENES-321557133_2024	III	2II_F.1.1.2	2024	92.1	85	0	C:K9R,C:S101T,C:M104I,C:L108M,E:M6I,E:Q52H,E:E71A,E:R120T,E:V129I,E:H149N,E:N390S,E:I462V,E:T478S,E:I484V,NS1:S80T,NS1:I88V,NS1:T117A,NS1:S128L,NS1:Q131H,NS1:K174R,NS1:F178S,NS1:N222S,NS1:L247I,NS1:I264T,NS1:T265A,NS1:K272R,NS1:D281E,NS2A:V5I,NS2A:M136I,NS2A:I171A,NS2B:L21F,NS2B:V59I,NS2B:K60R,NS2B:D63E,NS3:M13V,NS3:K15R,NS3:A120T,NS3:I140V,NS3:A160T,NS3:R186K,NS3:R248K,NS3:V273I,NS3:I333M,NS3:V3…	0
hDenV2_Brazil_ES-LACENMG-321443608_2023	III	2II_F.1.1.2	2023	88.7	80	0	C:K9R,C:S101T,C:M104I,C:L108M,E:M6I,E:I46M,E:Q52H,E:E71A,E:R120T,E:V129I,E:H149N,E:T226I,E:N390S,E:I462V,E:T478S,E:I484V,NS1:S80T,NS1:I88V,NS1:T117A,NS1:S128L,NS1:Q131H,NS1:K174R,NS1:F178S,NS1:N222S,NS1:L247I,NS1:I264T,NS1:T265A,NS1:K272R,NS1:D281E,NS2A:V5I,NS3:M13V,NS3:K15R,NS3:A120T,NS3:I140V,NS3:A160T,NS3:R186K,NS3:R248K,NS3:V273I,NS3:I333M,NS3:V395I,NS3:I461V,NS3:V567I,NS4A:D23N,NS4A:R76K,NS4…	0
hDenV2_Brazil_ES-LACENES-321558524_2024	III	2II_F.1.1.2	2024	93.1	87	0	C:K9R,C:S101T,C:M104I,C:L108M,E:M6I,E:Q52H,E:E71A,E:R120T,E:V129I,E:H149N,E:T226I,E:N390S,E:I462V,E:T478S,E:I484V,NS1:S80T,NS1:I88V,NS1:T117A,NS1:S128L,NS1:Q131H,NS1:K174R,NS1:F178S,NS1:N222S,NS1:L247I,NS1:I264T,NS1:T265A,NS1:K272R,NS1:D281E,NS2A:V5I,NS2A:M136I,NS2A:I171A,NS2B:L21F,NS2B:V59I,NS2B:K60R,NS2B:D63E,NS3:M13V,NS3:K15R,NS3:F46L,NS3:A120T,NS3:I140V,NS3:A160T,NS3:R186K,NS3:R248K,NS3:V273I…	0
hDenV2_Brazil_ES-LACENMG-321429427_2023	III	2II_F.1.1.2	2023	79.9	70	0	C:K9R,C:S101T,C:M104I,C:L108M,E:M6I,E:N390S,E:I462V,E:T478S,E:I484V,NS1:S80T,NS1:I88V,NS1:T117A,NS1:S128L,NS1:Q131H,NS1:K174R,NS1:F178S,NS1:N222S,NS1:S228P,NS1:L247I,NS1:I264T,NS1:T265A,NS1:K272R,NS1:D281E,NS2A:V5I,NS3:A120T,NS3:I140V,NS3:A160T,NS3:R186K,NS3:I333M,NS3:V395I,NS3:I461V,NS3:V567I,NS4A:D23N,NS4A:R76K,NS4A:I89V,NS4B:L13F,NS4B:A19T,NS4B:V48I,NS4B:F112L,NS4B:V115I,NS4B:T244A,NS5:I5T,NS5…	0
hDenV2_Brazil_ES-LACENES-321602408_2024	III	2II_F.1.1.2	2024	92.3	87	0	C:K9R,C:S101T,C:M104I,C:L108M,E:M6I,E:N37S,E:Q52H,E:E71A,E:R120T,E:V129I,E:H149N,E:N390S,E:I462V,E:T478S,E:I484V,NS1:S80T,NS1:I88V,NS1:T117A,NS1:S128L,NS1:Q131H,NS1:K174R,NS1:F178S,NS1:N222S,NS1:L247I,NS1:I264T,NS1:T265V,NS1:K272R,NS1:D281E,NS2A:V5I,NS2A:M136I,NS2A:I171A,NS2B:L21F,NS2B:V59I,NS2B:K60R,NS2B:D63E,NS3:M13V,NS3:K15R,NS3:A120T,NS3:I140V,NS3:K143R,NS3:A160T,NS3:R186K,NS3:R248K,NS3:V273I…	0
hDenV2_Brazil_ES-LACENMG-321484813_2024	III	2II_F.1.1.2	2024	78.8	75	0	C:K9R,C:N93S,C:S101T,C:M104I,C:L108M,E:M6I,E:Q52H,E:E71A,E:V129I,E:N390S,E:I462V,E:T478S,E:I484V,NS1:S80T,NS1:I88V,NS1:T117A,NS1:S128L,NS1:Q131H,NS1:K174R,NS1:F178S,NS1:N222S,NS1:L247I,NS1:I264T,NS1:T265A,NS1:K272R,NS1:D281E,NS2A:V5I,NS2B:V59I,NS2B:K60R,NS2B:D63E,NS3:A120T,NS3:I140V,NS3:A160T,NS3:R186K,NS3:V395I,NS3:I461V,NS3:V567I,NS4A:D23N,NS4A:R76K,NS4A:I89V,NS4B:L13F,NS4B:A19T,NS4B:V48I,NS4B:…	0
hDenV2_Brazil_ES-LACENES-321540541_2024	III	2II_F.1.1.2	2024	92.2	86	0	C:K9R,C:S101T,C:M104I,C:L108M,E:M6I,E:Q52H,E:E71A,E:R120T,E:V129I,E:H158R,E:T226I,E:N390S,E:I462V,E:T478S,E:I484V,NS1:S80T,NS1:I88V,NS1:T117A,NS1:S128L,NS1:Q131H,NS1:K174R,NS1:F178S,NS1:D190N,NS1:N222S,NS1:L247I,NS1:I264T,NS1:T265A,NS1:K272R,NS1:D281E,NS2A:V5I,NS2A:M136I,NS2A:I171A,NS2B:L21F,NS2B:V59I,NS2B:K60R,NS2B:D63E,NS3:M13V,NS3:K15R,NS3:A120T,NS3:I140V,NS3:A160T,NS3:R186K,NS3:R248K,NS3:V273…	0
hDenV2_Brazil_ES-LACENES-321549555_2024	III	2II_F.1.1.2	2024	89.3	83	0	C:K9R,C:S101T,C:M104I,C:L108M,E:M6I,E:Q52H,E:E71A,E:R120T,E:V129I,E:H149N,E:T226I,E:N390S,E:I462V,E:T478S,E:I484V,NS1:S80T,NS1:I88V,NS1:T117A,NS1:S128L,NS1:Q131H,NS1:K174R,NS1:F178S,NS1:N222S,NS1:L247I,NS1:I264T,NS1:T265A,NS1:K272R,NS1:D281E,NS2A:V5I,NS2A:M136I,NS3:M13V,NS3:K15R,NS3:E91Q,NS3:A120T,NS3:I140V,NS3:A160T,NS3:R186K,NS3:R248K,NS3:V273I,NS3:I333M,NS3:V395I,NS3:I461V,NS3:P465Q,NS3:V567I,…	0
hDenV2_Brazil_ES-LACENES-321404668_2023	III	2II_F.1.1.2	2023	93.4	85	0	C:K9R,C:S101T,C:M104I,C:L108M,E:M6I,E:Q52H,E:E71A,E:R120T,E:V129I,E:H149N,E:T226I,E:N390S,E:I462V,E:T478S,E:I484V,NS1:S80T,NS1:I88V,NS1:T117A,NS1:S128L,NS1:Q131H,NS1:K174R,NS1:F178S,NS1:N222S,NS1:L247I,NS1:I264T,NS1:T265A,NS1:K272R,NS1:D281E,NS2A:V5I,NS2A:M136I,NS2A:I171A,NS2B:L21F,NS2B:V59I,NS2B:K60R,NS2B:D63E,NS3:M13V,NS3:K15R,NS3:A120T,NS3:I140V,NS3:A160T,NS3:R186K,NS3:R248K,NS3:V273I,NS3:I333…	0
hDenV2_Brazil_ES-LACENES-321402852_2023	III	2II_F.1.1.2	2023	93.4	85	0	C:K9R,C:S101T,C:M104I,C:L108M,E:M6I,E:Q52H,E:E71A,E:R120T,E:V129I,E:H149N,E:T226I,E:N390S,E:I462V,E:T478S,E:I484V,NS1:S80T,NS1:I88V,NS1:T117A,NS1:S128L,NS1:Q131H,NS1:K174R,NS1:F178S,NS1:N222S,NS1:L247I,NS1:I264T,NS1:T265A,NS1:K272R,NS1:D281E,NS2A:V5I,NS2A:M136I,NS2A:I171A,NS2B:L21F,NS2B:V59I,NS2B:K60R,NS2B:D63E,NS3:M13V,NS3:K15R,NS3:A120T,NS3:I140V,NS3:A160T,NS3:R186K,NS3:R248K,NS3:V273I,NS3:I333…	0
hDenV2_Brazil_ES-LACENES-321554955_2024	III	2II_F.1.1.2	2024	93.2	86	0	C:K9R,C:S101T,C:M104I,C:L108M,E:M6I,E:Q52H,E:E71A,E:R120T,E:V129I,E:H149N,E:T226I,E:N390S,E:I462V,E:T478S,E:I484V,NS1:S80T,NS1:I88V,NS1:T117A,NS1:S128L,NS1:Q131H,NS1:K174R,NS1:F178S,NS1:N222S,NS1:S228P,NS1:L247I,NS1:I264T,NS1:T265A,NS1:K272R,NS1:D281E,NS2A:V5I,NS2A:M136I,NS2A:I171A,NS2B:L21F,NS2B:V59I,NS2B:K60R,NS2B:D63E,NS3:M13V,NS3:K15R,NS3:A120T,NS3:I140V,NS3:A160T,NS3:R186K,NS3:R248K,NS3:V273…	0
hDenV2_Brazil_ES-LACENES-321606746_2024	III	2II_F.1.1.2	2024	91.6	89	0	C:K9R,C:S101T,C:M104I,C:L108M,E:M6I,E:Q52H,E:E71A,E:R120T,E:V129I,E:G146E,E:H149N,E:N390S,E:I462V,E:T478S,E:I484V,NS1:S80T,NS1:I88V,NS1:T117A,NS1:S128L,NS1:Q131H,NS1:K174R,NS1:F178S,NS1:N222S,NS1:S228P,NS1:L247I,NS1:I264T,NS1:T265A,NS1:K272R,NS1:D281E,NS2A:V5I,NS2A:M136I,NS2A:K166R,NS2A:I171A,NS2B:L21F,NS2B:V59I,NS2B:K60R,NS2B:D63E,NS3:M13V,NS3:K15R,NS3:A120T,NS3:I140V,NS3:A160T,NS3:R186K,NS3:R24…	0
hDenV2_Brazil_ES-LACENES-321597848_2024	III	2II_F.1.1.2	2024	93.1	86	0	C:K9R,C:S101T,C:M104I,C:L108M,E:M6I,E:Q52H,E:E71A,E:R120T,E:V129I,E:H149N,E:T226I,E:N390S,E:I462V,E:T478S,E:I484V,NS1:S80T,NS1:I88V,NS1:T117A,NS1:S128L,NS1:Q131H,NS1:K174R,NS1:F178S,NS1:N222S,NS1:S228P,NS1:L247I,NS1:I264T,NS1:T265A,NS1:K272R,NS1:D281E,NS2A:V5I,NS2A:M136I,NS2A:I171A,NS2B:L21F,NS2B:V59I,NS2B:K60R,NS2B:D63E,NS3:M13V,NS3:K15R,NS3:A120T,NS3:I140V,NS3:A160T,NS3:R186K,NS3:R248K,NS3:V273…	0
hDenV2_Brazil_ES-LACENMG-321447894_2023	III	2II_F.1.1.2	2023	91.3	82	0	C:K9R,C:S101T,C:M104I,C:L108M,E:M6I,E:Q52H,E:E71A,E:R120T,E:V129I,E:H149N,E:T226I,E:N390S,E:I462V,E:T478S,E:I484V,NS1:S80T,NS1:I88V,NS1:T117A,NS1:S128L,NS1:Q131H,NS1:K174R,NS1:F178S,NS1:N222S,NS1:S228P,NS1:L247I,NS1:I264T,NS1:T265A,NS1:K272R,NS1:D281E,NS2A:V5I,NS2A:M136I,NS2A:I171A,NS3:M13V,NS3:K15R,NS3:A120T,NS3:I140V,NS3:A160T,NS3:R186K,NS3:R248K,NS3:V273I,NS3:I333M,NS3:V395I,NS3:I461V,NS3:V567…	0
hDenV2_Brazil_ES-LACENMG-321447852_2023	III	2II_F.1.1.2	2023	87.8	80	0	C:K9R,C:S101T,C:M104I,C:L108M,E:M6I,E:Q52H,E:E71A,E:R120T,E:V129I,E:H149N,E:T226I,E:N390S,E:I462V,E:T478S,E:I484V,NS1:S80T,NS1:I88V,NS1:T117A,NS1:S128L,NS1:Q131H,NS1:K174R,NS1:F178S,NS1:N222S,NS1:S228P,NS1:L247I,NS1:I264T,NS1:T265A,NS1:K272R,NS1:D281E,NS2A:V5I,NS3:M13V,NS3:K15R,NS3:A120T,NS3:I140V,NS3:A160T,NS3:R186K,NS3:R248K,NS3:V273I,NS3:I333M,NS3:V395I,NS3:I461V,NS3:V567I,NS4A:D23N,NS4A:R76K,…	0
hDenV2_Brazil_ES-LACENES-321402546_2023	III	2II_F.1.1.2	2023	93.4	85	0	C:K9R,C:S101T,C:M104I,C:L108M,E:M6I,E:Q52H,E:E71A,E:R120T,E:V129I,E:H149N,E:T226I,E:N390S,E:I462V,E:T478S,E:I484V,NS1:S80T,NS1:I88V,NS1:T117A,NS1:S128L,NS1:Q131H,NS1:K174R,NS1:F178S,NS1:N222S,NS1:L247I,NS1:I264T,NS1:T265A,NS1:K272R,NS1:D281E,NS2A:V5I,NS2A:M136I,NS2A:I171A,NS2B:L21F,NS2B:V59I,NS2B:K60R,NS2B:D63E,NS3:M13V,NS3:K15R,NS3:A120T,NS3:I140V,NS3:A160T,NS3:R186K,NS3:R248K,NS3:V273I,NS3:I333…	0
hDenV2_Brazil_ES-LACENES-321618552_2024	III	2II_F.1.1.2	2024	90.4	87	0	C:K9R,C:S101T,C:M104I,C:L108M,E:M6I,E:N37S,E:Q52H,E:E71A,E:R120T,E:V129I,E:G146E,E:N390S,E:I462V,E:T478S,E:I484V,NS1:S80T,NS1:I88V,NS1:T117A,NS1:S128L,NS1:Q131H,NS1:K174R,NS1:F178S,NS1:N222S,NS1:L247I,NS1:I264T,NS1:T265V,NS1:K272R,NS1:D281E,NS2A:V5I,NS2A:M136I,NS2A:I171A,NS2B:L21F,NS2B:V59I,NS2B:K60R,NS2B:D63E,NS3:M13V,NS3:K15R,NS3:A120T,NS3:I140V,NS3:A160T,NS3:R186K,NS3:R248K,NS3:V273I,NS3:I333M…	0
hDenV2_Brazil_ES-LACENES-321609410_2024	III	2II_F.1.1.2	2024	92.5	85	0	C:K9R,C:S101T,C:M104I,C:L108M,E:M6I,E:Q52H,E:E71A,E:R120T,E:V129I,E:H149N,E:T226I,E:N390S,E:I462V,E:T478S,E:I484V,NS1:S80T,NS1:I88V,NS1:T117A,NS1:S128L,NS1:Q131H,NS1:K174R,NS1:F178S,NS1:N222S,NS1:L247I,NS1:P258T,NS1:I264T,NS1:T265A,NS1:K272R,NS1:D281E,NS2A:V5I,NS2A:M136I,NS2A:I171A,NS2B:L21F,NS2B:V59I,NS2B:D63E,NS3:M13V,NS3:K15R,NS3:A120T,NS3:I140V,NS3:A160T,NS3:R186K,NS3:R248K,NS3:V273I,NS3:I333…	0
hDenV2_Brazil_ES-LACENES-321742664_2025	IV	2II_F.1.1.2	2025	92.8	85	0	C:K9R,C:S101T,C:M104I,C:L108M,E:M6I,E:Q52H,E:E71A,E:R120T,E:V129I,E:H149N,E:T226I,E:N390S,E:I462V,E:T478S,E:I484V,NS1:S80T,NS1:I88V,NS1:T117A,NS1:S128L,NS1:Q131H,NS1:K174R,NS1:F178S,NS1:N222S,NS1:L247I,NS1:I264T,NS1:T265A,NS1:K272R,NS1:D281E,NS2A:V5I,NS2A:M136I,NS2A:I171A,NS2B:L21F,NS2B:V59I,NS2B:K60R,NS2B:D63E,NS3:M13V,NS3:K15R,NS3:A120T,NS3:I140V,NS3:A160T,NS3:R186K,NS3:R248K,NS3:V273I,NS3:I333…	0
hDenV2_Brazil_ES-LACENES-321742624_2025	IV	2II_F.1.1.2	2025	93.2	85	0	C:K9R,C:S101T,C:M104I,C:L108M,E:M6I,E:Q52H,E:E71A,E:R120T,E:V129I,E:H149N,E:T226I,E:N390S,E:I462V,E:T478S,E:I484V,NS1:S80T,NS1:I88V,NS1:T117A,NS1:S128L,NS1:Q131H,NS1:K174R,NS1:F178S,NS1:N222S,NS1:L247I,NS1:I264T,NS1:T265A,NS1:K272R,NS1:D281E,NS2A:V5I,NS2A:M136I,NS2A:I171A,NS2B:L21F,NS2B:V59I,NS2B:K60R,NS2B:D63E,NS3:M13V,NS3:K15R,NS3:A120T,NS3:I140V,NS3:A160T,NS3:R186K,NS3:R248K,NS3:V273I,NS3:I333…	0
hDenV2_Brazil_ES-LACENES-321742631_2025	IV	2II_F.1.1.2	2025	92.8	86	0	C:K9R,C:S101T,C:M104I,C:L108M,E:M6I,E:Q52H,E:E71A,E:R120T,E:V129I,E:H149N,E:T226I,E:N390S,E:I462V,E:T478S,E:I484V,NS1:S80T,NS1:I88V,NS1:T117A,NS1:S128L,NS1:Q131H,NS1:K174R,NS1:F178S,NS1:N222S,NS1:L247I,NS1:P258S,NS1:I264T,NS1:T265A,NS1:K272R,NS1:D281E,NS2A:V5I,NS2A:M136I,NS2A:I171A,NS2B:L21F,NS2B:V59I,NS2B:K60R,NS2B:D63E,NS3:M13V,NS3:K15R,NS3:A120T,NS3:I140V,NS3:A160T,NS3:R186K,NS3:R248K,NS3:V273…	0
hDenV2_Brazil_ES-LACENES-321589068_2024	IV	2II_F.1.1.2	2024	89.8	82	0	C:K9R,C:S101T,C:M104I,C:L108M,E:M6I,E:Q52H,E:E71A,E:R120T,E:V129I,E:H149N,E:T226I,E:N390S,E:I462V,E:T478S,E:I484V,NS1:S80T,NS1:I88V,NS1:T117A,NS1:S128L,NS1:Q131H,NS1:K174R,NS1:F178S,NS1:N222S,NS1:L247I,NS1:Y256N,NS1:I264T,NS1:T265A,NS1:K272R,NS1:D281E,NS2A:V5I,NS2A:M136I,NS2A:I171A,NS3:M13V,NS3:K15R,NS3:A120T,NS3:I140V,NS3:A160T,NS3:R186K,NS3:R248K,NS3:V273I,NS3:I333M,NS3:V395I,NS3:I461V,NS3:V567…	0
hDenV2_Brazil_ES-LACENES-321607804_2024	IV	2II_F.1.1.2	2024	93.1	86	0	C:K9R,C:S101T,C:M104I,C:L108M,E:M6I,E:Q52H,E:E71A,E:R120T,E:V129I,E:H149N,E:T226I,E:N390S,E:I462V,E:T478S,E:I484V,NS1:S80T,NS1:I88V,NS1:T117A,NS1:S128L,NS1:Q131H,NS1:K174R,NS1:F178S,NS1:N222S,NS1:L247I,NS1:Y256N,NS1:I264T,NS1:T265A,NS1:K272R,NS1:D281E,NS2A:V5I,NS2A:M136I,NS2A:I171A,NS2B:L21F,NS2B:V59I,NS2B:K60R,NS2B:D63E,NS3:M13V,NS3:K15R,NS3:A120T,NS3:I140V,NS3:A160T,NS3:R186K,NS3:R248K,NS3:V273…	0
hDenV2_Brazil_ES-LACENES-321609024_2024	IV	2II_F.1.1.2	2024	92.6	86	0	C:K9R,C:S101T,C:M104I,C:L108M,E:M6I,E:Q52H,E:E71A,E:R120T,E:V129I,E:G146E,E:H149N,E:N390S,E:I462V,E:T478S,E:I484V,NS1:S80T,NS1:I88V,NS1:T117A,NS1:S128L,NS1:Q131H,NS1:K174R,NS1:F178S,NS1:N222S,NS1:L247I,NS1:Y256N,NS1:I264T,NS1:T265A,NS1:K272R,NS1:D281E,NS2A:V5I,NS2A:M136I,NS2A:I171A,NS2B:L21F,NS2B:V59I,NS2B:K60R,NS2B:D63E,NS3:M13V,NS3:K15R,NS3:A120T,NS3:I140V,NS3:A160T,NS3:R186K,NS3:R248K,NS3:V273…	0
hDenV2_Brazil_ES-LACENES-321742629_2025	IV	2II_F.1.1.2	2025	90	83	0	C:K9R,C:S101T,C:M104I,C:L108M,E:M6I,E:Q52H,E:E71A,E:R120T,E:V129I,E:H149N,E:T226I,E:D329E,E:N390S,E:I462V,E:T478S,E:I484V,NS1:S80T,NS1:I88V,NS1:T117A,NS1:S128L,NS1:Q131H,NS1:K174R,NS1:F178S,NS1:N222S,NS1:L247I,NS1:I264T,NS1:T265A,NS1:K272R,NS1:D281E,NS2A:V5I,NS2A:I108F,NS2A:M136I,NS3:M13V,NS3:K15R,NS3:A120T,NS3:I140V,NS3:A160T,NS3:R186K,NS3:R248K,NS3:V273I,NS3:I333M,NS3:V395I,NS3:I461V,NS3:V567I,…	0
hDenV2_Brazil_ES-LACENES-321742642_2025	IV	2II_F.1.1.2	2025	93.2	95	0	C:K9R,C:S101T,C:A102T,C:M104I,C:L108M,E:M6I,E:Q52H,E:E71A,E:R120T,E:V129I,E:H149N,E:T226I,E:M297I,E:D329E,E:N390S,E:I462V,E:T478S,E:I484V,NS1:S80T,NS1:I88V,NS1:T117A,NS1:S128L,NS1:Q131H,NS1:K170R,NS1:K174R,NS1:F178S,NS1:N222S,NS1:L247I,NS1:I264T,NS1:T265A,NS1:K272R,NS1:D281E,NS2A:V5I,NS2A:L34S,NS2A:M59I,NS2A:M136I,NS2A:V137I,NS2A:A151T,NS2A:I171A,NS2B:L21F,NS2B:V59I,NS2B:K60R,NS2B:D63E,NS3:M13V,N…	0
hDenV2_Brazil_ES-LACENES-321562790_2024	IV	2II_F.1.1.2	2024	92.8	85	0	C:K9R,C:S101T,C:M104I,C:L108M,E:M6I,E:Q52H,E:E71A,E:R120T,E:V129I,E:H149N,E:T226I,E:N390S,E:I462V,E:T478S,E:I484V,NS1:S80T,NS1:I88V,NS1:T117A,NS1:S128L,NS1:Q131H,NS1:K174R,NS1:F178S,NS1:N222S,NS1:L247I,NS1:I264T,NS1:T265A,NS1:K272R,NS1:D281E,NS2A:V5I,NS2A:V58I,NS2A:M136I,NS2A:I171A,NS2B:L21F,NS2B:V59I,NS2B:K60R,NS2B:D63E,NS3:M13V,NS3:K15R,NS3:A120T,NS3:I140V,NS3:A160T,NS3:R186K,NS3:R248K,NS3:V273…	0
hDenV2_Brazil_ES-LACENES-321619134_2024	IV	2II_F.1.1.2	2024	90.3	88	0	C:K9R,C:S101T,C:M104I,C:L108M,E:M6I,E:Q52H,E:E71A,E:R120T,E:V129I,E:H149N,E:H158Y,E:T226I,E:N390S,E:L458F,E:I462V,E:T478S,E:I484V,NS1:S80T,NS1:I88V,NS1:T117A,NS1:M123I,NS1:L124F,NS1:S128L,NS1:Q131H,NS1:K174R,NS1:F178S,NS1:N222S,NS1:L247I,NS1:I264T,NS1:T265A,NS1:K272R,NS1:D281E,NS2A:V5I,NS2A:M136I,NS2B:V59I,NS2B:K60R,NS2B:D63E,NS3:M13V,NS3:K15R,NS3:A120T,NS3:I140V,NS3:A160T,NS3:R186K,NS3:R248K,NS3…	0
hDenV2_Brazil_ES-LACENES-321618512_2024	IV	2II_F.1.1.2	2024	92.8	89	0	C:K9R,C:S101T,C:M104I,C:L108M,E:M6I,E:Q52H,E:E71A,E:R120T,E:V129I,E:H149N,E:T226I,E:N390S,E:L458F,E:I462V,E:T478S,E:I484V,NS1:S80T,NS1:I88V,NS1:T117A,NS1:M123I,NS1:L124F,NS1:S128L,NS1:Q131H,NS1:K174R,NS1:F178S,NS1:N222S,NS1:L247I,NS1:I264T,NS1:T265A,NS1:K272R,NS1:D281E,NS2A:V5I,NS2A:M136I,NS2A:I171A,NS2B:L21F,NS2B:V59I,NS2B:K60R,NS2B:D63E,NS3:M13V,NS3:K15R,NS3:A120T,NS3:I140V,NS3:A160T,NS3:R186K,…	0
hDenV2_Brazil_ES-LACENES-321592033_2024	IV	2II_F.1.1.2	2024	92.5	84	0	C:K9R,C:S101T,C:M104I,C:L108M,E:M6I,E:Q52H,E:E71A,E:R120T,E:V129I,E:H149N,E:T226I,E:N390S,E:L458F,E:I462V,E:T478S,E:I484V,NS1:S80T,NS1:I88V,NS1:T117A,NS1:M123I,NS1:S128L,NS1:Q131H,NS1:K174R,NS1:F178S,NS1:N222S,NS1:L247I,NS1:I264T,NS1:T265A,NS1:K272R,NS1:D281E,NS2A:V5I,NS2A:M136I,NS2A:I171A,NS2B:L21F,NS2B:D63E,NS3:M13V,NS3:K15R,NS3:A120T,NS3:I140V,NS3:A160T,NS3:R186K,NS3:V273I,NS3:I333M,NS3:V395I,…	0
hDenV2_Brazil_ES-LACENES-321708627_2024	IV	2II_F.1.1.2	2024	89.9	86	0	C:K9R,C:S101T,C:M104I,C:L108M,E:M6I,E:Q52H,E:E71A,E:G112A,E:R120T,E:V129I,E:H149N,E:V347I,E:N390S,E:L458F,E:I462V,E:T478S,E:I484V,NS1:S80T,NS1:I88V,NS1:T117A,NS1:M123I,NS1:S128L,NS1:Q131H,NS1:K174R,NS1:F178S,NS1:N222S,NS1:L247I,NS1:I264T,NS1:T265A,NS1:K272R,NS1:D281K,NS2A:V5I,NS2A:M136I,NS2B:V59I,NS2B:K60R,NS2B:D63E,NS3:M13V,NS3:K15R,NS3:A120T,NS3:I140V,NS3:A160T,NS3:R186K,NS3:R248K,NS3:V273I,NS3…	0
hDenV2_Brazil_ES-LACENES-321742608_2025	IV	2II_F.1.1.2	2025	92.8	89	0	C:K9R,C:S101T,C:M104I,C:L108M,E:M6I,E:Q52H,E:E71A,E:G112A,E:R120T,E:V129I,E:H149N,E:T226I,E:N390S,E:L458F,E:I462V,E:T478S,E:I484V,NS1:P73S,NS1:S80T,NS1:I88V,NS1:T117A,NS1:M123I,NS1:S128L,NS1:Q131H,NS1:K174R,NS1:F178S,NS1:N222S,NS1:L247I,NS1:I264T,NS1:T265A,NS1:K272R,NS1:D281K,NS2A:V5I,NS2A:M136I,NS2A:I171A,NS2B:L21F,NS2B:V59I,NS2B:K60R,NS2B:D63E,NS3:M13V,NS3:K15R,NS3:A120T,NS3:I140V,NS3:A160T,NS3…	0
hDenV2_Brazil_ES-LACENES-321607525_2024	IV	2II_F.1.1.2	2024	91.4	84	0	C:K9R,C:S101T,C:M104I,C:L108M,E:M6I,E:Q52H,E:E71A,E:R120T,E:V129I,E:H149N,E:N390S,E:I462V,E:T478S,E:I484V,NS1:S80T,NS1:I88V,NS1:M89T,NS1:T117A,NS1:S128L,NS1:Q131H,NS1:K174R,NS1:F178S,NS1:N222S,NS1:L247I,NS1:I264T,NS1:T265A,NS1:K272R,NS1:D281E,NS2A:V5I,NS2A:M136I,NS2A:I171A,NS2B:V59I,NS2B:K60R,NS2B:D63E,NS3:M13V,NS3:K15R,NS3:V95I,NS3:A120T,NS3:I140V,NS3:A160T,NS3:R186K,NS3:R248K,NS3:V273I,NS3:I333…	0
hDenV2_Brazil_ES-LACENES-321742669_2025	IV	2II_F.1.1.2	2025	93.1	88	0	C:K9R,C:S101T,C:M104I,C:L108M,E:M6I,E:Q52H,E:E71A,E:R120T,E:V129I,E:H149N,E:T226I,E:N390S,E:I462V,E:T478S,E:I484V,NS1:S80T,NS1:I88V,NS1:T117A,NS1:S128L,NS1:Q131H,NS1:K174R,NS1:F178S,NS1:N222S,NS1:L247I,NS1:I264T,NS1:T265A,NS1:K272R,NS1:D281E,NS2A:V5I,NS2A:M136I,NS2A:I171A,NS2B:L21F,NS2B:V59I,NS2B:K60R,NS2B:D63E,NS3:M13V,NS3:K15R,NS3:A120T,NS3:I140V,NS3:A160T,NS3:R186K,NS3:R248K,NS3:V273I,NS3:I333…	0
hDenV2_Brazil_ES-LACENES-321742379_2025	IV	2II_F.1.1.2	2025	93.1	87	0	C:K9R,C:S101T,C:M104I,C:L108M,E:M6I,E:Q52H,E:E71A,E:R120T,E:V129I,E:H149N,E:T226I,E:N390S,E:I462V,E:T478S,E:I484V,NS1:S80T,NS1:I88V,NS1:T117A,NS1:S128L,NS1:Q131H,NS1:K174R,NS1:F178S,NS1:N222S,NS1:L247I,NS1:I264T,NS1:T265A,NS1:K272R,NS1:D281E,NS2A:V5I,NS2A:M136I,NS2A:I171A,NS2B:L21F,NS2B:V59I,NS2B:K60R,NS2B:D63E,NS3:M13V,NS3:K15R,NS3:A120T,NS3:I140V,NS3:A160T,NS3:R186K,NS3:R248K,NS3:V273I,NS3:I333…	0
hDenV2_Brazil_ES-LACENES-321708634_2024	IV	2II_F.1.1.2	2024	92.4	86	0	C:K9R,C:S101T,C:M104I,C:L108M,E:M6I,E:Q52H,E:E71A,E:R120T,E:V129I,E:H149N,E:N390S,E:I462V,E:T478S,E:I484V,NS1:S80T,NS1:I88V,NS1:T117A,NS1:S128L,NS1:Q131H,NS1:K174R,NS1:F178S,NS1:N222S,NS1:L247I,NS1:I264T,NS1:T265A,NS1:K272R,NS1:D281E,NS2A:V5I,NS2A:M136I,NS2A:I171A,NS2B:L21F,NS2B:V59I,NS2B:K60R,NS2B:D63E,NS3:M13V,NS3:K15R,NS3:A120T,NS3:I140V,NS3:A160T,NS3:R186K,NS3:R248K,NS3:V273I,NS3:I333M,NS3:V3…	0
hDenV2_Brazil_ES-LACENES-321742633_2025	IV	2II_F.1.1.2	2025	93.2	86	0	C:K9R,C:S101T,C:M104I,C:L108M,E:M6I,E:Q52H,E:E71A,E:R120T,E:V129I,E:H149N,E:T226I,E:N390S,E:I462V,E:T478S,E:I484V,NS1:S80T,NS1:I88V,NS1:T117A,NS1:S128L,NS1:Q131H,NS1:K174R,NS1:F178S,NS1:N222S,NS1:L247I,NS1:I264T,NS1:T265A,NS1:K272R,NS1:D281E,NS2A:V5I,NS2A:M136I,NS2A:I171A,NS2B:L21F,NS2B:V59I,NS2B:K60R,NS2B:D63E,NS3:M13V,NS3:K15R,NS3:A120T,NS3:I140V,NS3:A160T,NS3:R186K,NS3:R248K,NS3:V273I,NS3:I333…	0
hDenV2_Brazil_ES-LACENES-321646141_2024	IV	2II_F.1.1.2	2024	90.8	83	0	C:K9R,C:S101T,C:M104I,C:L108M,E:M6I,E:Q52H,E:E71A,E:R120T,E:V129I,E:H149N,E:N390S,E:I462V,E:T478S,E:I484V,NS1:S80T,NS1:I88V,NS1:T117A,NS1:S128L,NS1:Q131H,NS1:K174R,NS1:F178S,NS1:N222S,NS1:L247I,NS1:I264T,NS1:T265A,NS1:K272R,NS1:D281E,NS2A:V5I,NS2A:M136I,NS2B:V59I,NS2B:K60R,NS2B:D63E,NS3:M13V,NS3:K15R,NS3:A120T,NS3:I140V,NS3:A160T,NS3:R186K,NS3:R248K,NS3:V273I,NS3:I333M,NS3:V395I,NS3:I461V,NS3:V56…	0
hDenV2_Brazil_ES-LACENES-321742617_2025	IV	2II_F.1.1.2	2025	93.2	86	0	C:K9R,C:S101T,C:M104I,C:L108M,E:M6I,E:Q52H,E:E71A,E:R120T,E:V129I,E:H149N,E:T226I,E:N390S,E:I462V,E:T478S,E:I484V,NS1:S80T,NS1:I88V,NS1:T117A,NS1:S128L,NS1:Q131H,NS1:K174R,NS1:F178S,NS1:N222S,NS1:L247I,NS1:I264T,NS1:T265A,NS1:K272R,NS1:D281E,NS2A:V5I,NS2A:M136I,NS2A:I171A,NS2B:L21F,NS2B:V59I,NS2B:K60R,NS2B:D63E,NS3:M13V,NS3:K15R,NS3:A120T,NS3:I140V,NS3:A160T,NS3:R186K,NS3:R248K,NS3:V273I,NS3:I333…	0
hDenV2_Brazil_ES-LACENES-321742613_2025	IV	2II_F.1.1.2	2025	93.2	86	0	C:K9R,C:S101T,C:M104I,C:L108M,E:M6I,E:Q52H,E:E71A,E:R120T,E:V129I,E:H149N,E:T226I,E:N390S,E:I462V,E:T478S,E:I484V,NS1:S80T,NS1:I88V,NS1:T117A,NS1:S128L,NS1:Q131H,NS1:K174R,NS1:F178S,NS1:N222S,NS1:L247I,NS1:I264T,NS1:T265A,NS1:K272R,NS1:D281E,NS2A:V5I,NS2A:M136I,NS2A:I171A,NS2B:L21F,NS2B:V59I,NS2B:K60R,NS2B:D63E,NS3:M13V,NS3:K15R,NS3:A120T,NS3:I140V,NS3:A160T,NS3:R186K,NS3:R248K,NS3:V273I,NS3:I333…	0
hDenV2_Brazil_ES-LACENES-321683959_2025	IV	2II_F.1.1.2	2025	92.7	86	0	C:K9R,C:S101T,C:M104I,C:L108M,E:M6I,E:Q52H,E:E71A,E:R120T,E:V129I,E:H149N,E:T226I,E:N390S,E:I462V,E:T478S,E:I484V,NS1:S80T,NS1:I88V,NS1:T117A,NS1:S128L,NS1:Q131H,NS1:K174R,NS1:F178S,NS1:N222S,NS1:L247I,NS1:I264T,NS1:T265A,NS1:K272R,NS1:D281E,NS2A:V5I,NS2A:M136I,NS2A:I171A,NS2B:L21F,NS2B:V59I,NS2B:K60R,NS2B:D63E,NS3:M13V,NS3:K15R,NS3:A120T,NS3:I140V,NS3:A160T,NS3:R186K,NS3:R248K,NS3:V273I,NS3:I333…	0
hDenV2_Brazil_ES-LACENES-321742625_2025	IV	2II_F.1.1.2	2025	93.1	89	0	C:K9R,C:S101T,C:M104I,C:L108M,E:M6I,E:Q52H,E:E71A,E:R120T,E:V129I,E:H149N,E:T226I,E:N390S,E:I462V,E:T478S,E:I484V,NS1:S80T,NS1:I88V,NS1:K116R,NS1:T117A,NS1:S128L,NS1:Q131H,NS1:K174R,NS1:F178S,NS1:N222S,NS1:L247I,NS1:I264T,NS1:T265A,NS1:K272R,NS1:D281E,NS2A:V5I,NS2A:M136I,NS2A:I171A,NS2B:L21F,NS2B:V59I,NS2B:K60R,NS2B:D63E,NS3:M13V,NS3:K15R,NS3:A120T,NS3:I140V,NS3:A160T,NS3:R186K,NS3:R248K,NS3:A249…	0
hDenV2_Brazil_ES-LACENES-321742614_2025	IV	2II_F.1.1.2	2025	89.2	81	0	C:K9R,C:S101T,C:M104I,C:L108M,E:M6I,E:Q52H,E:E71A,E:R120T,E:V129I,E:H149N,E:T226I,E:N390S,E:I462V,E:T478S,E:I484V,NS1:S80T,NS1:I88V,NS1:T117A,NS1:S128L,NS1:Q131H,NS1:K174R,NS1:F178S,NS1:N222S,NS1:L247I,NS1:I264T,NS1:T265A,NS1:K272R,NS1:D281E,NS2A:V5I,NS2A:M136I,NS3:M13V,NS3:K15R,NS3:A120T,NS3:I140V,NS3:A160T,NS3:R186K,NS3:R248K,NS3:V273I,NS3:I333M,NS3:V395I,NS3:I461V,NS3:V567I,NS4A:D23N,NS4A:R76K…	0
hDenV2_Brazil_ES-LACENES-321602853_2024	IV	2II_F.1.1.2	2024	91.3	85	0	C:K9R,C:S101T,C:M104I,C:L108M,E:M6I,E:Q52H,E:E71A,E:R120T,E:V129I,E:H149N,E:N390S,E:I462V,E:T478S,E:I484V,NS1:S80T,NS1:I88V,NS1:T117A,NS1:S128L,NS1:Q131H,NS1:K174R,NS1:F178S,NS1:N222S,NS1:L247I,NS1:I264T,NS1:T265A,NS1:K272R,NS1:D281E,NS2A:V5I,NS2A:M136I,NS2A:I171A,NS2B:L21F,NS2B:V59I,NS2B:K60R,NS2B:D63E,NS3:M13V,NS3:K15R,NS3:A120T,NS3:I140V,NS3:A160T,NS3:R186K,NS3:R248K,NS3:V273I,NS3:I333M,NS3:V3…	0
hDenV2_Brazil_ES-LACENES-321554445_2024	IV	2II_F.1.1.2	2024	93.2	85	0	C:K9R,C:S101T,C:M104I,C:L108M,E:M6I,E:Q52H,E:E71A,E:R120T,E:V129I,E:H149N,E:T226I,E:N390S,E:I462V,E:T478S,E:I484V,NS1:S80T,NS1:I88V,NS1:T117A,NS1:S128L,NS1:Q131H,NS1:K174R,NS1:F178S,NS1:N222S,NS1:L247I,NS1:I264T,NS1:T265A,NS1:K272R,NS1:D281E,NS2A:V5I,NS2A:M136I,NS2A:I171A,NS2B:L21F,NS2B:V59I,NS2B:K60R,NS2B:D63E,NS3:M13V,NS3:K15R,NS3:A120T,NS3:I140V,NS3:A160T,NS3:R186K,NS3:R248K,NS3:V273I,NS3:I333…	0
hDenV2_Brazil_ES-LACENES-321533352_2024	IV	2II_F.1.1.2	2024	88.6	85	0	C:K9R,C:S101T,C:M104I,C:L108M,E:M6I,E:Q52H,E:E71A,E:R120T,E:V129I,E:H149N,E:H158R,E:N390S,E:I462V,E:T478S,E:I484V,NS1:S80T,NS1:I88V,NS1:T117A,NS1:S128L,NS1:Q131H,NS1:K174R,NS1:F178S,NS1:N222S,NS1:L247I,NS1:I264T,NS1:T265A,NS1:K272R,NS1:D281E,NS2A:V5I,NS2A:M136I,NS2A:I171A,NS2B:V59I,NS2B:K60R,NS2B:D63E,NS3:M13V,NS3:K15R,NS3:A120T,NS3:I140V,NS3:A160T,NS3:N175S,NS3:R186K,NS3:R248K,NS3:V273I,NS3:I333…	0
hDenV2_Brazil_ES-LACENES-321598140_2024	IV	2II_F.1.1.2	2024	93.1	85	0	C:K9R,C:S101T,C:M104I,C:L108M,E:M6I,E:Q52H,E:E71A,E:R120T,E:V129I,E:H149N,E:N390S,E:I462V,E:T478S,E:I484V,NS1:S80T,NS1:I88V,NS1:T117A,NS1:S128L,NS1:Q131H,NS1:K174R,NS1:F178S,NS1:N222S,NS1:L247I,NS1:I264T,NS1:T265A,NS1:K272R,NS1:D281E,NS2A:V5I,NS2A:M136I,NS2A:I171A,NS2B:L21F,NS2B:V59I,NS2B:K60R,NS2B:D63E,NS3:M13V,NS3:K15R,NS3:A120T,NS3:I140V,NS3:A160T,NS3:R186K,NS3:R248K,NS3:V273I,NS3:I333M,NS3:V3…	0
hDenV2_Brazil_ES-LACENES-321609172_2024	IV	2II_F.1.1.2	2024	93.1	85	0	C:K9R,C:S101T,C:M104I,C:L108M,E:M6I,E:Q52H,E:E71A,E:R120T,E:V129I,E:H149N,E:N390S,E:I462V,E:T478S,E:I484V,NS1:S80T,NS1:I88V,NS1:T117A,NS1:S128L,NS1:Q131H,NS1:K174R,NS1:F178S,NS1:N222S,NS1:L247I,NS1:I264T,NS1:T265A,NS1:K272R,NS1:D281E,NS2A:V5I,NS2A:M136I,NS2A:I171A,NS2B:L21F,NS2B:V59I,NS2B:K60R,NS2B:D63E,NS3:M13V,NS3:K15R,NS3:A120T,NS3:I140V,NS3:A160T,NS3:R186K,NS3:R248K,NS3:V273I,NS3:I333M,NS3:V3…	0
hDenV2_Brazil_ES-LACENES-321595026_2024	IV	2II_F.1.1.2	2024	92.7	86	0	C:K9R,C:S101T,C:M104I,C:L108M,E:M6I,E:Q52H,E:E71A,E:R120T,E:V129I,E:H149N,E:N390S,E:I462V,E:T478S,E:I484V,NS1:S80T,NS1:I88V,NS1:T117A,NS1:S128L,NS1:Q131H,NS1:K174R,NS1:F178S,NS1:N222S,NS1:L247I,NS1:I264T,NS1:T265A,NS1:K272R,NS1:D281E,NS2A:V5I,NS2A:M136I,NS2A:I171A,NS2B:L21F,NS2B:V59I,NS2B:K60R,NS2B:D63E,NS3:M13V,NS3:K15R,NS3:A120T,NS3:I140V,NS3:A160T,NS3:R186K,NS3:R248K,NS3:V273I,NS3:I333M,NS3:V3…	0
hDenV2_Brazil_ES-LACENES-321549929_2024	II	2II_F.1.1.2	2024	93	86	0	C:K9R,C:S101T,C:M104I,C:L108M,E:M6I,E:Q52H,E:E71A,E:R120T,E:V129I,E:H149N,E:H158R,E:T226I,E:T303I,E:N390S,E:I432V,E:I462V,E:S470T,E:T478S,E:I484V,NS1:S80T,NS1:T117A,NS1:S128L,NS1:Q131H,NS1:K174R,NS1:F178S,NS1:N222S,NS1:L247I,NS1:I264T,NS1:T265A,NS1:K272R,NS1:D281E,NS2A:V5I,NS2A:V109I,NS2A:M136I,NS2A:I171A,NS2B:L21F,NS2B:V59I,NS2B:K60R,NS2B:D63E,NS3:M13V,NS3:K15R,NS3:A120T,NS3:I140V,NS3:A160T,NS3:…	0
hDenV2_Brazil_ES-LACENES-321488242_2024	II	2II_F.1.1.2	2024	89.8	85	0	C:K9R,C:S101T,C:M104I,C:L108M,E:M6I,E:Q52H,E:E71A,E:R120T,E:V129I,E:H149N,E:H158R,E:T303I,E:N390S,E:I432V,E:I462V,E:I463V,E:S470T,E:T478S,E:I484V,NS1:S80T,NS1:T117A,NS1:S128L,NS1:Q131H,NS1:K174R,NS1:F178S,NS1:N222S,NS1:L247I,NS1:I264T,NS1:T265A,NS1:K272R,NS1:D281E,NS2A:V5I,NS2A:V109I,NS2A:M136I,NS2B:L21F,NS2B:V59I,NS2B:K60R,NS2B:D63E,NS3:M13V,NS3:K15R,NS3:A120T,NS3:I140V,NS3:A160T,NS3:R186K,NS3:I…	0
hDenV2_Brazil_ES-LACENES-321488780_2024	II	2II_F.1.1.2	2024	89.6	82	0	C:K9R,C:S101T,C:M104I,C:L108M,E:M6I,E:Q52H,E:H149N,E:N153T,E:T226I,E:T303I,E:N390S,E:I432V,E:I462V,E:S470T,E:T478S,E:I484V,NS1:S80T,NS1:T117A,NS1:S128L,NS1:Q131H,NS1:K174R,NS1:F178S,NS1:N222S,NS1:L247I,NS1:I264T,NS1:T265A,NS1:K272R,NS1:D281E,NS2A:V5I,NS2A:V109I,NS2A:M136I,NS2A:I171A,NS2B:V59I,NS2B:K60R,NS2B:D63E,NS3:M13V,NS3:K15R,NS3:A120T,NS3:I140V,NS3:A160T,NS3:R186K,NS3:V273I,NS3:I333M,NS3:V39…	0
hDenV2_Brazil_ES-LACENES-321597692_2024	II	2II_F.1.1.2	2024	93.1	84	0	C:K9R,C:S101T,C:M104I,C:L108M,E:M6I,E:Q52H,E:E71A,E:R120T,E:V129I,E:H149N,E:T226I,E:T303I,E:N390S,E:I462V,E:S470T,E:T478S,E:I484V,NS1:S80T,NS1:T117A,NS1:S128L,NS1:Q131H,NS1:K174R,NS1:F178S,NS1:N222S,NS1:L247I,NS1:I264T,NS1:T265A,NS1:D281E,NS2A:V5I,NS2A:V109I,NS2A:M136I,NS2A:I171A,NS2B:L21F,NS2B:V59I,NS2B:K60R,NS2B:D63E,NS3:M13V,NS3:K15R,NS3:A120T,NS3:I140V,NS3:A160T,NS3:R186K,NS3:V273I,NS3:I333M,…	0
hDenV2_Brazil_ES-LACENES-321575472_2024	II	2II_F.1.1.2	2024	92.1	81	0	C:K9R,C:S101T,C:M104I,C:L108M,E:M6I,E:Q52H,E:E71A,E:R120T,E:V129I,E:H149N,E:T226I,E:T303I,E:N390S,E:I462V,E:S470T,E:T478S,E:I484V,NS1:S80T,NS1:T117A,NS1:S128L,NS1:Q131H,NS1:K174R,NS1:F178S,NS1:N222S,NS1:L247I,NS1:I264T,NS1:T265A,NS1:K272R,NS1:D281E,NS2A:V5I,NS2A:V109I,NS2A:M136I,NS2A:I171A,NS2B:L21F,NS2B:D63E,NS3:K15R,NS3:A120T,NS3:I140V,NS3:A160T,NS3:R186K,NS3:V273I,NS3:I333M,NS3:V395I,NS3:I461V…	0
hDenV2_Brazil_ES-LACENES-321742651_2025	II	2II_F.1.1.2	2025	93.2	86	0	C:K9R,C:S101T,C:M104I,C:L108M,E:M6I,E:Q52H,E:E71A,E:R120T,E:V129I,E:H149N,E:T226I,E:T303I,E:N390S,E:I462V,E:S470T,E:T478S,E:I484V,NS1:S80T,NS1:T117A,NS1:S128L,NS1:Q131H,NS1:K174R,NS1:F178S,NS1:N222S,NS1:L247I,NS1:I264T,NS1:T265A,NS1:K272R,NS1:D281E,NS2A:V5I,NS2A:V109I,NS2A:M136I,NS2A:I171A,NS2B:L21F,NS2B:V59I,NS2B:K60R,NS2B:D63E,NS3:M13V,NS3:K15R,NS3:V40I,NS3:A120T,NS3:I140V,NS3:A160T,NS3:R186K,N…	0
hDenV2_Brazil_ES-LACENES-321742626_2025	II	2II_F.1.1.2	2025	93.1	85	0	C:K9R,C:S101T,C:M104I,C:L108M,E:M6I,E:Q52H,E:E71A,E:R120T,E:V129I,E:H149N,E:T226I,E:T303I,E:N390S,E:I462V,E:S470T,E:T478S,E:I484V,NS1:S80T,NS1:T117A,NS1:S128L,NS1:Q131H,NS1:K174R,NS1:F178S,NS1:N222S,NS1:L247I,NS1:I264T,NS1:T265A,NS1:K272R,NS1:D281E,NS2A:V5I,NS2A:V109I,NS2A:M136I,NS2A:I171A,NS2B:L21F,NS2B:V59I,NS2B:K60R,NS2B:D63E,NS3:M13V,NS3:K15R,NS3:A120T,NS3:I140V,NS3:A160T,NS3:R186K,NS3:V273I,…	0
hDenV2_Brazil_ES-LACENES-321742611_2025	II	2II_F.1.1.2	2025	92.9	86	0	C:K9R,C:S101T,C:M104I,C:L108M,E:M6I,E:Q52H,E:E71A,E:R120T,E:V129I,E:G146E,E:H149N,E:T226I,E:T303I,E:N390S,E:I462V,E:S470T,E:T478S,E:I484V,NS1:S80T,NS1:T117A,NS1:S128L,NS1:Q131H,NS1:K174R,NS1:V177A,NS1:F178S,NS1:N222S,NS1:L247I,NS1:I264T,NS1:T265A,NS1:K272R,NS1:D281E,NS2A:V5I,NS2A:V109I,NS2A:M136I,NS2A:I171A,NS2B:L21F,NS2B:V59I,NS2B:K60R,NS2B:D63E,NS3:M13V,NS3:K15R,NS3:A120T,NS3:I140V,NS3:A160T,NS…	0
hDenV2_Brazil_ES-LACENES-321742639_2025	II	2II_F.1.1.2	2025	93.2	85	0	C:K9R,C:S101T,C:M104I,C:L108M,E:M6I,E:Q52H,E:E71A,E:R120T,E:V129I,E:H149N,E:T226I,E:T303I,E:N390S,E:I462V,E:S470T,E:T478S,E:I484V,NS1:S80T,NS1:T117A,NS1:S128L,NS1:Q131H,NS1:K174R,NS1:V177A,NS1:F178S,NS1:N222S,NS1:L247I,NS1:I264T,NS1:T265A,NS1:K272R,NS1:D281E,NS2A:V5I,NS2A:V109I,NS2A:M136I,NS2A:I171A,NS2B:L21F,NS2B:V59I,NS2B:K60R,NS2B:D63E,NS3:M13V,NS3:K15R,NS3:A120T,NS3:I140V,NS3:A160T,NS3:R186K,…	0
DENV2-IMT-BC25_Brazil-ES_Cosmopolita_2024	II	2II_F.1.1.2	2024	76.9	69	0	C:K9R,C:S101T,C:M104I,C:L108M,E:M6I,E:Q52H,E:E71A,E:T226I,E:T303I,E:S331F,E:N390S,E:I462V,E:S470T,E:T478S,E:I484V,NS1:S80T,NS1:K174R,NS1:F178S,NS1:N222S,NS1:L247I,NS1:I264T,NS1:T265A,NS1:D281E,NS2A:V5I,NS2B:L21F,NS2B:V59I,NS2B:K60R,NS2B:D63E,NS2B:E92V,NS3:R186K,NS3:V273I,NS3:I333M,NS3:V395I,NS3:I461V,NS4A:D23N,NS4A:R76K,NS4A:I89V,NS4B:L13F,NS4B:A19T,NS4B:V48I,NS4B:F112L,NS4B:V115I,NS4B:R211K,NS4B…	0
hDenV2_Brazil_ES-LACENES-321557226_2024	II	2II_F.1.1.2	2024	93.2	87	0	C:K9R,C:S101T,C:M104I,C:L108M,E:M6I,E:K51R,E:Q52H,E:E71A,E:R120T,E:V129I,E:H149N,E:T226I,E:T303I,E:N390S,E:I462V,E:S470T,E:T478S,E:I484V,NS1:S80T,NS1:T117A,NS1:S128L,NS1:Q131H,NS1:K174R,NS1:F178S,NS1:N222S,NS1:L247I,NS1:I264T,NS1:T265A,NS1:K272R,NS1:D281E,NS2A:V5I,NS2A:V109I,NS2A:M136I,NS2A:I171A,NS2B:L21F,NS2B:V59I,NS2B:K60R,NS2B:D63E,NS3:M13V,NS3:K15R,NS3:A120T,NS3:I140V,NS3:A160T,NS3:R186K,NS3…	0
hDenV2_Brazil_ES-LACENMG-321477877_2024	II	2II_F.1.1.2	2024	90.7	83	0	C:K9R,C:S101T,C:M104I,C:L108M,E:M6I,E:Q52H,E:E71A,E:R120T,E:V129I,E:H149N,E:T303I,E:N390S,E:I462V,E:S470T,E:T478S,E:I484V,NS1:S80T,NS1:T117A,NS1:S128L,NS1:Q131H,NS1:K174R,NS1:F178S,NS1:N222S,NS1:L247I,NS1:I264T,NS1:T265A,NS1:K272R,NS1:D281E,NS2A:V5I,NS2A:V109I,NS2A:M136I,NS2A:I171A,NS2B:L21F,NS2B:V59I,NS2B:K60R,NS2B:D63E,NS3:M13V,NS3:K15R,NS3:A120T,NS3:I140V,NS3:A160T,NS3:R186K,NS3:V273I,NS3:I333…	0
hDenV2_Brazil_ES-LACENES-321605927_2024	II	2II_F.1.1.2	2024	92.2	87	0	C:K9R,C:S101T,C:M104I,C:L108M,E:M6I,E:Q52H,E:E71A,E:R120T,E:V129I,E:H149N,E:T303I,E:D329E,E:N390S,E:I462V,E:S470T,E:T478S,E:I484V,NS1:S80T,NS1:T117A,NS1:M123L,NS1:S128L,NS1:Q131H,NS1:K174R,NS1:F178S,NS1:N222S,NS1:I242V,NS1:L247I,NS1:I264T,NS1:T265A,NS1:K272R,NS1:D281E,NS2A:V5I,NS2A:V36I,NS2A:V109I,NS2A:M136I,NS2A:I171A,NS2B:L21F,NS2B:V59I,NS2B:K60R,NS2B:D63E,NS3:M13V,NS3:K15R,NS3:A120T,NS3:I140L,…	0
hDenV2_Brazil_ES-LACENES-321742616_2025	I	2III_C.1.1	2025	93.1	97	0	C:K9R,C:N10S,C:S101T,C:M104V,C:I106V,C:V112A,E:M6I,E:V91I,E:R120T,E:V129I,E:I170T,E:N203D,E:V308I,E:M340T,E:S363A,E:P364T,E:I380V,E:A447V,E:T478S,E:I484V,E:V491A,NS1:L153M,NS1:K172R,NS1:V177I,NS1:I212M,NS1:N222S,NS1:L247F,NS1:I264T,NS1:T265A,NS1:D281E,NS2A:V5I,NS2A:I33T,NS2A:V38L,NS2A:R51K,NS2A:T104A,NS2A:V109A,NS2A:I116L,NS2A:M136I,NS2A:L153S,NS2A:V174A,NS2A:T189A,NS2B:L109V,NS3:M13V,NS3:K28R,NS…	0
hDenV2_Brazil_ES-LACENES-321735966_2025	I	2III_C.1.1	2025	91.8	95	0	C:K9R,C:N10S,C:S101T,C:M104V,C:I106V,C:V112A,E:M6I,E:V91I,E:R120T,E:V129I,E:I170T,E:N203D,E:V308I,E:M340T,E:S363A,E:P364T,E:I380V,E:A447V,E:T478S,E:I484V,E:V491A,NS1:L153M,NS1:K172R,NS1:V177I,NS1:I212M,NS1:N222S,NS1:L247F,NS1:I264T,NS1:T265A,NS1:D281E,NS2A:V5I,NS2A:V38L,NS2A:R51K,NS2A:T104A,NS2A:V109A,NS2A:I116L,NS2A:M136I,NS2A:L153S,NS2A:V174A,NS2A:T189A,NS2B:L109V,NS3:M13V,NS3:K28R,NS3:K61R,NS3…	0
hDenV2_Brazil_ES-LACENES-321683977_2024	I	2III_C.1.1	2024	93.1	97	0	C:K9R,C:N10S,C:S101T,C:M104V,C:I106V,C:V112A,E:M6I,E:V91I,E:R120T,E:V129I,E:I170T,E:N203D,E:R210K,E:V308I,E:M340T,E:S363A,E:P364T,E:I380V,E:A447V,E:T478S,E:I484V,E:V491A,NS1:L153M,NS1:K172R,NS1:V177I,NS1:I212M,NS1:N222S,NS1:L247F,NS1:I264T,NS1:T265A,NS1:D281E,NS2A:V5I,NS2A:V38L,NS2A:R51K,NS2A:T104A,NS2A:V109A,NS2A:I116L,NS2A:M136I,NS2A:L153S,NS2A:V174A,NS2A:T189A,NS2B:L109V,NS3:M13V,NS3:K28R,NS3:…	0
hDenV2_Brazil_ES-LACENES-321591300_2024	I	2III_C.1.1	2024	93.1	97	0	C:K9R,C:N10S,C:S101T,C:M104V,C:I106V,C:V112A,E:M6I,E:V91I,E:R120T,E:V129I,E:I170T,E:N203D,E:V308I,E:M340T,E:S363A,E:I380V,E:A447V,E:T478S,E:I484V,E:V491A,NS1:T146S,NS1:L153M,NS1:K172R,NS1:V177I,NS1:I212M,NS1:N222S,NS1:L247F,NS1:I264T,NS1:T265A,NS1:D281E,NS2A:V5I,NS2A:V38L,NS2A:R51K,NS2A:T104A,NS2A:V109A,NS2A:I116L,NS2A:M136I,NS2A:L153S,NS2A:V174A,NS2A:T189A,NS2B:L109V,NS3:M13V,NS3:G14E,NS3:K28R,N…	0
hDenV2_Brazil_ES-LACENES-321708638_2025	I	2III_C.1.1	2025	93.1	100	0	C:K9R,C:N10S,C:S101T,C:M104V,C:I106V,C:V112A,E:M6I,E:V91I,E:R120T,E:V129I,E:I170T,E:N203D,E:V308I,E:M340T,E:S363A,E:I380V,E:A447V,E:T478S,E:I484V,E:V491A,NS1:M89I,NS1:L153M,NS1:K172R,NS1:V177I,NS1:I212M,NS1:N222S,NS1:L247F,NS1:I264T,NS1:T265A,NS1:D281E,NS2A:V5I,NS2A:V38L,NS2A:R51K,NS2A:T104A,NS2A:V109A,NS2A:I116L,NS2A:M136I,NS2A:L153S,NS2A:V174A,NS2A:T189A,NS2B:L109V,NS3:M13V,NS3:G14E,NS3:K28R,NS…	0
hDenV2_Brazil_ES-LACENES-321487008_2024	I	2III_C.1.1	2024	93.1	95	0	C:K9R,C:N10S,C:S101T,C:M104V,C:I106V,C:V112A,E:M6I,E:V91I,E:R120T,E:V129I,E:I170T,E:N203D,E:V308I,E:M340T,E:S363A,E:I380V,E:A447V,E:T478S,E:I484V,E:V491A,NS1:L153M,NS1:K172R,NS1:V177I,NS1:I212M,NS1:N222S,NS1:L247F,NS1:I264T,NS1:T265A,NS1:D281E,NS2A:V5I,NS2A:V38L,NS2A:R51K,NS2A:T104A,NS2A:V109A,NS2A:I116L,NS2A:M136I,NS2A:L153S,NS2A:V174A,NS2A:T189A,NS2B:L109V,NS3:M13V,NS3:K28R,NS3:K61R,NS3:L115I,N…	0
hDenV2_Brazil_ES-LACENES-321651829_2024	I	2III_C.1.1	2024	92.9	96	0	C:K9R,C:N10S,C:S101T,C:M104V,C:I106V,C:V112A,E:M6I,E:V91I,E:R120T,E:V129I,E:I170T,E:N203D,E:V308I,E:M340T,E:S363A,E:I380V,E:A447V,E:T478S,E:I484V,E:V491A,NS1:K41R,NS1:L153M,NS1:K172R,NS1:V177I,NS1:I212M,NS1:N222S,NS1:L247F,NS1:I264T,NS1:T265A,NS1:D281E,NS2A:V5I,NS2A:V38L,NS2A:R51K,NS2A:T104A,NS2A:V109A,NS2A:I116L,NS2A:M136I,NS2A:L153S,NS2A:V174A,NS2A:T189A,NS2B:L109V,NS3:M13V,NS3:K28R,NS3:K61R,NS…	0
hDenV2_Brazil_ES-LACENES-321584125_2024	I	2III_C.1.1	2024	93.1	95	0	C:K9R,C:N10S,C:S101T,C:M104V,C:I106V,C:V112A,E:M6I,E:V91I,E:R120T,E:V129I,E:I170T,E:N203D,E:V308I,E:M340T,E:S363A,E:I380V,E:A447V,E:T478S,E:I484V,E:V491A,NS1:L153M,NS1:K172R,NS1:V177I,NS1:I212M,NS1:N222S,NS1:L247F,NS1:I264T,NS1:T265A,NS1:D281E,NS2A:V5I,NS2A:V38L,NS2A:R51K,NS2A:T104A,NS2A:V109A,NS2A:I116L,NS2A:M136I,NS2A:L153S,NS2A:V174A,NS2A:T189A,NS2B:L109V,NS3:M13V,NS3:K28R,NS3:K61R,NS3:L115I,N…	0
hDenV2_Brazil_ES-LACENES-321584976_2024	I	2III_C.1.1	2024	89.1	93	0	C:K9R,C:N10S,C:S101T,C:M104V,C:I106V,C:V112A,E:M6I,E:V91I,E:R120T,E:V129I,E:I170T,E:N203D,E:V308I,E:M340T,E:S363A,E:I380V,E:A447V,E:T478S,E:I484V,E:V491A,NS1:L153M,NS1:K172R,NS1:V177I,NS1:I212M,NS1:N222S,NS1:L247F,NS1:I264T,NS1:T265A,NS1:D281E,NS2A:V5I,NS2A:V38L,NS2A:R51K,NS2A:T104A,NS2A:V109A,NS2A:I116L,NS2A:M136I,NS2A:L153S,NS2A:V174A,NS2A:T189A,NS2B:L109V,NS3:M13V,NS3:K28R,NS3:K61R,NS3:L115I,N…	0
hDenV2_Brazil_ES-LACENES-321569601_2024	I	2III_C.1.1	2024	90	89	0	C:K9R,C:N10S,C:S101T,C:M104V,C:I106V,C:V112A,E:M6I,E:V91I,E:R120T,E:V129I,E:I170T,E:N203D,E:V308I,E:M340T,E:S363A,E:I380V,E:A447V,E:T478S,E:I484V,E:V491A,NS1:L153M,NS1:K172R,NS1:V177I,NS1:I212M,NS1:N222S,NS1:L247F,NS1:I264T,NS1:T265A,NS1:D281E,NS2A:V5I,NS2A:V38L,NS2A:R51K,NS2A:V174A,NS2B:L109V,NS3:M13V,NS3:K28R,NS3:K61R,NS3:L115I,NS3:A120T,NS3:I140V,NS3:K142R,NS3:R186K,NS3:I333M,NS3:T399A,NS3:R54…	0
hDenV2_Brazil_ES-LACENES-200403000147_2020	I	2III_C.1.1	2020	93.1	97	0	C:K9R,C:N10S,C:S101T,C:M104V,C:I106V,C:V112A,E:M6I,E:V91I,E:R120T,E:V129I,E:I170T,E:N203D,E:V308I,E:M340T,E:S363A,E:I380V,E:A447V,E:T478S,E:I484V,E:V491A,NS1:K94R,NS1:L153M,NS1:K172R,NS1:I188V,NS1:I212M,NS1:N222S,NS1:L247F,NS1:I264T,NS1:T265A,NS1:D281E,NS2A:V5I,NS2A:V38L,NS2A:R51K,NS2A:T104A,NS2A:V109A,NS2A:I116L,NS2A:M136I,NS2A:L153S,NS2A:V174A,NS2A:T189A,NS2B:L109V,NS3:M13V,NS3:K28R,NS3:K61R,NS…	0
hDenV2_Brazil_ES-LACENES-321549929_2024	II	2II_F.1.1.2	2024	93	86	0	C:K9R,C:S101T,C:M104I,C:L108M,E:M6I,E:Q52H,E:E71A,E:R120T,E:V129I,E:H149N,E:H158R,E:T226I,E:T303I,E:N390S,E:I432V,E:I462V,E:S470T,E:T478S,E:I484V,NS1:S80T,NS1:T117A,NS1:S128L,NS1:Q131H,NS1:K174R,NS1:F178S,NS1:N222S,NS1:L247I,NS1:I264T,NS1:T265A,NS1:K272R,NS1:D281E,NS2A:V5I,NS2A:V109I,NS2A:M136I,NS2A:I171A,NS2B:L21F,NS2B:V59I,NS2B:K60R,NS2B:D63E,NS3:M13V,NS3:K15R,NS3:A120T,NS3:I140V,NS3:A160T,NS3:…	0
hDenV2_Brazil_ES-LACENES-321488242_2024	II	2II_F.1.1.2	2024	89.8	85	0	C:K9R,C:S101T,C:M104I,C:L108M,E:M6I,E:Q52H,E:E71A,E:R120T,E:V129I,E:H149N,E:H158R,E:T303I,E:N390S,E:I432V,E:I462V,E:I463V,E:S470T,E:T478S,E:I484V,NS1:S80T,NS1:T117A,NS1:S128L,NS1:Q131H,NS1:K174R,NS1:F178S,NS1:N222S,NS1:L247I,NS1:I264T,NS1:T265A,NS1:K272R,NS1:D281E,NS2A:V5I,NS2A:V109I,NS2A:M136I,NS2B:L21F,NS2B:V59I,NS2B:K60R,NS2B:D63E,NS3:M13V,NS3:K15R,NS3:A120T,NS3:I140V,NS3:A160T,NS3:R186K,NS3:I…	0
hDenV2_Brazil_ES-LACENES-321488780_2024	II	2II_F.1.1.2	2024	89.6	82	0	C:K9R,C:S101T,C:M104I,C:L108M,E:M6I,E:Q52H,E:H149N,E:N153T,E:T226I,E:T303I,E:N390S,E:I432V,E:I462V,E:S470T,E:T478S,E:I484V,NS1:S80T,NS1:T117A,NS1:S128L,NS1:Q131H,NS1:K174R,NS1:F178S,NS1:N222S,NS1:L247I,NS1:I264T,NS1:T265A,NS1:K272R,NS1:D281E,NS2A:V5I,NS2A:V109I,NS2A:M136I,NS2A:I171A,NS2B:V59I,NS2B:K60R,NS2B:D63E,NS3:M13V,NS3:K15R,NS3:A120T,NS3:I140V,NS3:A160T,NS3:R186K,NS3:V273I,NS3:I333M,NS3:V39…	0
hDenV2_Brazil_ES-LACENES-321597692_2024	II	2II_F.1.1.2	2024	93.1	84	0	C:K9R,C:S101T,C:M104I,C:L108M,E:M6I,E:Q52H,E:E71A,E:R120T,E:V129I,E:H149N,E:T226I,E:T303I,E:N390S,E:I462V,E:S470T,E:T478S,E:I484V,NS1:S80T,NS1:T117A,NS1:S128L,NS1:Q131H,NS1:K174R,NS1:F178S,NS1:N222S,NS1:L247I,NS1:I264T,NS1:T265A,NS1:D281E,NS2A:V5I,NS2A:V109I,NS2A:M136I,NS2A:I171A,NS2B:L21F,NS2B:V59I,NS2B:K60R,NS2B:D63E,NS3:M13V,NS3:K15R,NS3:A120T,NS3:I140V,NS3:A160T,NS3:R186K,NS3:V273I,NS3:I333M,…	0
hDenV2_Brazil_ES-LACENES-321575472_2024	II	2II_F.1.1.2	2024	92.1	81	0	C:K9R,C:S101T,C:M104I,C:L108M,E:M6I,E:Q52H,E:E71A,E:R120T,E:V129I,E:H149N,E:T226I,E:T303I,E:N390S,E:I462V,E:S470T,E:T478S,E:I484V,NS1:S80T,NS1:T117A,NS1:S128L,NS1:Q131H,NS1:K174R,NS1:F178S,NS1:N222S,NS1:L247I,NS1:I264T,NS1:T265A,NS1:K272R,NS1:D281E,NS2A:V5I,NS2A:V109I,NS2A:M136I,NS2A:I171A,NS2B:L21F,NS2B:D63E,NS3:K15R,NS3:A120T,NS3:I140V,NS3:A160T,NS3:R186K,NS3:V273I,NS3:I333M,NS3:V395I,NS3:I461V…	0
hDenV2_Brazil_ES-LACENES-321742651_2025	II	2II_F.1.1.2	2025	93.2	86	0	C:K9R,C:S101T,C:M104I,C:L108M,E:M6I,E:Q52H,E:E71A,E:R120T,E:V129I,E:H149N,E:T226I,E:T303I,E:N390S,E:I462V,E:S470T,E:T478S,E:I484V,NS1:S80T,NS1:T117A,NS1:S128L,NS1:Q131H,NS1:K174R,NS1:F178S,NS1:N222S,NS1:L247I,NS1:I264T,NS1:T265A,NS1:K272R,NS1:D281E,NS2A:V5I,NS2A:V109I,NS2A:M136I,NS2A:I171A,NS2B:L21F,NS2B:V59I,NS2B:K60R,NS2B:D63E,NS3:M13V,NS3:K15R,NS3:V40I,NS3:A120T,NS3:I140V,NS3:A160T,NS3:R186K,N…	0
hDenV2_Brazil_ES-LACENES-321742626_2025	II	2II_F.1.1.2	2025	93.1	85	0	C:K9R,C:S101T,C:M104I,C:L108M,E:M6I,E:Q52H,E:E71A,E:R120T,E:V129I,E:H149N,E:T226I,E:T303I,E:N390S,E:I462V,E:S470T,E:T478S,E:I484V,NS1:S80T,NS1:T117A,NS1:S128L,NS1:Q131H,NS1:K174R,NS1:F178S,NS1:N222S,NS1:L247I,NS1:I264T,NS1:T265A,NS1:K272R,NS1:D281E,NS2A:V5I,NS2A:V109I,NS2A:M136I,NS2A:I171A,NS2B:L21F,NS2B:V59I,NS2B:K60R,NS2B:D63E,NS3:M13V,NS3:K15R,NS3:A120T,NS3:I140V,NS3:A160T,NS3:R186K,NS3:V273I,…	0
hDenV2_Brazil_ES-LACENES-321742611_2025	II	2II_F.1.1.2	2025	92.9	86	0	C:K9R,C:S101T,C:M104I,C:L108M,E:M6I,E:Q52H,E:E71A,E:R120T,E:V129I,E:G146E,E:H149N,E:T226I,E:T303I,E:N390S,E:I462V,E:S470T,E:T478S,E:I484V,NS1:S80T,NS1:T117A,NS1:S128L,NS1:Q131H,NS1:K174R,NS1:V177A,NS1:F178S,NS1:N222S,NS1:L247I,NS1:I264T,NS1:T265A,NS1:K272R,NS1:D281E,NS2A:V5I,NS2A:V109I,NS2A:M136I,NS2A:I171A,NS2B:L21F,NS2B:V59I,NS2B:K60R,NS2B:D63E,NS3:M13V,NS3:K15R,NS3:A120T,NS3:I140V,NS3:A160T,NS…	0
hDenV2_Brazil_ES-LACENES-321742639_2025	II	2II_F.1.1.2	2025	93.2	85	0	C:K9R,C:S101T,C:M104I,C:L108M,E:M6I,E:Q52H,E:E71A,E:R120T,E:V129I,E:H149N,E:T226I,E:T303I,E:N390S,E:I462V,E:S470T,E:T478S,E:I484V,NS1:S80T,NS1:T117A,NS1:S128L,NS1:Q131H,NS1:K174R,NS1:V177A,NS1:F178S,NS1:N222S,NS1:L247I,NS1:I264T,NS1:T265A,NS1:K272R,NS1:D281E,NS2A:V5I,NS2A:V109I,NS2A:M136I,NS2A:I171A,NS2B:L21F,NS2B:V59I,NS2B:K60R,NS2B:D63E,NS3:M13V,NS3:K15R,NS3:A120T,NS3:I140V,NS3:A160T,NS3:R186K,…	0
DENV2-IMT-BC25_Brazil-ES_Cosmopolita_2024	II	2II_F.1.1.2	2024	76.9	69	0	C:K9R,C:S101T,C:M104I,C:L108M,E:M6I,E:Q52H,E:E71A,E:T226I,E:T303I,E:S331F,E:N390S,E:I462V,E:S470T,E:T478S,E:I484V,NS1:S80T,NS1:K174R,NS1:F178S,NS1:N222S,NS1:L247I,NS1:I264T,NS1:T265A,NS1:D281E,NS2A:V5I,NS2B:L21F,NS2B:V59I,NS2B:K60R,NS2B:D63E,NS2B:E92V,NS3:R186K,NS3:V273I,NS3:I333M,NS3:V395I,NS3:I461V,NS4A:D23N,NS4A:R76K,NS4A:I89V,NS4B:L13F,NS4B:A19T,NS4B:V48I,NS4B:F112L,NS4B:V115I,NS4B:R211K,NS4B…	0
hDenV2_Brazil_ES-LACENES-321557226_2024	II	2II_F.1.1.2	2024	93.2	87	0	C:K9R,C:S101T,C:M104I,C:L108M,E:M6I,E:K51R,E:Q52H,E:E71A,E:R120T,E:V129I,E:H149N,E:T226I,E:T303I,E:N390S,E:I462V,E:S470T,E:T478S,E:I484V,NS1:S80T,NS1:T117A,NS1:S128L,NS1:Q131H,NS1:K174R,NS1:F178S,NS1:N222S,NS1:L247I,NS1:I264T,NS1:T265A,NS1:K272R,NS1:D281E,NS2A:V5I,NS2A:V109I,NS2A:M136I,NS2A:I171A,NS2B:L21F,NS2B:V59I,NS2B:K60R,NS2B:D63E,NS3:M13V,NS3:K15R,NS3:A120T,NS3:I140V,NS3:A160T,NS3:R186K,NS3…	0
hDenV2_Brazil_ES-LACENMG-321477877_2024	II	2II_F.1.1.2	2024	90.7	83	0	C:K9R,C:S101T,C:M104I,C:L108M,E:M6I,E:Q52H,E:E71A,E:R120T,E:V129I,E:H149N,E:T303I,E:N390S,E:I462V,E:S470T,E:T478S,E:I484V,NS1:S80T,NS1:T117A,NS1:S128L,NS1:Q131H,NS1:K174R,NS1:F178S,NS1:N222S,NS1:L247I,NS1:I264T,NS1:T265A,NS1:K272R,NS1:D281E,NS2A:V5I,NS2A:V109I,NS2A:M136I,NS2A:I171A,NS2B:L21F,NS2B:V59I,NS2B:K60R,NS2B:D63E,NS3:M13V,NS3:K15R,NS3:A120T,NS3:I140V,NS3:A160T,NS3:R186K,NS3:V273I,NS3:I333…	0
hDenV2_Brazil_ES-LACENES-321605927_2024	II	2II_F.1.1.2	2024	92.2	87	0	C:K9R,C:S101T,C:M104I,C:L108M,E:M6I,E:Q52H,E:E71A,E:R120T,E:V129I,E:H149N,E:T303I,E:D329E,E:N390S,E:I462V,E:S470T,E:T478S,E:I484V,NS1:S80T,NS1:T117A,NS1:M123L,NS1:S128L,NS1:Q131H,NS1:K174R,NS1:F178S,NS1:N222S,NS1:I242V,NS1:L247I,NS1:I264T,NS1:T265A,NS1:K272R,NS1:D281E,NS2A:V5I,NS2A:V36I,NS2A:V109I,NS2A:M136I,NS2A:I171A,NS2B:L21F,NS2B:V59I,NS2B:K60R,NS2B:D63E,NS3:M13V,NS3:K15R,NS3:A120T,NS3:I140L,…	0
hDenV2_Brazil_ES-LACENES-321683953_2025	III	2II_F.1.1.2	2025	92.4	86	0	C:K9R,C:S101T,C:M104I,C:L108M,E:M6I,E:Q52H,E:E71A,E:R120T,E:V129I,E:H149N,E:T226I,E:N390S,E:I462V,E:T478S,E:I484V,NS1:S80T,NS1:I88V,NS1:T117A,NS1:S128L,NS1:Q131H,NS1:K174R,NS1:F178S,NS1:N222S,NS1:L247I,NS1:I264T,NS1:T265A,NS1:K272R,NS1:D281E,NS2A:V5I,NS2A:M136I,NS2A:I171A,NS2B:L21F,NS2B:V59I,NS2B:K60R,NS2B:D63E,NS3:M13V,NS3:K15R,NS3:A120T,NS3:I140V,NS3:A160T,NS3:R186K,NS3:R248K,NS3:V273I,NS3:I333…	0
hDenV2_Brazil_ES-LACENES-321708617_2025	III	2II_F.1.1.2	2025	90.7	85	0	C:K9R,C:S101T,C:M104I,C:L108M,E:M6I,E:Q52H,E:E71A,E:R120T,E:V129I,E:H149N,E:T226I,E:N390S,E:I462V,E:T478S,E:I484V,NS1:I21V,NS1:S80T,NS1:I88V,NS1:T117A,NS1:S128L,NS1:Q131H,NS1:K174R,NS1:F178S,NS1:N222S,NS1:L247I,NS1:I264T,NS1:T265A,NS1:K272R,NS1:D281E,NS2A:V5I,NS2A:M136I,NS2B:D63E,NS3:M13V,NS3:K15R,NS3:A120T,NS3:I140V,NS3:A160T,NS3:R186K,NS3:R248K,NS3:V273I,NS3:I333M,NS3:V395I,NS3:I461V,NS3:V567I,…	0
hDenV2_Brazil_ES-LACENES-321595922_2024	III	2II_F.1.1.2	2024	91	86	0	C:K9R,C:S101T,C:M104I,C:L108M,E:M6I,E:Q52H,E:E71A,E:R120T,E:V129I,E:H149N,E:V197A,E:N390S,E:I462V,E:T478S,E:I484V,NS1:S80T,NS1:I88V,NS1:T117A,NS1:S128L,NS1:Q131H,NS1:K174R,NS1:F178S,NS1:N222S,NS1:L247I,NS1:I264T,NS1:T265A,NS1:K272R,NS1:D281E,NS2A:V5I,NS2A:M136I,NS2A:I171A,NS2B:L21F,NS2B:V59I,NS2B:K60R,NS2B:D63E,NS3:M13V,NS3:K15R,NS3:A120T,NS3:I140V,NS3:A160T,NS3:R186K,NS3:R248K,NS3:V273I,NS3:I333…	0
hDenV2_Brazil_ES-LACENES-321639466_2024	III	2II_F.1.1.2	2024	90.6	85	0	C:K9R,C:S101T,C:M104I,C:L108M,E:M6I,E:Q52H,E:E71A,E:R120T,E:V129I,E:H149N,E:N390S,E:I462V,E:T478S,E:I484V,NS1:S80T,NS1:I88V,NS1:T117A,NS1:S128L,NS1:Q131H,NS1:K174R,NS1:F178S,NS1:N222S,NS1:L247I,NS1:I264T,NS1:T265A,NS1:K272R,NS1:D281E,NS2A:V5I,NS2A:M136I,NS2A:I171A,NS2B:L21F,NS2B:D63E,NS2B:L74M,NS3:M13V,NS3:K15R,NS3:A120T,NS3:I140V,NS3:A160T,NS3:R186K,NS3:R248K,NS3:V273I,NS3:I333M,NS3:V395I,NS3:I4…	0
hDenV2_Brazil_ES-LACENES-321484724_2024	III	2II_F.1.1.2	2024	89.5	85	0	C:K9R,C:S101T,C:M104I,C:L108M,E:M6I,E:Q52H,E:E71A,E:R120T,E:V129I,E:H158R,E:T226I,E:N390S,E:I462V,E:T478S,E:I484V,NS1:S80T,NS1:I88V,NS1:T117A,NS1:S128L,NS1:Q131H,NS1:K174R,NS1:F178S,NS1:N222S,NS1:L247I,NS1:I264T,NS1:T265A,NS1:K272R,NS1:D281E,NS2A:V5I,NS2A:K95Q,NS2A:M136I,NS2B:V59I,NS2B:K60R,NS2B:D63E,NS3:M13V,NS3:K15R,NS3:A120T,NS3:I140V,NS3:A160T,NS3:R186K,NS3:R248K,NS3:V273I,NS3:I333M,NS3:V395I…	0
hDenV2_Brazil_ES-LACENES-321599927_2024	III	2II_F.1.1.2	2024	92.5	85	0	C:K9R,C:S101T,C:M104I,C:L108M,E:M6I,E:Q52H,E:E71A,E:R120T,E:V129I,E:H149N,E:N390S,E:I462V,E:T478S,E:I484V,NS1:S80T,NS1:I88V,NS1:T117A,NS1:S128L,NS1:Q131H,NS1:K174R,NS1:F178S,NS1:N222S,NS1:L247I,NS1:I264T,NS1:T265A,NS1:K272R,NS1:D281E,NS2A:V5I,NS2A:M136I,NS2A:I171A,NS2B:L21F,NS2B:V59I,NS2B:K60R,NS2B:D63E,NS3:M13V,NS3:K15R,NS3:A120T,NS3:I140V,NS3:A160T,NS3:R186K,NS3:R248K,NS3:V273I,NS3:I333M,NS3:V3…	0
hDenV2_Brazil_ES-LACENES-321492118_2024	III	2II_F.1.1.2	2024	90.5	85	0	C:K9R,C:S101T,C:M104I,C:L108M,E:M6I,E:Q52H,E:E71A,E:R120T,E:V129I,E:H149N,E:H158R,E:T226I,E:N390S,E:I462V,E:I463V,E:T478S,E:I484V,NS1:S80T,NS1:I88V,NS1:T117A,NS1:S128L,NS1:Q131H,NS1:K174R,NS1:F178S,NS1:N222S,NS1:L247I,NS1:I264T,NS1:T265A,NS1:K272R,NS1:D281E,NS2A:V5I,NS2A:M136I,NS2B:L21F,NS2B:V59I,NS2B:K60R,NS2B:D63E,NS3:M13V,NS3:K15R,NS3:A120T,NS3:I140V,NS3:A160T,NS3:R186K,NS3:V273I,NS3:I333M,NS3…	0
hDenV2_Brazil_ES-LACENES-321521356_2024	III	2II_F.1.1.2	2024	93	88	0	C:K9R,C:S101T,C:M104I,C:L108M,E:M6I,E:Q52H,E:E71A,E:R120T,E:V129I,E:H149N,E:H158R,E:T226I,E:N390S,E:I462V,E:T478S,E:I484V,NS1:S80T,NS1:I88V,NS1:T117A,NS1:S128L,NS1:Q131H,NS1:K174R,NS1:F178S,NS1:N222S,NS1:L247I,NS1:I264T,NS1:T265A,NS1:K272R,NS1:D281E,NS2A:V5I,NS2A:M136I,NS2A:I171A,NS2B:L21F,NS2B:V59I,NS2B:K60R,NS2B:D63E,NS3:M13V,NS3:K15R,NS3:A120T,NS3:I140V,NS3:A160T,NS3:R186K,NS3:R248K,NS3:V273I,…	0
hDenV2_Brazil_ES-LACENES-321568829_2024	III	2II_F.1.1.2	2024	89.3	81	0	C:K9R,C:S101T,C:M104I,C:L108M,E:M6I,E:Q52H,E:E71A,E:R120T,E:V129I,E:H149N,E:T226I,E:N390S,E:I462V,E:T478S,E:I484V,NS1:S80T,NS1:I88V,NS1:T117A,NS1:S128L,NS1:Q131H,NS1:K174R,NS1:F178S,NS1:N222S,NS1:L247I,NS1:I264T,NS1:T265A,NS1:K272R,NS1:D281E,NS2A:V5I,NS2A:M136I,NS2A:I171A,NS2B:L21F,NS3:A120T,NS3:I140V,NS3:A160T,NS3:R186K,NS3:R248K,NS3:V273I,NS3:I333M,NS3:V395I,NS3:I461V,NS3:V567I,NS4A:D23N,NS4A:R…	0
hDenV2_Brazil_ES-LACENES-321605402_2024	III	2II_F.1.1.2	2024	92.8	87	0	C:K9R,C:S101T,C:M104I,C:L108M,E:M6I,E:Q52H,E:E71A,E:N83S,E:R120T,E:V129I,E:H149N,E:T226I,E:N390S,E:I462V,E:T478S,E:I484V,NS1:S80T,NS1:I88V,NS1:T117A,NS1:S128L,NS1:Q131H,NS1:K174R,NS1:F178S,NS1:N222S,NS1:L247I,NS1:I264T,NS1:T265A,NS1:K272R,NS1:D281E,NS2A:V5I,NS2A:M136I,NS2A:I171A,NS2B:L21F,NS2B:V59I,NS2B:K60R,NS2B:D63E,NS3:M13V,NS3:K15R,NS3:A120T,NS3:I140V,NS3:A160T,NS3:R186K,NS3:R248K,NS3:V273I,N…	0
hDenV2_Brazil_ES-LACENES-321610961_2024	III	2II_F.1.1.2	2024	90.7	89	0	C:K9R,C:S101T,C:M104I,C:L108M,E:M6I,E:Q52H,E:E71A,E:R120T,E:V129I,E:H149N,E:S331F,E:N390S,E:I462V,E:T478S,E:I484V,NS1:S80T,NS1:V84A,NS1:I88V,NS1:T117A,NS1:S128L,NS1:Q131H,NS1:K174R,NS1:F178S,NS1:N222S,NS1:L247I,NS1:I264T,NS1:T265A,NS1:K272R,NS1:D281E,NS2A:V5I,NS2A:M136I,NS2A:V137A,NS2A:I171A,NS2B:L21F,NS2B:V59I,NS2B:K60R,NS2B:D63E,NS3:M13V,NS3:K15R,NS3:A120T,NS3:I140V,NS3:A160T,NS3:R186K,NS3:R248…	0
hDenV2_Brazil_ES-LACENMG-321484359_2024	III	2II_F.1.1.2	2024	85.5	81	0	C:K9R,C:S101T,C:M104I,C:L108M,E:M6I,E:Q52H,E:E71A,E:R120T,E:V129I,E:H149N,E:N390S,E:I462V,E:T478S,E:I484V,NS1:S80T,NS1:I88V,NS1:T117A,NS1:S128L,NS1:Q131H,NS1:K174R,NS1:F178S,NS1:N222S,NS1:L247I,NS1:I264T,NS1:T265A,NS1:K272R,NS1:D281E,NS2A:V5I,NS2B:V59I,NS2B:K60R,NS2B:D63E,NS3:M13V,NS3:K15R,NS3:A120T,NS3:I140V,NS3:A160T,NS3:R186K,NS3:R248K,NS3:V273I,NS3:I333M,NS3:V395I,NS3:I461V,NS3:V567I,NS4A:D23…	0
hDenV2_Brazil_ES-LACENMG-321484813_2024	III	2II_F.1.1.2	2024	78.8	75	0	C:K9R,C:N93S,C:S101T,C:M104I,C:L108M,E:M6I,E:Q52H,E:E71A,E:V129I,E:N390S,E:I462V,E:T478S,E:I484V,NS1:S80T,NS1:I88V,NS1:T117A,NS1:S128L,NS1:Q131H,NS1:K174R,NS1:F178S,NS1:N222S,NS1:L247I,NS1:I264T,NS1:T265A,NS1:K272R,NS1:D281E,NS2A:V5I,NS2B:V59I,NS2B:K60R,NS2B:D63E,NS3:A120T,NS3:I140V,NS3:A160T,NS3:R186K,NS3:V395I,NS3:I461V,NS3:V567I,NS4A:D23N,NS4A:R76K,NS4A:I89V,NS4B:L13F,NS4B:A19T,NS4B:V48I,NS4B:…	0
hDenV2_Brazil_ES-LACENES-321540541_2024	III	2II_F.1.1.2	2024	92.2	86	0	C:K9R,C:S101T,C:M104I,C:L108M,E:M6I,E:Q52H,E:E71A,E:R120T,E:V129I,E:H158R,E:T226I,E:N390S,E:I462V,E:T478S,E:I484V,NS1:S80T,NS1:I88V,NS1:T117A,NS1:S128L,NS1:Q131H,NS1:K174R,NS1:F178S,NS1:D190N,NS1:N222S,NS1:L247I,NS1:I264T,NS1:T265A,NS1:K272R,NS1:D281E,NS2A:V5I,NS2A:M136I,NS2A:I171A,NS2B:L21F,NS2B:V59I,NS2B:K60R,NS2B:D63E,NS3:M13V,NS3:K15R,NS3:A120T,NS3:I140V,NS3:A160T,NS3:R186K,NS3:R248K,NS3:V273…	0
hDenV2_Brazil_ES-LACENES-321549555_2024	III	2II_F.1.1.2	2024	89.3	83	0	C:K9R,C:S101T,C:M104I,C:L108M,E:M6I,E:Q52H,E:E71A,E:R120T,E:V129I,E:H149N,E:T226I,E:N390S,E:I462V,E:T478S,E:I484V,NS1:S80T,NS1:I88V,NS1:T117A,NS1:S128L,NS1:Q131H,NS1:K174R,NS1:F178S,NS1:N222S,NS1:L247I,NS1:I264T,NS1:T265A,NS1:K272R,NS1:D281E,NS2A:V5I,NS2A:M136I,NS3:M13V,NS3:K15R,NS3:E91Q,NS3:A120T,NS3:I140V,NS3:A160T,NS3:R186K,NS3:R248K,NS3:V273I,NS3:I333M,NS3:V395I,NS3:I461V,NS3:P465Q,NS3:V567I,…	0
Metag4_BC13_DENV2_DOA_2024	III	2II_F.1.1.2	2024	93.2	85	0	C:K9R,C:S101T,C:M104I,C:L108M,E:M6I,E:Q52H,E:E71A,E:R120T,E:V129I,E:H149N,E:T226I,E:N390S,E:I462V,E:T478S,E:I484V,NS1:S80T,NS1:I88V,NS1:T117A,NS1:S128L,NS1:Q131H,NS1:K174R,NS1:F178S,NS1:N222S,NS1:L247I,NS1:I264T,NS1:T265A,NS1:K272R,NS1:D281E,NS2A:V5I,NS2A:M136I,NS2A:I171A,NS2B:L21F,NS2B:V59I,NS2B:K60R,NS2B:D63E,NS3:M13V,NS3:K15R,NS3:A120T,NS3:I140V,NS3:A160T,NS3:R186K,NS3:R248K,NS3:V273I,NS3:I333…	0
hDenV2_Brazil_ES-LACENES-321607127_2024	III	2II_F.1.1.2	2024	92.8	86	0	C:K9R,C:S101T,C:M104I,C:L108M,E:M6I,E:Q52H,E:E71A,E:R120T,E:V129I,E:H149N,E:T226I,E:H346Y,E:N390S,E:I462V,E:T478S,E:I484V,NS1:S80T,NS1:I88V,NS1:T117A,NS1:S128L,NS1:Q131H,NS1:K174R,NS1:F178S,NS1:N222S,NS1:L247I,NS1:I264T,NS1:T265A,NS1:K272R,NS1:D281E,NS2A:V5I,NS2A:M136I,NS2A:I171A,NS2B:L21F,NS2B:V59I,NS2B:K60R,NS2B:D63E,NS3:M13V,NS3:K15R,NS3:A120T,NS3:I140V,NS3:A160T,NS3:R186K,NS3:R248K,NS3:V273I,…	0
hDenV2_Brazil_ES-LACENES-321576189_2024	III	2II_F.1.1.2	2024	90.7	84	0	C:K9R,C:S101T,C:M104I,C:L108M,E:M6I,E:Q52H,E:E71A,E:R120T,E:V129I,E:H149N,E:T226I,E:T236A,E:N390S,E:I462V,E:T478S,E:I484V,NS1:S80T,NS1:I88V,NS1:T117A,NS1:S128L,NS1:Q131H,NS1:K174R,NS1:F178S,NS1:N222S,NS1:L247I,NS1:I264T,NS1:T265A,NS1:K272R,NS1:D281E,NS2A:V5I,NS2A:M136I,NS2A:I171A,NS2B:L21F,NS2B:V59I,NS2B:K60R,NS2B:D63E,NS3:A120T,NS3:I140V,NS3:A160T,NS3:R186K,NS3:R248K,NS3:V273I,NS3:I333M,NS3:V395…	0
hDenV2_Brazil_ES-LACENES-321538944_2024	III	2II_F.1.1.2	2024	89.3	84	0	C:K9R,C:S101T,C:M104I,C:L108M,E:M6I,E:Q52H,E:E71A,E:R120T,E:V129I,E:H149N,E:H158R,E:T226I,E:N390S,E:I462V,E:T478S,E:I484V,NS1:S80T,NS1:I88V,NS1:T117A,NS1:S128L,NS1:Q131H,NS1:K174R,NS1:F178S,NS1:N222S,NS1:L247I,NS1:I264T,NS1:T265A,NS1:K272R,NS1:D281E,NS2A:V5I,NS2A:M136I,NS2B:V59I,NS2B:K60R,NS2B:D63E,NS3:M13V,NS3:K15R,NS3:A120T,NS3:I140V,NS3:A160T,NS3:R186K,NS3:R248K,NS3:V273I,NS3:I333M,NS3:V395I,N…	0
hDenV2_Brazil_ES-LACENES-321602408_2024	III	2II_F.1.1.2	2024	92.3	87	0	C:K9R,C:S101T,C:M104I,C:L108M,E:M6I,E:N37S,E:Q52H,E:E71A,E:R120T,E:V129I,E:H149N,E:N390S,E:I462V,E:T478S,E:I484V,NS1:S80T,NS1:I88V,NS1:T117A,NS1:S128L,NS1:Q131H,NS1:K174R,NS1:F178S,NS1:N222S,NS1:L247I,NS1:I264T,NS1:T265V,NS1:K272R,NS1:D281E,NS2A:V5I,NS2A:M136I,NS2A:I171A,NS2B:L21F,NS2B:V59I,NS2B:K60R,NS2B:D63E,NS3:M13V,NS3:K15R,NS3:A120T,NS3:I140V,NS3:K143R,NS3:A160T,NS3:R186K,NS3:R248K,NS3:V273I…	0
hDenV2_Brazil_ES-LACENES-321618552_2024	III	2II_F.1.1.2	2024	90.4	87	0	C:K9R,C:S101T,C:M104I,C:L108M,E:M6I,E:N37S,E:Q52H,E:E71A,E:R120T,E:V129I,E:G146E,E:N390S,E:I462V,E:T478S,E:I484V,NS1:S80T,NS1:I88V,NS1:T117A,NS1:S128L,NS1:Q131H,NS1:K174R,NS1:F178S,NS1:N222S,NS1:L247I,NS1:I264T,NS1:T265V,NS1:K272R,NS1:D281E,NS2A:V5I,NS2A:M136I,NS2A:I171A,NS2B:L21F,NS2B:V59I,NS2B:K60R,NS2B:D63E,NS3:M13V,NS3:K15R,NS3:A120T,NS3:I140V,NS3:A160T,NS3:R186K,NS3:R248K,NS3:V273I,NS3:I333M…	0
hDenV2_Brazil_ES-LACENES-321404668_2023	III	2II_F.1.1.2	2023	93.4	85	0	C:K9R,C:S101T,C:M104I,C:L108M,E:M6I,E:Q52H,E:E71A,E:R120T,E:V129I,E:H149N,E:T226I,E:N390S,E:I462V,E:T478S,E:I484V,NS1:S80T,NS1:I88V,NS1:T117A,NS1:S128L,NS1:Q131H,NS1:K174R,NS1:F178S,NS1:N222S,NS1:L247I,NS1:I264T,NS1:T265A,NS1:K272R,NS1:D281E,NS2A:V5I,NS2A:M136I,NS2A:I171A,NS2B:L21F,NS2B:V59I,NS2B:K60R,NS2B:D63E,NS3:M13V,NS3:K15R,NS3:A120T,NS3:I140V,NS3:A160T,NS3:R186K,NS3:R248K,NS3:V273I,NS3:I333…	0
hDenV2_Brazil_ES-LACENES-321402852_2023	III	2II_F.1.1.2	2023	93.4	85	0	C:K9R,C:S101T,C:M104I,C:L108M,E:M6I,E:Q52H,E:E71A,E:R120T,E:V129I,E:H149N,E:T226I,E:N390S,E:I462V,E:T478S,E:I484V,NS1:S80T,NS1:I88V,NS1:T117A,NS1:S128L,NS1:Q131H,NS1:K174R,NS1:F178S,NS1:N222S,NS1:L247I,NS1:I264T,NS1:T265A,NS1:K272R,NS1:D281E,NS2A:V5I,NS2A:M136I,NS2A:I171A,NS2B:L21F,NS2B:V59I,NS2B:K60R,NS2B:D63E,NS3:M13V,NS3:K15R,NS3:A120T,NS3:I140V,NS3:A160T,NS3:R186K,NS3:R248K,NS3:V273I,NS3:I333…	0
hDenV2_Brazil_ES-LACENES-321600457_2024	III	2II_F.1.1.2	2024	93.1	84	0	C:K9R,C:S101T,C:M104I,C:L108M,E:M6I,E:Q52H,E:E71A,E:R120T,E:V129I,E:H149N,E:N390S,E:I462V,E:T478S,E:I484V,NS1:S80T,NS1:I88V,NS1:T117A,NS1:S128L,NS1:Q131H,NS1:K174R,NS1:F178S,NS1:N222S,NS1:L247I,NS1:I264T,NS1:T265A,NS1:K272R,NS1:D281E,NS2A:V5I,NS2A:M136I,NS2A:I171A,NS2B:L21F,NS2B:V59I,NS2B:K60R,NS2B:D63E,NS3:M13V,NS3:K15R,NS3:A120T,NS3:I140V,NS3:A160T,NS3:R186K,NS3:R248K,NS3:V273I,NS3:I333M,NS3:V3…	0
hDenV2_Brazil_ES-LACENES-321600473_2024	III	2II_F.1.1.2	2024	93.1	84	0	C:K9R,C:S101T,C:M104I,C:L108M,E:M6I,E:Q52H,E:E71A,E:R120T,E:V129I,E:H149N,E:N390S,E:I462V,E:T478S,E:I484V,NS1:S80T,NS1:I88V,NS1:T117A,NS1:S128L,NS1:Q131H,NS1:K174R,NS1:F178S,NS1:N222S,NS1:L247I,NS1:I264T,NS1:T265A,NS1:K272R,NS1:D281E,NS2A:V5I,NS2A:M136I,NS2A:I171A,NS2B:L21F,NS2B:V59I,NS2B:K60R,NS2B:D63E,NS3:M13V,NS3:K15R,NS3:A120T,NS3:I140V,NS3:A160T,NS3:R186K,NS3:R248K,NS3:V273I,NS3:I333M,NS3:V3…	0
hDenV2_Brazil_ES-LACENES-321604646_2024	III	2II_F.1.1.2	2024	93.1	84	0	C:K9R,C:S101T,C:M104I,C:L108M,E:M6I,E:Q52H,E:E71A,E:R120T,E:V129I,E:H149N,E:N390S,E:I462V,E:T478S,E:I484V,NS1:S80T,NS1:I88V,NS1:T117A,NS1:S128L,NS1:Q131H,NS1:K174R,NS1:F178S,NS1:N222S,NS1:L247I,NS1:I264T,NS1:T265A,NS1:K272R,NS1:D281E,NS2A:V5I,NS2A:M136I,NS2A:I171A,NS2B:L21F,NS2B:V59I,NS2B:K60R,NS2B:D63E,NS3:M13V,NS3:K15R,NS3:A120T,NS3:I140V,NS3:A160T,NS3:R186K,NS3:R248K,NS3:V273I,NS3:I333M,NS3:V3…	0
hDenV2_Brazil_ES-LACENES-321604242_2024	III	2II_F.1.1.2	2024	93.1	84	0	C:K9R,C:S101T,C:M104I,C:L108M,E:M6I,E:Q52H,E:E71A,E:R120T,E:V129I,E:H149N,E:N390S,E:I462V,E:T478S,E:I484V,NS1:S80T,NS1:I88V,NS1:T117A,NS1:S128L,NS1:Q131H,NS1:K174R,NS1:F178S,NS1:N222S,NS1:L247I,NS1:I264T,NS1:T265A,NS1:K272R,NS1:D281E,NS2A:V5I,NS2A:M136I,NS2A:I171A,NS2B:L21F,NS2B:V59I,NS2B:K60R,NS2B:D63E,NS3:M13V,NS3:K15R,NS3:A120T,NS3:I140V,NS3:A160T,NS3:R186K,NS3:R248K,NS3:V273I,NS3:I333M,NS3:V3…	0
hDenV2_Brazil_ES-LACENES-321519580_2024	III	2II_F.1.1.2	2024	91.2	84	0	C:K9R,C:S101T,C:M104I,C:L108M,E:M6I,E:Q52H,E:E71A,E:R120T,E:V129I,E:H149N,E:H158R,E:N390S,E:I462V,E:T478S,E:I484V,NS1:S80T,NS1:I88V,NS1:T117A,NS1:S128L,NS1:Q131H,NS1:K174R,NS1:F178S,NS1:N222S,NS1:L247I,NS1:I264T,NS1:T265A,NS1:K272R,NS1:D281E,NS2A:V5I,NS2A:M136I,NS2A:I171A,NS2B:V59I,NS2B:K60R,NS2B:D63E,NS3:M13V,NS3:K15R,NS3:A120T,NS3:I140V,NS3:A160T,NS3:R186K,NS3:R248K,NS3:V273I,NS3:I333M,NS3:V395…	0
hDenV2_Brazil_ES-LACENES-321521156_2024	III	2II_F.1.1.2	2024	91.7	83	0	C:K9R,C:S101T,C:M104I,C:L108M,E:M6I,E:Q52H,E:E71A,E:R120T,E:V129I,E:H149N,E:H158R,E:N390S,E:I462V,E:T478S,E:I484V,NS1:S80T,NS1:I88V,NS1:T117A,NS1:S128L,NS1:Q131H,NS1:K174R,NS1:F178S,NS1:N222S,NS1:L247I,NS1:I264T,NS1:T265A,NS1:K272R,NS1:D281E,NS2A:V5I,NS2A:M136I,NS2B:V59I,NS2B:K60R,NS2B:D63E,NS3:M13V,NS3:K15R,NS3:A120T,NS3:I140V,NS3:A160T,NS3:R186K,NS3:R248K,NS3:V273I,NS3:I333M,NS3:V395I,NS3:I461V…	0
hDenV2_Brazil_ES-LACENES-321567631_2024	III	2II_F.1.1.2	2024	89.3	83	0	C:K9R,C:S101T,C:M104I,C:L108M,E:M6I,E:Q52H,E:E71A,E:R120T,E:V129I,E:H149N,E:N390S,E:I462V,E:T478S,E:I484V,NS1:S80T,NS1:I88V,NS1:T117A,NS1:S128L,NS1:Q131H,NS1:K174R,NS1:F178S,NS1:N222S,NS1:L247I,NS1:I264T,NS1:T265A,NS1:K272R,NS1:D281E,NS2A:V5I,NS2A:V36I,NS2A:M136I,NS2A:I171A,NS2B:L21F,NS2B:V59I,NS2B:K60R,NS2B:D63E,NS3:A120T,NS3:I140V,NS3:A160T,NS3:R186K,NS3:R248K,NS3:V273I,NS3:I333M,NS3:D353E,NS3:…	0
hDenV2_Brazil_ES-LACENES-321557133_2024	III	2II_F.1.1.2	2024	92.1	85	0	C:K9R,C:S101T,C:M104I,C:L108M,E:M6I,E:Q52H,E:E71A,E:R120T,E:V129I,E:H149N,E:N390S,E:I462V,E:T478S,E:I484V,NS1:S80T,NS1:I88V,NS1:T117A,NS1:S128L,NS1:Q131H,NS1:K174R,NS1:F178S,NS1:N222S,NS1:L247I,NS1:I264T,NS1:T265A,NS1:K272R,NS1:D281E,NS2A:V5I,NS2A:M136I,NS2A:I171A,NS2B:L21F,NS2B:V59I,NS2B:K60R,NS2B:D63E,NS3:M13V,NS3:K15R,NS3:A120T,NS3:I140V,NS3:A160T,NS3:R186K,NS3:R248K,NS3:V273I,NS3:I333M,NS3:V3…	0
hDenV2_Brazil_ES-LACENMG-321443608_2023	III	2II_F.1.1.2	2023	88.7	80	0	C:K9R,C:S101T,C:M104I,C:L108M,E:M6I,E:I46M,E:Q52H,E:E71A,E:R120T,E:V129I,E:H149N,E:T226I,E:N390S,E:I462V,E:T478S,E:I484V,NS1:S80T,NS1:I88V,NS1:T117A,NS1:S128L,NS1:Q131H,NS1:K174R,NS1:F178S,NS1:N222S,NS1:L247I,NS1:I264T,NS1:T265A,NS1:K272R,NS1:D281E,NS2A:V5I,NS3:M13V,NS3:K15R,NS3:A120T,NS3:I140V,NS3:A160T,NS3:R186K,NS3:R248K,NS3:V273I,NS3:I333M,NS3:V395I,NS3:I461V,NS3:V567I,NS4A:D23N,NS4A:R76K,NS4…	0
hDenV2_Brazil_ES-LACENES-321558524_2024	III	2II_F.1.1.2	2024	93.1	87	0	C:K9R,C:S101T,C:M104I,C:L108M,E:M6I,E:Q52H,E:E71A,E:R120T,E:V129I,E:H149N,E:T226I,E:N390S,E:I462V,E:T478S,E:I484V,NS1:S80T,NS1:I88V,NS1:T117A,NS1:S128L,NS1:Q131H,NS1:K174R,NS1:F178S,NS1:N222S,NS1:L247I,NS1:I264T,NS1:T265A,NS1:K272R,NS1:D281E,NS2A:V5I,NS2A:M136I,NS2A:I171A,NS2B:L21F,NS2B:V59I,NS2B:K60R,NS2B:D63E,NS3:M13V,NS3:K15R,NS3:F46L,NS3:A120T,NS3:I140V,NS3:A160T,NS3:R186K,NS3:R248K,NS3:V273I…	0
hDenV2_Brazil_ES-LACENES-321609410_2024	III	2II_F.1.1.2	2024	92.5	85	0	C:K9R,C:S101T,C:M104I,C:L108M,E:M6I,E:Q52H,E:E71A,E:R120T,E:V129I,E:H149N,E:T226I,E:N390S,E:I462V,E:T478S,E:I484V,NS1:S80T,NS1:I88V,NS1:T117A,NS1:S128L,NS1:Q131H,NS1:K174R,NS1:F178S,NS1:N222S,NS1:L247I,NS1:P258T,NS1:I264T,NS1:T265A,NS1:K272R,NS1:D281E,NS2A:V5I,NS2A:M136I,NS2A:I171A,NS2B:L21F,NS2B:V59I,NS2B:D63E,NS3:M13V,NS3:K15R,NS3:A120T,NS3:I140V,NS3:A160T,NS3:R186K,NS3:R248K,NS3:V273I,NS3:I333…	0
hDenV2_Brazil_ES-LACENES-321554955_2024	III	2II_F.1.1.2	2024	93.2	86	0	C:K9R,C:S101T,C:M104I,C:L108M,E:M6I,E:Q52H,E:E71A,E:R120T,E:V129I,E:H149N,E:T226I,E:N390S,E:I462V,E:T478S,E:I484V,NS1:S80T,NS1:I88V,NS1:T117A,NS1:S128L,NS1:Q131H,NS1:K174R,NS1:F178S,NS1:N222S,NS1:S228P,NS1:L247I,NS1:I264T,NS1:T265A,NS1:K272R,NS1:D281E,NS2A:V5I,NS2A:M136I,NS2A:I171A,NS2B:L21F,NS2B:V59I,NS2B:K60R,NS2B:D63E,NS3:M13V,NS3:K15R,NS3:A120T,NS3:I140V,NS3:A160T,NS3:R186K,NS3:R248K,NS3:V273…	0
hDenV2_Brazil_ES-LACENES-321606746_2024	III	2II_F.1.1.2	2024	91.6	89	0	C:K9R,C:S101T,C:M104I,C:L108M,E:M6I,E:Q52H,E:E71A,E:R120T,E:V129I,E:G146E,E:H149N,E:N390S,E:I462V,E:T478S,E:I484V,NS1:S80T,NS1:I88V,NS1:T117A,NS1:S128L,NS1:Q131H,NS1:K174R,NS1:F178S,NS1:N222S,NS1:S228P,NS1:L247I,NS1:I264T,NS1:T265A,NS1:K272R,NS1:D281E,NS2A:V5I,NS2A:M136I,NS2A:K166R,NS2A:I171A,NS2B:L21F,NS2B:V59I,NS2B:K60R,NS2B:D63E,NS3:M13V,NS3:K15R,NS3:A120T,NS3:I140V,NS3:A160T,NS3:R186K,NS3:R24…	0
hDenV2_Brazil_ES-LACENES-321597848_2024	III	2II_F.1.1.2	2024	93.1	86	0	C:K9R,C:S101T,C:M104I,C:L108M,E:M6I,E:Q52H,E:E71A,E:R120T,E:V129I,E:H149N,E:T226I,E:N390S,E:I462V,E:T478S,E:I484V,NS1:S80T,NS1:I88V,NS1:T117A,NS1:S128L,NS1:Q131H,NS1:K174R,NS1:F178S,NS1:N222S,NS1:S228P,NS1:L247I,NS1:I264T,NS1:T265A,NS1:K272R,NS1:D281E,NS2A:V5I,NS2A:M136I,NS2A:I171A,NS2B:L21F,NS2B:V59I,NS2B:K60R,NS2B:D63E,NS3:M13V,NS3:K15R,NS3:A120T,NS3:I140V,NS3:A160T,NS3:R186K,NS3:R248K,NS3:V273…	0
hDenV2_Brazil_ES-LACENMG-321447894_2023	III	2II_F.1.1.2	2023	91.3	82	0	C:K9R,C:S101T,C:M104I,C:L108M,E:M6I,E:Q52H,E:E71A,E:R120T,E:V129I,E:H149N,E:T226I,E:N390S,E:I462V,E:T478S,E:I484V,NS1:S80T,NS1:I88V,NS1:T117A,NS1:S128L,NS1:Q131H,NS1:K174R,NS1:F178S,NS1:N222S,NS1:S228P,NS1:L247I,NS1:I264T,NS1:T265A,NS1:K272R,NS1:D281E,NS2A:V5I,NS2A:M136I,NS2A:I171A,NS3:M13V,NS3:K15R,NS3:A120T,NS3:I140V,NS3:A160T,NS3:R186K,NS3:R248K,NS3:V273I,NS3:I333M,NS3:V395I,NS3:I461V,NS3:V567…	0
hDenV2_Brazil_ES-LACENMG-321447852_2023	III	2II_F.1.1.2	2023	87.8	80	0	C:K9R,C:S101T,C:M104I,C:L108M,E:M6I,E:Q52H,E:E71A,E:R120T,E:V129I,E:H149N,E:T226I,E:N390S,E:I462V,E:T478S,E:I484V,NS1:S80T,NS1:I88V,NS1:T117A,NS1:S128L,NS1:Q131H,NS1:K174R,NS1:F178S,NS1:N222S,NS1:S228P,NS1:L247I,NS1:I264T,NS1:T265A,NS1:K272R,NS1:D281E,NS2A:V5I,NS3:M13V,NS3:K15R,NS3:A120T,NS3:I140V,NS3:A160T,NS3:R186K,NS3:R248K,NS3:V273I,NS3:I333M,NS3:V395I,NS3:I461V,NS3:V567I,NS4A:D23N,NS4A:R76K,…	0
hDenV2_Brazil_ES-LACENMG-321429427_2023	III	2II_F.1.1.2	2023	79.9	70	0	C:K9R,C:S101T,C:M104I,C:L108M,E:M6I,E:N390S,E:I462V,E:T478S,E:I484V,NS1:S80T,NS1:I88V,NS1:T117A,NS1:S128L,NS1:Q131H,NS1:K174R,NS1:F178S,NS1:N222S,NS1:S228P,NS1:L247I,NS1:I264T,NS1:T265A,NS1:K272R,NS1:D281E,NS2A:V5I,NS3:A120T,NS3:I140V,NS3:A160T,NS3:R186K,NS3:I333M,NS3:V395I,NS3:I461V,NS3:V567I,NS4A:D23N,NS4A:R76K,NS4A:I89V,NS4B:L13F,NS4B:A19T,NS4B:V48I,NS4B:F112L,NS4B:V115I,NS4B:T244A,NS5:I5T,NS5…	0
hDenV2_Brazil_ES-LACENES-321402546_2023	III	2II_F.1.1.2	2023	93.4	85	0	C:K9R,C:S101T,C:M104I,C:L108M,E:M6I,E:Q52H,E:E71A,E:R120T,E:V129I,E:H149N,E:T226I,E:N390S,E:I462V,E:T478S,E:I484V,NS1:S80T,NS1:I88V,NS1:T117A,NS1:S128L,NS1:Q131H,NS1:K174R,NS1:F178S,NS1:N222S,NS1:L247I,NS1:I264T,NS1:T265A,NS1:K272R,NS1:D281E,NS2A:V5I,NS2A:M136I,NS2A:I171A,NS2B:L21F,NS2B:V59I,NS2B:K60R,NS2B:D63E,NS3:M13V,NS3:K15R,NS3:A120T,NS3:I140V,NS3:A160T,NS3:R186K,NS3:R248K,NS3:V273I,NS3:I333…	0
hDenV2_Brazil_ES-LACENES-321742664_2025	IV	2II_F.1.1.2	2025	92.8	85	0	C:K9R,C:S101T,C:M104I,C:L108M,E:M6I,E:Q52H,E:E71A,E:R120T,E:V129I,E:H149N,E:T226I,E:N390S,E:I462V,E:T478S,E:I484V,NS1:S80T,NS1:I88V,NS1:T117A,NS1:S128L,NS1:Q131H,NS1:K174R,NS1:F178S,NS1:N222S,NS1:L247I,NS1:I264T,NS1:T265A,NS1:K272R,NS1:D281E,NS2A:V5I,NS2A:M136I,NS2A:I171A,NS2B:L21F,NS2B:V59I,NS2B:K60R,NS2B:D63E,NS3:M13V,NS3:K15R,NS3:A120T,NS3:I140V,NS3:A160T,NS3:R186K,NS3:R248K,NS3:V273I,NS3:I333…
hDenV2_Brazil_ES-LACENES-321742624_2025	IV	2II_F.1.1.2	2025	93.2	85	0	C:K9R,C:S101T,C:M104I,C:L108M,E:M6I,E:Q52H,E:E71A,E:R120T,E:V129I,E:H149N,E:T226I,E:N390S,E:I462V,E:T478S,E:I484V,NS1:S80T,NS1:I88V,NS1:T117A,NS1:S128L,NS1:Q131H,NS1:K174R,NS1:F178S,NS1:N222S,NS1:L247I,NS1:I264T,NS1:T265A,NS1:K272R,NS1:D281E,NS2A:V5I,NS2A:M136I,NS2A:I171A,NS2B:L21F,NS2B:V59I,NS2B:K60R,NS2B:D63E,NS3:M13V,NS3:K15R,NS3:A120T,NS3:I140V,NS3:A160T,NS3:R186K,NS3:R248K,NS3:V273I,NS3:I333…
hDenV2_Brazil_ES-LACENES-321742631_2025	IV	2II_F.1.1.2	2025	92.8	86	0	C:K9R,C:S101T,C:M104I,C:L108M,E:M6I,E:Q52H,E:E71A,E:R120T,E:V129I,E:H149N,E:T226I,E:N390S,E:I462V,E:T478S,E:I484V,NS1:S80T,NS1:I88V,NS1:T117A,NS1:S128L,NS1:Q131H,NS1:K174R,NS1:F178S,NS1:N222S,NS1:L247I,NS1:P258S,NS1:I264T,NS1:T265A,NS1:K272R,NS1:D281E,NS2A:V5I,NS2A:M136I,NS2A:I171A,NS2B:L21F,NS2B:V59I,NS2B:K60R,NS2B:D63E,NS3:M13V,NS3:K15R,NS3:A120T,NS3:I140V,NS3:A160T,NS3:R186K,NS3:R248K,NS3:V273…
hDenV2_Brazil_ES-LACENES-321589068_2024	IV	2II_F.1.1.2	2024	89.8	82	0	C:K9R,C:S101T,C:M104I,C:L108M,E:M6I,E:Q52H,E:E71A,E:R120T,E:V129I,E:H149N,E:T226I,E:N390S,E:I462V,E:T478S,E:I484V,NS1:S80T,NS1:I88V,NS1:T117A,NS1:S128L,NS1:Q131H,NS1:K174R,NS1:F178S,NS1:N222S,NS1:L247I,NS1:Y256N,NS1:I264T,NS1:T265A,NS1:K272R,NS1:D281E,NS2A:V5I,NS2A:M136I,NS2A:I171A,NS3:M13V,NS3:K15R,NS3:A120T,NS3:I140V,NS3:A160T,NS3:R186K,NS3:R248K,NS3:V273I,NS3:I333M,NS3:V395I,NS3:I461V,NS3:V567…
hDenV2_Brazil_ES-LACENES-321607804_2024	IV	2II_F.1.1.2	2024	93.1	86	0	C:K9R,C:S101T,C:M104I,C:L108M,E:M6I,E:Q52H,E:E71A,E:R120T,E:V129I,E:H149N,E:T226I,E:N390S,E:I462V,E:T478S,E:I484V,NS1:S80T,NS1:I88V,NS1:T117A,NS1:S128L,NS1:Q131H,NS1:K174R,NS1:F178S,NS1:N222S,NS1:L247I,NS1:Y256N,NS1:I264T,NS1:T265A,NS1:K272R,NS1:D281E,NS2A:V5I,NS2A:M136I,NS2A:I171A,NS2B:L21F,NS2B:V59I,NS2B:K60R,NS2B:D63E,NS3:M13V,NS3:K15R,NS3:A120T,NS3:I140V,NS3:A160T,NS3:R186K,NS3:R248K,NS3:V273…
hDenV2_Brazil_ES-LACENES-321609024_2024	IV	2II_F.1.1.2	2024	92.6	86	0	C:K9R,C:S101T,C:M104I,C:L108M,E:M6I,E:Q52H,E:E71A,E:R120T,E:V129I,E:G146E,E:H149N,E:N390S,E:I462V,E:T478S,E:I484V,NS1:S80T,NS1:I88V,NS1:T117A,NS1:S128L,NS1:Q131H,NS1:K174R,NS1:F178S,NS1:N222S,NS1:L247I,NS1:Y256N,NS1:I264T,NS1:T265A,NS1:K272R,NS1:D281E,NS2A:V5I,NS2A:M136I,NS2A:I171A,NS2B:L21F,NS2B:V59I,NS2B:K60R,NS2B:D63E,NS3:M13V,NS3:K15R,NS3:A120T,NS3:I140V,NS3:A160T,NS3:R186K,NS3:R248K,NS3:V273…
hDenV2_Brazil_ES-LACENES-321742629_2025	IV	2II_F.1.1.2	2025	90	83	0	C:K9R,C:S101T,C:M104I,C:L108M,E:M6I,E:Q52H,E:E71A,E:R120T,E:V129I,E:H149N,E:T226I,E:D329E,E:N390S,E:I462V,E:T478S,E:I484V,NS1:S80T,NS1:I88V,NS1:T117A,NS1:S128L,NS1:Q131H,NS1:K174R,NS1:F178S,NS1:N222S,NS1:L247I,NS1:I264T,NS1:T265A,NS1:K272R,NS1:D281E,NS2A:V5I,NS2A:I108F,NS2A:M136I,NS3:M13V,NS3:K15R,NS3:A120T,NS3:I140V,NS3:A160T,NS3:R186K,NS3:R248K,NS3:V273I,NS3:I333M,NS3:V395I,NS3:I461V,NS3:V567I,…
hDenV2_Brazil_ES-LACENES-321742642_2025	IV	2II_F.1.1.2	2025	93.2	95	0	C:K9R,C:S101T,C:A102T,C:M104I,C:L108M,E:M6I,E:Q52H,E:E71A,E:R120T,E:V129I,E:H149N,E:T226I,E:M297I,E:D329E,E:N390S,E:I462V,E:T478S,E:I484V,NS1:S80T,NS1:I88V,NS1:T117A,NS1:S128L,NS1:Q131H,NS1:K170R,NS1:K174R,NS1:F178S,NS1:N222S,NS1:L247I,NS1:I264T,NS1:T265A,NS1:K272R,NS1:D281E,NS2A:V5I,NS2A:L34S,NS2A:M59I,NS2A:M136I,NS2A:V137I,NS2A:A151T,NS2A:I171A,NS2B:L21F,NS2B:V59I,NS2B:K60R,NS2B:D63E,NS3:M13V,N…
hDenV2_Brazil_ES-LACENES-321562790_2024	IV	2II_F.1.1.2	2024	92.8	85	0	C:K9R,C:S101T,C:M104I,C:L108M,E:M6I,E:Q52H,E:E71A,E:R120T,E:V129I,E:H149N,E:T226I,E:N390S,E:I462V,E:T478S,E:I484V,NS1:S80T,NS1:I88V,NS1:T117A,NS1:S128L,NS1:Q131H,NS1:K174R,NS1:F178S,NS1:N222S,NS1:L247I,NS1:I264T,NS1:T265A,NS1:K272R,NS1:D281E,NS2A:V5I,NS2A:V58I,NS2A:M136I,NS2A:I171A,NS2B:L21F,NS2B:V59I,NS2B:K60R,NS2B:D63E,NS3:M13V,NS3:K15R,NS3:A120T,NS3:I140V,NS3:A160T,NS3:R186K,NS3:R248K,NS3:V273…
hDenV2_Brazil_ES-LACENES-321619134_2024	IV	2II_F.1.1.2	2024	90.3	88	0	C:K9R,C:S101T,C:M104I,C:L108M,E:M6I,E:Q52H,E:E71A,E:R120T,E:V129I,E:H149N,E:H158Y,E:T226I,E:N390S,E:L458F,E:I462V,E:T478S,E:I484V,NS1:S80T,NS1:I88V,NS1:T117A,NS1:M123I,NS1:L124F,NS1:S128L,NS1:Q131H,NS1:K174R,NS1:F178S,NS1:N222S,NS1:L247I,NS1:I264T,NS1:T265A,NS1:K272R,NS1:D281E,NS2A:V5I,NS2A:M136I,NS2B:V59I,NS2B:K60R,NS2B:D63E,NS3:M13V,NS3:K15R,NS3:A120T,NS3:I140V,NS3:A160T,NS3:R186K,NS3:R248K,NS3…
hDenV2_Brazil_ES-LACENES-321618512_2024	IV	2II_F.1.1.2	2024	92.8	89	0	C:K9R,C:S101T,C:M104I,C:L108M,E:M6I,E:Q52H,E:E71A,E:R120T,E:V129I,E:H149N,E:T226I,E:N390S,E:L458F,E:I462V,E:T478S,E:I484V,NS1:S80T,NS1:I88V,NS1:T117A,NS1:M123I,NS1:L124F,NS1:S128L,NS1:Q131H,NS1:K174R,NS1:F178S,NS1:N222S,NS1:L247I,NS1:I264T,NS1:T265A,NS1:K272R,NS1:D281E,NS2A:V5I,NS2A:M136I,NS2A:I171A,NS2B:L21F,NS2B:V59I,NS2B:K60R,NS2B:D63E,NS3:M13V,NS3:K15R,NS3:A120T,NS3:I140V,NS3:A160T,NS3:R186K,…
hDenV2_Brazil_ES-LACENES-321592033_2024	IV	2II_F.1.1.2	2024	92.5	84	0	C:K9R,C:S101T,C:M104I,C:L108M,E:M6I,E:Q52H,E:E71A,E:R120T,E:V129I,E:H149N,E:T226I,E:N390S,E:L458F,E:I462V,E:T478S,E:I484V,NS1:S80T,NS1:I88V,NS1:T117A,NS1:M123I,NS1:S128L,NS1:Q131H,NS1:K174R,NS1:F178S,NS1:N222S,NS1:L247I,NS1:I264T,NS1:T265A,NS1:K272R,NS1:D281E,NS2A:V5I,NS2A:M136I,NS2A:I171A,NS2B:L21F,NS2B:D63E,NS3:M13V,NS3:K15R,NS3:A120T,NS3:I140V,NS3:A160T,NS3:R186K,NS3:V273I,NS3:I333M,NS3:V395I,…
hDenV2_Brazil_ES-LACENES-321708627_2024	IV	2II_F.1.1.2	2024	89.9	86	0	C:K9R,C:S101T,C:M104I,C:L108M,E:M6I,E:Q52H,E:E71A,E:G112A,E:R120T,E:V129I,E:H149N,E:V347I,E:N390S,E:L458F,E:I462V,E:T478S,E:I484V,NS1:S80T,NS1:I88V,NS1:T117A,NS1:M123I,NS1:S128L,NS1:Q131H,NS1:K174R,NS1:F178S,NS1:N222S,NS1:L247I,NS1:I264T,NS1:T265A,NS1:K272R,NS1:D281K,NS2A:V5I,NS2A:M136I,NS2B:V59I,NS2B:K60R,NS2B:D63E,NS3:M13V,NS3:K15R,NS3:A120T,NS3:I140V,NS3:A160T,NS3:R186K,NS3:R248K,NS3:V273I,NS3…
hDenV2_Brazil_ES-LACENES-321742608_2025	IV	2II_F.1.1.2	2025	92.8	89	0	C:K9R,C:S101T,C:M104I,C:L108M,E:M6I,E:Q52H,E:E71A,E:G112A,E:R120T,E:V129I,E:H149N,E:T226I,E:N390S,E:L458F,E:I462V,E:T478S,E:I484V,NS1:P73S,NS1:S80T,NS1:I88V,NS1:T117A,NS1:M123I,NS1:S128L,NS1:Q131H,NS1:K174R,NS1:F178S,NS1:N222S,NS1:L247I,NS1:I264T,NS1:T265A,NS1:K272R,NS1:D281K,NS2A:V5I,NS2A:M136I,NS2A:I171A,NS2B:L21F,NS2B:V59I,NS2B:K60R,NS2B:D63E,NS3:M13V,NS3:K15R,NS3:A120T,NS3:I140V,NS3:A160T,NS3…
hDenV2_Brazil_ES-LACENES-321607525_2024	IV	2II_F.1.1.2	2024	91.4	84	0	C:K9R,C:S101T,C:M104I,C:L108M,E:M6I,E:Q52H,E:E71A,E:R120T,E:V129I,E:H149N,E:N390S,E:I462V,E:T478S,E:I484V,NS1:S80T,NS1:I88V,NS1:M89T,NS1:T117A,NS1:S128L,NS1:Q131H,NS1:K174R,NS1:F178S,NS1:N222S,NS1:L247I,NS1:I264T,NS1:T265A,NS1:K272R,NS1:D281E,NS2A:V5I,NS2A:M136I,NS2A:I171A,NS2B:V59I,NS2B:K60R,NS2B:D63E,NS3:M13V,NS3:K15R,NS3:V95I,NS3:A120T,NS3:I140V,NS3:A160T,NS3:R186K,NS3:R248K,NS3:V273I,NS3:I333…
hDenV2_Brazil_ES-LACENES-321742669_2025	IV	2II_F.1.1.2	2025	93.1	88	0	C:K9R,C:S101T,C:M104I,C:L108M,E:M6I,E:Q52H,E:E71A,E:R120T,E:V129I,E:H149N,E:T226I,E:N390S,E:I462V,E:T478S,E:I484V,NS1:S80T,NS1:I88V,NS1:T117A,NS1:S128L,NS1:Q131H,NS1:K174R,NS1:F178S,NS1:N222S,NS1:L247I,NS1:I264T,NS1:T265A,NS1:K272R,NS1:D281E,NS2A:V5I,NS2A:M136I,NS2A:I171A,NS2B:L21F,NS2B:V59I,NS2B:K60R,NS2B:D63E,NS3:M13V,NS3:K15R,NS3:A120T,NS3:I140V,NS3:A160T,NS3:R186K,NS3:R248K,NS3:V273I,NS3:I333…
hDenV2_Brazil_ES-LACENES-321742379_2025	IV	2II_F.1.1.2	2025	93.1	87	0	C:K9R,C:S101T,C:M104I,C:L108M,E:M6I,E:Q52H,E:E71A,E:R120T,E:V129I,E:H149N,E:T226I,E:N390S,E:I462V,E:T478S,E:I484V,NS1:S80T,NS1:I88V,NS1:T117A,NS1:S128L,NS1:Q131H,NS1:K174R,NS1:F178S,NS1:N222S,NS1:L247I,NS1:I264T,NS1:T265A,NS1:K272R,NS1:D281E,NS2A:V5I,NS2A:M136I,NS2A:I171A,NS2B:L21F,NS2B:V59I,NS2B:K60R,NS2B:D63E,NS3:M13V,NS3:K15R,NS3:A120T,NS3:I140V,NS3:A160T,NS3:R186K,NS3:R248K,NS3:V273I,NS3:I333…
hDenV2_Brazil_ES-LACENES-321708634_2024	IV	2II_F.1.1.2	2024	92.4	86	0	C:K9R,C:S101T,C:M104I,C:L108M,E:M6I,E:Q52H,E:E71A,E:R120T,E:V129I,E:H149N,E:N390S,E:I462V,E:T478S,E:I484V,NS1:S80T,NS1:I88V,NS1:T117A,NS1:S128L,NS1:Q131H,NS1:K174R,NS1:F178S,NS1:N222S,NS1:L247I,NS1:I264T,NS1:T265A,NS1:K272R,NS1:D281E,NS2A:V5I,NS2A:M136I,NS2A:I171A,NS2B:L21F,NS2B:V59I,NS2B:K60R,NS2B:D63E,NS3:M13V,NS3:K15R,NS3:A120T,NS3:I140V,NS3:A160T,NS3:R186K,NS3:R248K,NS3:V273I,NS3:I333M,NS3:V3…
hDenV2_Brazil_ES-LACENES-321742633_2025	IV	2II_F.1.1.2	2025	93.2	86	0	C:K9R,C:S101T,C:M104I,C:L108M,E:M6I,E:Q52H,E:E71A,E:R120T,E:V129I,E:H149N,E:T226I,E:N390S,E:I462V,E:T478S,E:I484V,NS1:S80T,NS1:I88V,NS1:T117A,NS1:S128L,NS1:Q131H,NS1:K174R,NS1:F178S,NS1:N222S,NS1:L247I,NS1:I264T,NS1:T265A,NS1:K272R,NS1:D281E,NS2A:V5I,NS2A:M136I,NS2A:I171A,NS2B:L21F,NS2B:V59I,NS2B:K60R,NS2B:D63E,NS3:M13V,NS3:K15R,NS3:A120T,NS3:I140V,NS3:A160T,NS3:R186K,NS3:R248K,NS3:V273I,NS3:I333…
hDenV2_Brazil_ES-LACENES-321646141_2024	IV	2II_F.1.1.2	2024	90.8	83	0	C:K9R,C:S101T,C:M104I,C:L108M,E:M6I,E:Q52H,E:E71A,E:R120T,E:V129I,E:H149N,E:N390S,E:I462V,E:T478S,E:I484V,NS1:S80T,NS1:I88V,NS1:T117A,NS1:S128L,NS1:Q131H,NS1:K174R,NS1:F178S,NS1:N222S,NS1:L247I,NS1:I264T,NS1:T265A,NS1:K272R,NS1:D281E,NS2A:V5I,NS2A:M136I,NS2B:V59I,NS2B:K60R,NS2B:D63E,NS3:M13V,NS3:K15R,NS3:A120T,NS3:I140V,NS3:A160T,NS3:R186K,NS3:R248K,NS3:V273I,NS3:I333M,NS3:V395I,NS3:I461V,NS3:V56…
hDenV2_Brazil_ES-LACENES-321742617_2025	IV	2II_F.1.1.2	2025	93.2	86	0	C:K9R,C:S101T,C:M104I,C:L108M,E:M6I,E:Q52H,E:E71A,E:R120T,E:V129I,E:H149N,E:T226I,E:N390S,E:I462V,E:T478S,E:I484V,NS1:S80T,NS1:I88V,NS1:T117A,NS1:S128L,NS1:Q131H,NS1:K174R,NS1:F178S,NS1:N222S,NS1:L247I,NS1:I264T,NS1:T265A,NS1:K272R,NS1:D281E,NS2A:V5I,NS2A:M136I,NS2A:I171A,NS2B:L21F,NS2B:V59I,NS2B:K60R,NS2B:D63E,NS3:M13V,NS3:K15R,NS3:A120T,NS3:I140V,NS3:A160T,NS3:R186K,NS3:R248K,NS3:V273I,NS3:I333…
hDenV2_Brazil_ES-LACENES-321742613_2025	IV	2II_F.1.1.2	2025	93.2	86	0	C:K9R,C:S101T,C:M104I,C:L108M,E:M6I,E:Q52H,E:E71A,E:R120T,E:V129I,E:H149N,E:T226I,E:N390S,E:I462V,E:T478S,E:I484V,NS1:S80T,NS1:I88V,NS1:T117A,NS1:S128L,NS1:Q131H,NS1:K174R,NS1:F178S,NS1:N222S,NS1:L247I,NS1:I264T,NS1:T265A,NS1:K272R,NS1:D281E,NS2A:V5I,NS2A:M136I,NS2A:I171A,NS2B:L21F,NS2B:V59I,NS2B:K60R,NS2B:D63E,NS3:M13V,NS3:K15R,NS3:A120T,NS3:I140V,NS3:A160T,NS3:R186K,NS3:R248K,NS3:V273I,NS3:I333…
hDenV2_Brazil_ES-LACENES-321683959_2025	IV	2II_F.1.1.2	2025	92.7	86	0	C:K9R,C:S101T,C:M104I,C:L108M,E:M6I,E:Q52H,E:E71A,E:R120T,E:V129I,E:H149N,E:T226I,E:N390S,E:I462V,E:T478S,E:I484V,NS1:S80T,NS1:I88V,NS1:T117A,NS1:S128L,NS1:Q131H,NS1:K174R,NS1:F178S,NS1:N222S,NS1:L247I,NS1:I264T,NS1:T265A,NS1:K272R,NS1:D281E,NS2A:V5I,NS2A:M136I,NS2A:I171A,NS2B:L21F,NS2B:V59I,NS2B:K60R,NS2B:D63E,NS3:M13V,NS3:K15R,NS3:A120T,NS3:I140V,NS3:A160T,NS3:R186K,NS3:R248K,NS3:V273I,NS3:I333…
hDenV2_Brazil_ES-LACENES-321742625_2025	IV	2II_F.1.1.2	2025	93.1	89	0	C:K9R,C:S101T,C:M104I,C:L108M,E:M6I,E:Q52H,E:E71A,E:R120T,E:V129I,E:H149N,E:T226I,E:N390S,E:I462V,E:T478S,E:I484V,NS1:S80T,NS1:I88V,NS1:K116R,NS1:T117A,NS1:S128L,NS1:Q131H,NS1:K174R,NS1:F178S,NS1:N222S,NS1:L247I,NS1:I264T,NS1:T265A,NS1:K272R,NS1:D281E,NS2A:V5I,NS2A:M136I,NS2A:I171A,NS2B:L21F,NS2B:V59I,NS2B:K60R,NS2B:D63E,NS3:M13V,NS3:K15R,NS3:A120T,NS3:I140V,NS3:A160T,NS3:R186K,NS3:R248K,NS3:A249…
hDenV2_Brazil_ES-LACENES-321742614_2025	IV	2II_F.1.1.2	2025	89.2	81	0	C:K9R,C:S101T,C:M104I,C:L108M,E:M6I,E:Q52H,E:E71A,E:R120T,E:V129I,E:H149N,E:T226I,E:N390S,E:I462V,E:T478S,E:I484V,NS1:S80T,NS1:I88V,NS1:T117A,NS1:S128L,NS1:Q131H,NS1:K174R,NS1:F178S,NS1:N222S,NS1:L247I,NS1:I264T,NS1:T265A,NS1:K272R,NS1:D281E,NS2A:V5I,NS2A:M136I,NS3:M13V,NS3:K15R,NS3:A120T,NS3:I140V,NS3:A160T,NS3:R186K,NS3:R248K,NS3:V273I,NS3:I333M,NS3:V395I,NS3:I461V,NS3:V567I,NS4A:D23N,NS4A:R76K…
hDenV2_Brazil_ES-LACENES-321602853_2024	IV	2II_F.1.1.2	2024	91.3	85	0	C:K9R,C:S101T,C:M104I,C:L108M,E:M6I,E:Q52H,E:E71A,E:R120T,E:V129I,E:H149N,E:N390S,E:I462V,E:T478S,E:I484V,NS1:S80T,NS1:I88V,NS1:T117A,NS1:S128L,NS1:Q131H,NS1:K174R,NS1:F178S,NS1:N222S,NS1:L247I,NS1:I264T,NS1:T265A,NS1:K272R,NS1:D281E,NS2A:V5I,NS2A:M136I,NS2A:I171A,NS2B:L21F,NS2B:V59I,NS2B:K60R,NS2B:D63E,NS3:M13V,NS3:K15R,NS3:A120T,NS3:I140V,NS3:A160T,NS3:R186K,NS3:R248K,NS3:V273I,NS3:I333M,NS3:V3…
hDenV2_Brazil_ES-LACENES-321554445_2024	IV	2II_F.1.1.2	2024	93.2	85	0	C:K9R,C:S101T,C:M104I,C:L108M,E:M6I,E:Q52H,E:E71A,E:R120T,E:V129I,E:H149N,E:T226I,E:N390S,E:I462V,E:T478S,E:I484V,NS1:S80T,NS1:I88V,NS1:T117A,NS1:S128L,NS1:Q131H,NS1:K174R,NS1:F178S,NS1:N222S,NS1:L247I,NS1:I264T,NS1:T265A,NS1:K272R,NS1:D281E,NS2A:V5I,NS2A:M136I,NS2A:I171A,NS2B:L21F,NS2B:V59I,NS2B:K60R,NS2B:D63E,NS3:M13V,NS3:K15R,NS3:A120T,NS3:I140V,NS3:A160T,NS3:R186K,NS3:R248K,NS3:V273I,NS3:I333…
hDenV2_Brazil_ES-LACENES-321533352_2024	IV	2II_F.1.1.2	2024	88.6	85	0	C:K9R,C:S101T,C:M104I,C:L108M,E:M6I,E:Q52H,E:E71A,E:R120T,E:V129I,E:H149N,E:H158R,E:N390S,E:I462V,E:T478S,E:I484V,NS1:S80T,NS1:I88V,NS1:T117A,NS1:S128L,NS1:Q131H,NS1:K174R,NS1:F178S,NS1:N222S,NS1:L247I,NS1:I264T,NS1:T265A,NS1:K272R,NS1:D281E,NS2A:V5I,NS2A:M136I,NS2A:I171A,NS2B:V59I,NS2B:K60R,NS2B:D63E,NS3:M13V,NS3:K15R,NS3:A120T,NS3:I140V,NS3:A160T,NS3:N175S,NS3:R186K,NS3:R248K,NS3:V273I,NS3:I333…
hDenV2_Brazil_ES-LACENES-321598140_2024	IV	2II_F.1.1.2	2024	93.1	85	0	C:K9R,C:S101T,C:M104I,C:L108M,E:M6I,E:Q52H,E:E71A,E:R120T,E:V129I,E:H149N,E:N390S,E:I462V,E:T478S,E:I484V,NS1:S80T,NS1:I88V,NS1:T117A,NS1:S128L,NS1:Q131H,NS1:K174R,NS1:F178S,NS1:N222S,NS1:L247I,NS1:I264T,NS1:T265A,NS1:K272R,NS1:D281E,NS2A:V5I,NS2A:M136I,NS2A:I171A,NS2B:L21F,NS2B:V59I,NS2B:K60R,NS2B:D63E,NS3:M13V,NS3:K15R,NS3:A120T,NS3:I140V,NS3:A160T,NS3:R186K,NS3:R248K,NS3:V273I,NS3:I333M,NS3:V3…
hDenV2_Brazil_ES-LACENES-321609172_2024	IV	2II_F.1.1.2	2024	93.1	85	0	C:K9R,C:S101T,C:M104I,C:L108M,E:M6I,E:Q52H,E:E71A,E:R120T,E:V129I,E:H149N,E:N390S,E:I462V,E:T478S,E:I484V,NS1:S80T,NS1:I88V,NS1:T117A,NS1:S128L,NS1:Q131H,NS1:K174R,NS1:F178S,NS1:N222S,NS1:L247I,NS1:I264T,NS1:T265A,NS1:K272R,NS1:D281E,NS2A:V5I,NS2A:M136I,NS2A:I171A,NS2B:L21F,NS2B:V59I,NS2B:K60R,NS2B:D63E,NS3:M13V,NS3:K15R,NS3:A120T,NS3:I140V,NS3:A160T,NS3:R186K,NS3:R248K,NS3:V273I,NS3:I333M,NS3:V3…
hDenV2_Brazil_ES-LACENES-321595026_2024	IV	2II_F.1.1.2	2024	92.7	86	0	C:K9R,C:S101T,C:M104I,C:L108M,E:M6I,E:Q52H,E:E71A,E:R120T,E:V129I,E:H149N,E:N390S,E:I462V,E:T478S,E:I484V,NS1:S80T,NS1:I88V,NS1:T117A,NS1:S128L,NS1:Q131H,NS1:K174R,NS1:F178S,NS1:N222S,NS1:L247I,NS1:I264T,NS1:T265A,NS1:K272R,NS1:D281E,NS2A:V5I,NS2A:M136I,NS2A:I171A,NS2B:L21F,NS2B:V59I,NS2B:K60R,NS2B:D63E,NS3:M13V,NS3:K15R,NS3:A120T,NS3:I140V,NS3:A160T,NS3:R186K,NS3:R248K,NS3:V273I,NS3:I333M,NS3:V3…

## Sheet: C
C protein · AA substitutions and deletions — Espírito Santo sequences
Sequence	Genotype-lineage	Year	Coverage (%)	C substitutions	C deletions	Total AA subs (genome)
hDenV2_Brazil_ES-LACENES-200333000386_2020	2III_C.1.1	2020	93.1	K9R, N10S, S101T, M104V, I106V, V112A		94
hDenV2_Brazil_ES-LACENES-200403000147_2020	2III_C.1.1	2020	93.1	K9R, N10S, S101T, M104V, I106V, V112A		97
DENV2-IMT-L2BC49_Brazil-ES_AmAsia_2024	2III_C.1.1	2024	90.8	K9R, N10S, S101T, M104V, I106V, V112A		84
hDenV2_Brazil_ES-LACENES-321487008_2024	2III_C.1.1	2024	93.1	K9R, N10S, S101T, M104V, I106V, V112A		95
hDenV2_Brazil_ES-LACENES-321569601_2024	2III_C.1.1	2024	90	K9R, N10S, S101T, M104V, I106V, V112A		89
hDenV2_Brazil_ES-LACENES-321584125_2024	2III_C.1.1	2024	93.1	K9R, N10S, S101T, M104V, I106V, V112A		95
hDenV2_Brazil_ES-LACENES-321584976_2024	2III_C.1.1	2024	89.1	K9R, N10S, S101T, M104V, I106V, V112A		93
hDenV2_Brazil_ES-LACENES-321591300_2024	2III_C.1.1	2024	93.1	K9R, N10S, S101T, M104V, I106V, V112A		97
hDenV2_Brazil_ES-LACENES-321651829_2024	2III_C.1.1	2024	92.9	K9R, N10S, S101T, M104V, I106V, V112A		96
hDenV2_Brazil_ES-LACENES-321683977_2024	2III_C.1.1	2024	93.1	K9R, N10S, S101T, M104V, I106V, V112A		97
hDenV2_Brazil_ES-LACENES-321708638_2025	2III_C.1.1	2025	93.1	K9R, N10S, S101T, M104V, I106V, V112A		100
hDenV2_Brazil_ES-LACENES-321735966_2025	2III_C.1.1	2025	91.8	K9R, N10S, S101T, M104V, I106V, V112A		95
hDenV2_Brazil_ES-LACENES-321742616_2025	2III_C.1.1	2025	93.1	K9R, N10S, S101T, M104V, I106V, V112A		97
hDenV2_Brazil_ES-LACENES-321402546_2023	2II_F.1.1.2	2023	93.4	K9R, S101T, M104I, L108M		85
hDenV2_Brazil_ES-LACENES-321402852_2023	2II_F.1.1.2	2023	93.4	K9R, S101T, M104I, L108M		85
hDenV2_Brazil_ES-LACENES-321404668_2023	2II_F.1.1.2	2023	93.4	K9R, S101T, M104I, L108M		85
hDenV2_Brazil_ES-LACENMG-321429427_2023	2II_F.1.1.2	2023	79.9	K9R, S101T, M104I, L108M		70
hDenV2_Brazil_ES-LACENMG-321443608_2023	2II_F.1.1.2	2023	88.7	K9R, S101T, M104I, L108M		80
hDenV2_Brazil_ES-LACENMG-321447852_2023	2II_F.1.1.2	2023	87.8	K9R, S101T, M104I, L108M		80
hDenV2_Brazil_ES-LACENMG-321447894_2023	2II_F.1.1.2	2023	91.3	K9R, S101T, M104I, L108M		82
DENV2-IMT-BC25_Brazil-ES_Cosmopolita_2024	2II_F.1.1.2	2024	76.9	K9R, S101T, M104I, L108M		69
hDenV2_Brazil_ES-LACENES-321484724_2024	2II_F.1.1.2	2024	89.5	K9R, S101T, M104I, L108M		85
hDenV2_Brazil_ES-LACENES-321488242_2024	2II_F.1.1.2	2024	89.8	K9R, S101T, M104I, L108M		85
hDenV2_Brazil_ES-LACENES-321488780_2024	2II_F.1.1.2	2024	89.6	K9R, S101T, M104I, L108M		82
hDenV2_Brazil_ES-LACENES-321492118_2024	2II_F.1.1.2	2024	90.5	K9R, S101T, M104I, L108M		85
hDenV2_Brazil_ES-LACENES-321519580_2024	2II_F.1.1.2	2024	91.2	K9R, S101T, M104I, L108M		84
hDenV2_Brazil_ES-LACENES-321521156_2024	2II_F.1.1.2	2024	91.7	K9R, S101T, M104I, L108M		83
hDenV2_Brazil_ES-LACENES-321521356_2024	2II_F.1.1.2	2024	93	K9R, S101T, M104I, L108M		88
hDenV2_Brazil_ES-LACENES-321533352_2024	2II_F.1.1.2	2024	88.6	K9R, S101T, M104I, L108M		85
hDenV2_Brazil_ES-LACENES-321538944_2024	2II_F.1.1.2	2024	89.3	K9R, S101T, M104I, L108M		84
hDenV2_Brazil_ES-LACENES-321540541_2024	2II_F.1.1.2	2024	92.2	K9R, S101T, M104I, L108M		86
hDenV2_Brazil_ES-LACENES-321549555_2024	2II_F.1.1.2	2024	89.3	K9R, S101T, M104I, L108M		83
hDenV2_Brazil_ES-LACENES-321549929_2024	2II_F.1.1.2	2024	93	K9R, S101T, M104I, L108M		86
hDenV2_Brazil_ES-LACENES-321554445_2024	2II_F.1.1.2	2024	93.2	K9R, S101T, M104I, L108M		85
hDenV2_Brazil_ES-LACENES-321554955_2024	2II_F.1.1.2	2024	93.2	K9R, S101T, M104I, L108M		86
hDenV2_Brazil_ES-LACENES-321557133_2024	2II_F.1.1.2	2024	92.1	K9R, S101T, M104I, L108M		85
hDenV2_Brazil_ES-LACENES-321557226_2024	2II_F.1.1.2	2024	93.2	K9R, S101T, M104I, L108M		87
hDenV2_Brazil_ES-LACENES-321558524_2024	2II_F.1.1.2	2024	93.1	K9R, S101T, M104I, L108M		87
hDenV2_Brazil_ES-LACENES-321560477_2024	2II_F.1.1.2	2024	90.6	K9R, S101T, M104I, I106V, L108M		85
hDenV2_Brazil_ES-LACENES-321562790_2024	2II_F.1.1.2	2024	92.8	K9R, S101T, M104I, L108M		85
hDenV2_Brazil_ES-LACENES-321567631_2024	2II_F.1.1.2	2024	89.3	K9R, S101T, M104I, L108M		83
hDenV2_Brazil_ES-LACENES-321568829_2024	2II_F.1.1.2	2024	89.3	K9R, S101T, M104I, L108M		81
hDenV2_Brazil_ES-LACENES-321575472_2024	2II_F.1.1.2	2024	92.1	K9R, S101T, M104I, L108M		81
hDenV2_Brazil_ES-LACENES-321576189_2024	2II_F.1.1.2	2024	90.7	K9R, S101T, M104I, L108M		84
hDenV2_Brazil_ES-LACENES-321589068_2024	2II_F.1.1.2	2024	89.8	K9R, S101T, M104I, L108M		82
hDenV2_Brazil_ES-LACENES-321592033_2024	2II_F.1.1.2	2024	92.5	K9R, S101T, M104I, L108M		84
hDenV2_Brazil_ES-LACENES-321595026_2024	2II_F.1.1.2	2024	92.7	K9R, S101T, M104I, L108M		86
hDenV2_Brazil_ES-LACENES-321595922_2024	2II_F.1.1.2	2024	91	K9R, S101T, M104I, L108M		86
hDenV2_Brazil_ES-LACENES-321597692_2024	2II_F.1.1.2	2024	93.1	K9R, S101T, M104I, L108M		84
hDenV2_Brazil_ES-LACENES-321597848_2024	2II_F.1.1.2	2024	93.1	K9R, S101T, M104I, L108M		86
hDenV2_Brazil_ES-LACENES-321598140_2024	2II_F.1.1.2	2024	93.1	K9R, S101T, M104I, L108M		85
hDenV2_Brazil_ES-LACENES-321599927_2024	2II_F.1.1.2	2024	92.5	K9R, S101T, M104I, L108M		85
hDenV2_Brazil_ES-LACENES-321600457_2024	2II_F.1.1.2	2024	93.1	K9R, S101T, M104I, L108M		84
hDenV2_Brazil_ES-LACENES-321600473_2024	2II_F.1.1.2	2024	93.1	K9R, S101T, M104I, L108M		84
hDenV2_Brazil_ES-LACENES-321602408_2024	2II_F.1.1.2	2024	92.3	K9R, S101T, M104I, L108M		87
hDenV2_Brazil_ES-LACENES-321602853_2024	2II_F.1.1.2	2024	91.3	K9R, S101T, M104I, L108M		85
hDenV2_Brazil_ES-LACENES-321604242_2024	2II_F.1.1.2	2024	93.1	K9R, S101T, M104I, L108M		84
hDenV2_Brazil_ES-LACENES-321604646_2024	2II_F.1.1.2	2024	93.1	K9R, S101T, M104I, L108M		84
hDenV2_Brazil_ES-LACENES-321605402_2024	2II_F.1.1.2	2024	92.8	K9R, S101T, M104I, L108M		87
hDenV2_Brazil_ES-LACENES-321605927_2024	2II_F.1.1.2	2024	92.2	K9R, S101T, M104I, L108M		87
hDenV2_Brazil_ES-LACENES-321606746_2024	2II_F.1.1.2	2024	91.6	K9R, S101T, M104I, L108M		89
hDenV2_Brazil_ES-LACENES-321607127_2024	2II_F.1.1.2	2024	92.8	K9R, S101T, M104I, L108M		86
hDenV2_Brazil_ES-LACENES-321607525_2024	2II_F.1.1.2	2024	91.4	K9R, S101T, M104I, L108M		84
hDenV2_Brazil_ES-LACENES-321607804_2024	2II_F.1.1.2	2024	93.1	K9R, S101T, M104I, L108M		86
hDenV2_Brazil_ES-LACENES-321609024_2024	2II_F.1.1.2	2024	92.6	K9R, S101T, M104I, L108M		86
hDenV2_Brazil_ES-LACENES-321609172_2024	2II_F.1.1.2	2024	93.1	K9R, S101T, M104I, L108M		85
hDenV2_Brazil_ES-LACENES-321609410_2024	2II_F.1.1.2	2024	92.5	K9R, S101T, M104I, L108M		85
hDenV2_Brazil_ES-LACENES-321610961_2024	2II_F.1.1.2	2024	90.7	K9R, S101T, M104I, L108M		89
hDenV2_Brazil_ES-LACENES-321618512_2024	2II_F.1.1.2	2024	92.8	K9R, S101T, M104I, L108M		89
hDenV2_Brazil_ES-LACENES-321618552_2024	2II_F.1.1.2	2024	90.4	K9R, S101T, M104I, L108M		87
hDenV2_Brazil_ES-LACENES-321619134_2024	2II_F.1.1.2	2024	90.3	K9R, S101T, M104I, L108M		88
hDenV2_Brazil_ES-LACENES-321639466_2024	2II_F.1.1.2	2024	90.6	K9R, S101T, M104I, L108M		85
hDenV2_Brazil_ES-LACENES-321646141_2024	2II_F.1.1.2	2024	90.8	K9R, S101T, M104I, L108M		83
hDenV2_Brazil_ES-LACENES-321708627_2024	2II_F.1.1.2	2024	89.9	K9R, S101T, M104I, L108M		86
hDenV2_Brazil_ES-LACENES-321708634_2024	2II_F.1.1.2	2024	92.4	K9R, S101T, M104I, L108M		86
hDenV2_Brazil_ES-LACENMG-321477877_2024	2II_F.1.1.2	2024	90.7	K9R, S101T, M104I, L108M		83
hDenV2_Brazil_ES-LACENMG-321484359_2024	2II_F.1.1.2	2024	85.5	K9R, S101T, M104I, L108M		81
hDenV2_Brazil_ES-LACENMG-321484813_2024	2II_F.1.1.2	2024	78.8	K9R, N93S, S101T, M104I, L108M		75
hDenV2_Brazil_ES-LACENES-321683953_2025	2II_F.1.1.2	2025	92.4	K9R, S101T, M104I, L108M		86
hDenV2_Brazil_ES-LACENES-321683959_2025	2II_F.1.1.2	2025	92.7	K9R, S101T, M104I, L108M		86
hDenV2_Brazil_ES-LACENES-321708617_2025	2II_F.1.1.2	2025	90.7	K9R, S101T, M104I, L108M		85
hDenV2_Brazil_ES-LACENES-321742379_2025	2II_F.1.1.2	2025	93.1	K9R, S101T, M104I, L108M		87
hDenV2_Brazil_ES-LACENES-321742608_2025	2II_F.1.1.2	2025	92.8	K9R, S101T, M104I, L108M		89
hDenV2_Brazil_ES-LACENES-321742611_2025	2II_F.1.1.2	2025	92.9	K9R, S101T, M104I, L108M		86
hDenV2_Brazil_ES-LACENES-321742613_2025	2II_F.1.1.2	2025	93.2	K9R, S101T, M104I, L108M		86
hDenV2_Brazil_ES-LACENES-321742614_2025	2II_F.1.1.2	2025	89.2	K9R, S101T, M104I, L108M		81
hDenV2_Brazil_ES-LACENES-321742617_2025	2II_F.1.1.2	2025	93.2	K9R, S101T, M104I, L108M		86
hDenV2_Brazil_ES-LACENES-321742624_2025	2II_F.1.1.2	2025	93.2	K9R, S101T, M104I, L108M		85
hDenV2_Brazil_ES-LACENES-321742625_2025	2II_F.1.1.2	2025	93.1	K9R, S101T, M104I, L108M		89
hDenV2_Brazil_ES-LACENES-321742626_2025	2II_F.1.1.2	2025	93.1	K9R, S101T, M104I, L108M		85
hDenV2_Brazil_ES-LACENES-321742629_2025	2II_F.1.1.2	2025	90	K9R, S101T, M104I, L108M		83
hDenV2_Brazil_ES-LACENES-321742631_2025	2II_F.1.1.2	2025	92.8	K9R, S101T, M104I, L108M		86
hDenV2_Brazil_ES-LACENES-321742633_2025	2II_F.1.1.2	2025	93.2	K9R, S101T, M104I, L108M		86
hDenV2_Brazil_ES-LACENES-321742639_2025	2II_F.1.1.2	2025	93.2	K9R, S101T, M104I, L108M		85
hDenV2_Brazil_ES-LACENES-321742642_2025	2II_F.1.1.2	2025	93.2	K9R, S101T, A102T, M104I, L108M		95
hDenV2_Brazil_ES-LACENES-321742651_2025	2II_F.1.1.2	2025	93.2	K9R, S101T, M104I, L108M		86
hDenV2_Brazil_ES-LACENES-321742664_2025	2II_F.1.1.2	2025	92.8	K9R, S101T, M104I, L108M		85
hDenV2_Brazil_ES-LACENES-321742669_2025	2II_F.1.1.2	2025	93.1	K9R, S101T, M104I, L108M		88

## Sheet: prM
DENV-2 · prM protein · AA substitutions and deletions — Espírito Santo sequences
Sequence	Genotype-lineage	Year	Coverage (%)	prM substitutions	prM deletions	Total AA subs (genome)
hDenV2_Brazil_ES-LACENES-200333000386_2020	2III_C.1.1	2020	93.1	S15G, M39I, M83T, M135I, T162A		94
hDenV2_Brazil_ES-LACENES-200403000147_2020	2III_C.1.1	2020	93.1	S15G, M39I, M83T, M135I, T162A		97
DENV2-IMT-L2BC49_Brazil-ES_AmAsia_2024	2III_C.1.1	2024	90.8	S15G, M39I, M83T, M135I		84
hDenV2_Brazil_ES-LACENES-321487008_2024	2III_C.1.1	2024	93.1	S15G, M83T, M135I, T162A		95
hDenV2_Brazil_ES-LACENES-321569601_2024	2III_C.1.1	2024	90	S15G, M39I, M83T, M135I, T162A		89
hDenV2_Brazil_ES-LACENES-321584125_2024	2III_C.1.1	2024	93.1	S15G, M83T, M135I, T162A		95
hDenV2_Brazil_ES-LACENES-321584976_2024	2III_C.1.1	2024	89.1	S15G, M83T, M135I, T162A		93
hDenV2_Brazil_ES-LACENES-321591300_2024	2III_C.1.1	2024	93.1	S15G, M83T, M135I, T162A		97
hDenV2_Brazil_ES-LACENES-321651829_2024	2III_C.1.1	2024	92.9	S15G, M83T, M135I, T162A		96
hDenV2_Brazil_ES-LACENES-321683977_2024	2III_C.1.1	2024	93.1	S15G, M83T, M135I, T162A		97
hDenV2_Brazil_ES-LACENES-321708638_2025	2III_C.1.1	2025	93.1	S15G, M83T, M135I, T162A		100
hDenV2_Brazil_ES-LACENES-321735966_2025	2III_C.1.1	2025	91.8	S15G, M83T, M135I, T162A		95
hDenV2_Brazil_ES-LACENES-321742616_2025	2III_C.1.1	2025	93.1	S15G, M83T, M135I, T162A		97
hDenV2_Brazil_ES-LACENES-321402546_2023	2II_F.1.1.2	2023	93.4	D29N, K52N, T82A, M83T, V120A, I127V, M135I, H148Y, A152I, T162A		85
hDenV2_Brazil_ES-LACENES-321402852_2023	2II_F.1.1.2	2023	93.4	D29N, K52N, T82A, M83T, V120A, I127V, M135I, H148Y, A152I, T162A		85
hDenV2_Brazil_ES-LACENES-321404668_2023	2II_F.1.1.2	2023	93.4	D29N, K52N, T82A, M83T, V120A, I127V, M135I, H148Y, A152I, T162A		85
hDenV2_Brazil_ES-LACENMG-321429427_2023	2II_F.1.1.2	2023	79.9	D29N, K52N, T82A, M83T, V120A, I127V, M135I, H148Y, A152I, T162A		70
hDenV2_Brazil_ES-LACENMG-321443608_2023	2II_F.1.1.2	2023	88.7	D29N, K52N, T82A, M83T, V120A, I127V, M135I, H148Y, A152I, T162A		80
hDenV2_Brazil_ES-LACENMG-321447852_2023	2II_F.1.1.2	2023	87.8	D29N, K52N, T82A, M83T, V120A, I127V, M135I, H148Y, A152I, T162A		80
hDenV2_Brazil_ES-LACENMG-321447894_2023	2II_F.1.1.2	2023	91.3	D29N, K52N, T82A, M83T, V120A, I127V, M135I, H148Y, A152I, T162A		82
DENV2-IMT-BC25_Brazil-ES_Cosmopolita_2024	2II_F.1.1.2	2024	76.9	D29N, K52N, T82A, M83T, V120A, I127V, M135I, H148Y, A152I, T162A		69
hDenV2_Brazil_ES-LACENES-321484724_2024	2II_F.1.1.2	2024	89.5	D29N, K52N, T82A, M83T, V120A, I127V, M135I, H148Y, A152I, T162A		85
hDenV2_Brazil_ES-LACENES-321488242_2024	2II_F.1.1.2	2024	89.8	D29N, K52N, T82A, M83T, V120A, I127V, M135I, H148Y, A152I, T162A		85
hDenV2_Brazil_ES-LACENES-321488780_2024	2II_F.1.1.2	2024	89.6	D29N, K52N, T82A, M83T, V120A, I127V, M135I, H148Y, A152I, T162A		82
hDenV2_Brazil_ES-LACENES-321492118_2024	2II_F.1.1.2	2024	90.5	D29N, K52N, T82A, M83T, V120A, I127V, M135I, H148Y, A152I, T162A		85
hDenV2_Brazil_ES-LACENES-321519580_2024	2II_F.1.1.2	2024	91.2	D29N, K52N, T82A, M83T, V120A, I127V, M135I, H148Y, A152I, T162A		84
hDenV2_Brazil_ES-LACENES-321521156_2024	2II_F.1.1.2	2024	91.7	D29N, K52N, T82A, M83T, V120A, I127V, M135I, H148Y, A152I, T162A		83
hDenV2_Brazil_ES-LACENES-321521356_2024	2II_F.1.1.2	2024	93	D29N, K52N, T82A, M83T, V120A, I127V, M135I, H148Y, A152I, T162A		88
hDenV2_Brazil_ES-LACENES-321533352_2024	2II_F.1.1.2	2024	88.6	D29N, K52N, T82A, M83T, V120A, I127V, M135I, H148Y, A152I, T162A		85
hDenV2_Brazil_ES-LACENES-321538944_2024	2II_F.1.1.2	2024	89.3	D29N, K52N, T82A, M83T, V120A, I127V, M135I, H148Y, A152I, T162A		84
hDenV2_Brazil_ES-LACENES-321540541_2024	2II_F.1.1.2	2024	92.2	D29N, K52N, T82A, M83T, V120A, I127V, M135I, H148Y, A152I, T162A		86
hDenV2_Brazil_ES-LACENES-321549555_2024	2II_F.1.1.2	2024	89.3	D29N, K52N, T82A, M83T, L95F, V120A, I127V, M135I, H148Y, A152I, T162A		83
hDenV2_Brazil_ES-LACENES-321549929_2024	2II_F.1.1.2	2024	93	D29N, K52N, T82A, M83T, V120A, I127V, M135I, H148Y, A152I, T162A		86
hDenV2_Brazil_ES-LACENES-321554445_2024	2II_F.1.1.2	2024	93.2	D29N, K52N, T82A, M83T, V120A, I127V, M135I, H148Y, A152I, T162A		85
hDenV2_Brazil_ES-LACENES-321554955_2024	2II_F.1.1.2	2024	93.2	D29N, K52N, T82A, M83T, V120A, I127V, M135I, H148Y, A152I, T162A		86
hDenV2_Brazil_ES-LACENES-321557133_2024	2II_F.1.1.2	2024	92.1	D29N, K52N, T82A, M83T, V120A, I127V, M135I, H148Y, A152I, T162A		85
hDenV2_Brazil_ES-LACENES-321557226_2024	2II_F.1.1.2	2024	93.2	D29N, K52N, T82A, M83T, V120A, I127V, M135I, H148Y, A152I, T162A		87
hDenV2_Brazil_ES-LACENES-321558524_2024	2II_F.1.1.2	2024	93.1	D29N, K52N, T82A, M83T, V120A, I127V, M135I, H148Y, A152I, T162A		87
hDenV2_Brazil_ES-LACENES-321560477_2024	2II_F.1.1.2	2024	90.6	D29N, K52N, T82A, M83T, V120A, I127V, M135I, H148Y, A152I, T162A		85
hDenV2_Brazil_ES-LACENES-321562790_2024	2II_F.1.1.2	2024	92.8	D29N, K52N, T82A, M83T, V120A, I127V, M135I, A152I, T162A		85
hDenV2_Brazil_ES-LACENES-321567631_2024	2II_F.1.1.2	2024	89.3	D29N, K52N, T82A, M83T, V120A, I127V, M135I, H148Y, A152I, T162A		83
hDenV2_Brazil_ES-LACENES-321568829_2024	2II_F.1.1.2	2024	89.3	D29N, K52N, T82A, M83T, V120A, I127V, M135I, H148Y, A152I, T162A		81
hDenV2_Brazil_ES-LACENES-321575472_2024	2II_F.1.1.2	2024	92.1	D29N, K52N, T82A, M83T, V120A, I127V, M135I, H148Y, A152I, T162A		81
hDenV2_Brazil_ES-LACENES-321576189_2024	2II_F.1.1.2	2024	90.7	D29N, K52N, T82A, M83T, V120A, I127V, M135I, H148Y, A152I, T162A		84
hDenV2_Brazil_ES-LACENES-321589068_2024	2II_F.1.1.2	2024	89.8	D29N, K52N, T82A, M83T, V120A, I127V, M135I, H148Y, A152I, T162A		82
hDenV2_Brazil_ES-LACENES-321592033_2024	2II_F.1.1.2	2024	92.5	D29N, K52N, T82A, M83T, V120A, I127V, M135I, H148Y, A152I, T162A		84
hDenV2_Brazil_ES-LACENES-321595026_2024	2II_F.1.1.2	2024	92.7	D29N, K52N, T82A, M83T, V120A, I127V, M135I, H148Y, A152I, T162A		86
hDenV2_Brazil_ES-LACENES-321595922_2024	2II_F.1.1.2	2024	91	D29N, K52N, T82A, M83T, V120A, I127V, M135I, H148Y, A152I, T162A		86
hDenV2_Brazil_ES-LACENES-321597692_2024	2II_F.1.1.2	2024	93.1	D29N, K52N, T82A, M83T, V120A, I127V, M135I, H148Y, A152I, T162A		84
hDenV2_Brazil_ES-LACENES-321597848_2024	2II_F.1.1.2	2024	93.1	D29N, K52N, T82A, M83T, V120A, I127V, M135I, H148Y, A152I, T162A		86
hDenV2_Brazil_ES-LACENES-321598140_2024	2II_F.1.1.2	2024	93.1	D29N, K52N, T82A, M83T, V120A, I127V, M135I, H148Y, A152I, T162A		85
hDenV2_Brazil_ES-LACENES-321599927_2024	2II_F.1.1.2	2024	92.5	D29N, K52N, T82A, M83T, V120A, I127V, M135I, H148Y, A152I, T162A		85
hDenV2_Brazil_ES-LACENES-321600457_2024	2II_F.1.1.2	2024	93.1	D29N, K52N, T82A, M83T, V120A, I127V, M135I, H148Y, A152I, T162A		84
hDenV2_Brazil_ES-LACENES-321600473_2024	2II_F.1.1.2	2024	93.1	D29N, K52N, T82A, M83T, V120A, I127V, M135I, H148Y, A152I, T162A		84
hDenV2_Brazil_ES-LACENES-321602408_2024	2II_F.1.1.2	2024	92.3	D29N, K52N, T82A, M83T, H86Y, V120A, I127V, M135I, H148Y, A152I, T162A		87
hDenV2_Brazil_ES-LACENES-321602853_2024	2II_F.1.1.2	2024	91.3	D29N, K52N, T82A, M83T, V120A, I127V, M135I, H148Y, A152I, T162A		85
hDenV2_Brazil_ES-LACENES-321604242_2024	2II_F.1.1.2	2024	93.1	D29N, K52N, T82A, M83T, V120A, I127V, M135I, H148Y, A152I, T162A		84
hDenV2_Brazil_ES-LACENES-321604646_2024	2II_F.1.1.2	2024	93.1	D29N, K52N, T82A, M83T, V120A, I127V, M135I, H148Y, A152I, T162A		84
hDenV2_Brazil_ES-LACENES-321605402_2024	2II_F.1.1.2	2024	92.8	D29N, K52N, T82A, M83T, V120A, I127V, M135I, H148Y, A152I, T162A		87
hDenV2_Brazil_ES-LACENES-321605927_2024	2II_F.1.1.2	2024	92.2	D29N, K52N, T82A, M83T, V120A, I127V, M135I, H148Y, A152I, T162A		87
hDenV2_Brazil_ES-LACENES-321606746_2024	2II_F.1.1.2	2024	91.6	D29N, K52N, T82A, M83T, V120A, I127V, M135I, H148Y, A152I, T162A		89
hDenV2_Brazil_ES-LACENES-321607127_2024	2II_F.1.1.2	2024	92.8	D29N, K52N, T82A, M83T, V120A, I127V, M135I, H148Y, A152I, T162A		86
hDenV2_Brazil_ES-LACENES-321607525_2024	2II_F.1.1.2	2024	91.4	D29N, K52N, T82A, M83T, V120A, I127V, M135I, H148Y, A152I, T162A		84
hDenV2_Brazil_ES-LACENES-321607804_2024	2II_F.1.1.2	2024	93.1	D29N, K52N, T82A, M83T, V120A, I127V, M135I, H148Y, A152I, T162A		86
hDenV2_Brazil_ES-LACENES-321609024_2024	2II_F.1.1.2	2024	92.6	D29N, K52N, T82A, M83T, V120A, I127V, M135I, H148Y, A152I, T162A		86
hDenV2_Brazil_ES-LACENES-321609172_2024	2II_F.1.1.2	2024	93.1	D29N, K52N, T82A, M83T, V120A, I127V, M135I, H148Y, A152I, T162A		85
hDenV2_Brazil_ES-LACENES-321609410_2024	2II_F.1.1.2	2024	92.5	D29N, K52N, T82A, M83T, V120A, I127V, M135I, H148Y, A152I, T162A		85
hDenV2_Brazil_ES-LACENES-321610961_2024	2II_F.1.1.2	2024	90.7	D29N, K52N, T82A, M83T, V120A, I127V, M135I, H148Y, A152I, T162A		89
hDenV2_Brazil_ES-LACENES-321618512_2024	2II_F.1.1.2	2024	92.8	D29N, K52N, T82A, M83T, V120A, I127V, M135I, I139F, H148Y, A152I, T162A		89
hDenV2_Brazil_ES-LACENES-321618552_2024	2II_F.1.1.2	2024	90.4	D29N, K52N, T82A, M83T, H86Y, V120A, I127V, M135I, H148Y, A152I, T162A		87
hDenV2_Brazil_ES-LACENES-321619134_2024	2II_F.1.1.2	2024	90.3	D29N, K52N, T82A, M83T, V120A, I127V, M135I, I139F, H148Y, A152I, T162A		88
hDenV2_Brazil_ES-LACENES-321639466_2024	2II_F.1.1.2	2024	90.6	D29N, K52N, T82A, M83T, V120A, I127V, M135I, H148Y, A152I, T162A		85
hDenV2_Brazil_ES-LACENES-321646141_2024	2II_F.1.1.2	2024	90.8	D29N, K52N, T82A, M83T, V120A, I127V, M135I, H148Y, A152I, T162A		83
hDenV2_Brazil_ES-LACENES-321708627_2024	2II_F.1.1.2	2024	89.9	D29N, K52N, T82A, M83T, V120A, I127V, M135I, H148Y, A152I, T162A		86
hDenV2_Brazil_ES-LACENES-321708634_2024	2II_F.1.1.2	2024	92.4	D29N, K52N, T82A, M83T, V120A, I127V, M135I, H148Y, A152I, T162A		86
hDenV2_Brazil_ES-LACENMG-321477877_2024	2II_F.1.1.2	2024	90.7	D29N, K52N, T82A, M83T, V120A, I127V, M135I, H148Y, A152I, T162A		83
hDenV2_Brazil_ES-LACENMG-321484359_2024	2II_F.1.1.2	2024	85.5	D29N, K52N, T82A, M83T, V120A, I127V, M135I, H148Y, A152I, T162A		81
hDenV2_Brazil_ES-LACENMG-321484813_2024	2II_F.1.1.2	2024	78.8	D29N, K52N, T82A, M83T, V120A, I127V, M135I, H148Y, A152I, T162A		75
hDenV2_Brazil_ES-LACENES-321683953_2025	2II_F.1.1.2	2025	92.4	D29N, K52N, T82A, M83T, V120A, I127V, M135I, H148Y, A152I, T162A		86
hDenV2_Brazil_ES-LACENES-321683959_2025	2II_F.1.1.2	2025	92.7	D29N, K52N, T82A, M83T, V120A, I127V, M135I, H148Y, A152I, T162A		86
hDenV2_Brazil_ES-LACENES-321708617_2025	2II_F.1.1.2	2025	90.7	D29N, K52N, T82A, M83T, V120A, I127V, M135I, H148Y, A152I, T162A		85
hDenV2_Brazil_ES-LACENES-321742379_2025	2II_F.1.1.2	2025	93.1	D29N, K52N, T82A, M83T, V120A, I127V, M135I, H148Y, A152I, T162A		87
hDenV2_Brazil_ES-LACENES-321742608_2025	2II_F.1.1.2	2025	92.8	D29N, K52N, T82A, M83T, V120A, I127V, M135I, H148Y, A152I, T162A		89
hDenV2_Brazil_ES-LACENES-321742611_2025	2II_F.1.1.2	2025	92.9	D29N, K52N, T82A, M83T, V120A, I127V, M135I, H148Y, A152I, T162A		86
hDenV2_Brazil_ES-LACENES-321742613_2025	2II_F.1.1.2	2025	93.2	D29N, K52N, T82A, M83T, V120A, I127V, M135I, H148Y, A152I, T162A		86
hDenV2_Brazil_ES-LACENES-321742614_2025	2II_F.1.1.2	2025	89.2	D29N, K52N, T82A, M83T, V120A, I127V, M135I, H148Y, A152I, T162A		81
hDenV2_Brazil_ES-LACENES-321742617_2025	2II_F.1.1.2	2025	93.2	D29N, K52N, T82A, M83T, V120A, I127V, M135I, H148Y, A152I, T162A		86
hDenV2_Brazil_ES-LACENES-321742624_2025	2II_F.1.1.2	2025	93.2	D29N, K52N, T82A, M83T, V120A, I127V, M135I, H148Y, A152I, T162A		85
hDenV2_Brazil_ES-LACENES-321742625_2025	2II_F.1.1.2	2025	93.1	D29N, K52N, T82A, M83T, V120A, I127V, M135I, H148Y, A152I, T162A		89
hDenV2_Brazil_ES-LACENES-321742626_2025	2II_F.1.1.2	2025	93.1	D29N, K52N, T82A, M83T, V120A, I127V, M135I, H148Y, A152I, T162A		85
hDenV2_Brazil_ES-LACENES-321742629_2025	2II_F.1.1.2	2025	90	D29N, K52N, T82A, M83T, V120A, I127V, M135I, H148Y, A152I, T162A		83
hDenV2_Brazil_ES-LACENES-321742631_2025	2II_F.1.1.2	2025	92.8	D29N, K52N, T82A, M83T, V120A, I127V, M135I, H148Y, A152I, T162A		86
hDenV2_Brazil_ES-LACENES-321742633_2025	2II_F.1.1.2	2025	93.2	D29N, K52N, T82A, M83T, V120A, I127V, M135I, H148Y, A152I, T162A		86
hDenV2_Brazil_ES-LACENES-321742639_2025	2II_F.1.1.2	2025	93.2	D29N, K52N, T82A, M83T, V120A, I127V, M135I, H148Y, A152I, T162A		85
hDenV2_Brazil_ES-LACENES-321742642_2025	2II_F.1.1.2	2025	93.2	D29N, K52N, T82A, M83T, V120A, I127V, M135I, H148Y, A152I, T162A		95
hDenV2_Brazil_ES-LACENES-321742651_2025	2II_F.1.1.2	2025	93.2	D29N, K52N, T82A, M83T, V120A, I127V, M135I, H148Y, A152I, T162A		86
hDenV2_Brazil_ES-LACENES-321742664_2025	2II_F.1.1.2	2025	92.8	D29N, K52N, T82A, M83T, V120A, I127V, M135I, H148Y, A152I, T162A		85
hDenV2_Brazil_ES-LACENES-321742669_2025	2II_F.1.1.2	2025	93.1	D29N, K52N, T82A, M83T, V120A, I127V, M135I, H148Y, A152I, T162A		88

## Sheet: E
DENV-2 · E protein · AA substitutions and deletions — Espírito Santo sequences
Sequence	Genotype-lineage	Year	Coverage (%)	E substitutions	E deletions	Total AA subs (genome)
hDenV2_Brazil_ES-LACENES-200333000386_2020	2III_C.1.1	2020	93.1	M6I, V91I, R120T, V129I, I170T, N203D, V308I, M340T, S363A, I380V, A447V, T478S, I484V, V491A		94
hDenV2_Brazil_ES-LACENES-200403000147_2020	2III_C.1.1	2020	93.1	M6I, V91I, R120T, V129I, I170T, N203D, V308I, M340T, S363A, I380V, A447V, T478S, I484V, V491A		97
DENV2-IMT-L2BC49_Brazil-ES_AmAsia_2024	2III_C.1.1	2024	90.8	M6I, V91I, R120T, V129I, V140M, I170T, N203D, V308I, M340T, S363A, I380V, T478S, I484V		84
hDenV2_Brazil_ES-LACENES-321487008_2024	2III_C.1.1	2024	93.1	M6I, V91I, R120T, V129I, I170T, N203D, V308I, M340T, S363A, I380V, A447V, T478S, I484V, V491A		95
hDenV2_Brazil_ES-LACENES-321569601_2024	2III_C.1.1	2024	90	M6I, V91I, R120T, V129I, I170T, N203D, V308I, M340T, S363A, I380V, A447V, T478S, I484V, V491A		89
hDenV2_Brazil_ES-LACENES-321584125_2024	2III_C.1.1	2024	93.1	M6I, V91I, R120T, V129I, I170T, N203D, V308I, M340T, S363A, I380V, A447V, T478S, I484V, V491A		95
hDenV2_Brazil_ES-LACENES-321584976_2024	2III_C.1.1	2024	89.1	M6I, V91I, R120T, V129I, I170T, N203D, V308I, M340T, S363A, I380V, A447V, T478S, I484V, V491A		93
hDenV2_Brazil_ES-LACENES-321591300_2024	2III_C.1.1	2024	93.1	M6I, V91I, R120T, V129I, I170T, N203D, V308I, M340T, S363A, I380V, A447V, T478S, I484V, V491A		97
hDenV2_Brazil_ES-LACENES-321651829_2024	2III_C.1.1	2024	92.9	M6I, V91I, R120T, V129I, I170T, N203D, V308I, M340T, S363A, I380V, A447V, T478S, I484V, V491A		96
hDenV2_Brazil_ES-LACENES-321683977_2024	2III_C.1.1	2024	93.1	M6I, V91I, R120T, V129I, I170T, N203D, R210K, V308I, M340T, S363A, P364T, I380V, A447V, T478S, I484V, V491A		97
hDenV2_Brazil_ES-LACENES-321708638_2025	2III_C.1.1	2025	93.1	M6I, V91I, R120T, V129I, I170T, N203D, V308I, M340T, S363A, I380V, A447V, T478S, I484V, V491A		100
hDenV2_Brazil_ES-LACENES-321735966_2025	2III_C.1.1	2025	91.8	M6I, V91I, R120T, V129I, I170T, N203D, V308I, M340T, S363A, P364T, I380V, A447V, T478S, I484V, V491A		95
hDenV2_Brazil_ES-LACENES-321742616_2025	2III_C.1.1	2025	93.1	M6I, V91I, R120T, V129I, I170T, N203D, V308I, M340T, S363A, P364T, I380V, A447V, T478S, I484V, V491A		97
hDenV2_Brazil_ES-LACENES-321402546_2023	2II_F.1.1.2	2023	93.4	M6I, Q52H, E71A, R120T, V129I, H149N, T226I, N390S, I462V, T478S, I484V		85
hDenV2_Brazil_ES-LACENES-321402852_2023	2II_F.1.1.2	2023	93.4	M6I, Q52H, E71A, R120T, V129I, H149N, T226I, N390S, I462V, T478S, I484V		85
hDenV2_Brazil_ES-LACENES-321404668_2023	2II_F.1.1.2	2023	93.4	M6I, Q52H, E71A, R120T, V129I, H149N, T226I, N390S, I462V, T478S, I484V		85
hDenV2_Brazil_ES-LACENMG-321429427_2023	2II_F.1.1.2	2023	79.9	M6I, N390S, I462V, T478S, I484V		70
hDenV2_Brazil_ES-LACENMG-321443608_2023	2II_F.1.1.2	2023	88.7	M6I, I46M, Q52H, E71A, R120T, V129I, H149N, T226I, N390S, I462V, T478S, I484V		80
hDenV2_Brazil_ES-LACENMG-321447852_2023	2II_F.1.1.2	2023	87.8	M6I, Q52H, E71A, R120T, V129I, H149N, T226I, N390S, I462V, T478S, I484V		80
hDenV2_Brazil_ES-LACENMG-321447894_2023	2II_F.1.1.2	2023	91.3	M6I, Q52H, E71A, R120T, V129I, H149N, T226I, N390S, I462V, T478S, I484V		82
DENV2-IMT-BC25_Brazil-ES_Cosmopolita_2024	2II_F.1.1.2	2024	76.9	M6I, Q52H, E71A, T226I, T303I, S331F, N390S, I462V, S470T, T478S, I484V		69
hDenV2_Brazil_ES-LACENES-321484724_2024	2II_F.1.1.2	2024	89.5	M6I, Q52H, E71A, R120T, V129I, H158R, T226I, N390S, I462V, T478S, I484V		85
hDenV2_Brazil_ES-LACENES-321488242_2024	2II_F.1.1.2	2024	89.8	M6I, Q52H, E71A, R120T, V129I, H149N, H158R, T303I, N390S, I432V, I462V, I463V, S470T, T478S, I484V		85
hDenV2_Brazil_ES-LACENES-321488780_2024	2II_F.1.1.2	2024	89.6	M6I, Q52H, H149N, N153T, T226I, T303I, N390S, I432V, I462V, S470T, T478S, I484V		82
hDenV2_Brazil_ES-LACENES-321492118_2024	2II_F.1.1.2	2024	90.5	M6I, Q52H, E71A, R120T, V129I, H149N, H158R, T226I, N390S, I462V, I463V, T478S, I484V		85
hDenV2_Brazil_ES-LACENES-321519580_2024	2II_F.1.1.2	2024	91.2	M6I, Q52H, E71A, R120T, V129I, H149N, H158R, N390S, I462V, T478S, I484V		84
hDenV2_Brazil_ES-LACENES-321521156_2024	2II_F.1.1.2	2024	91.7	M6I, Q52H, E71A, R120T, V129I, H149N, H158R, N390S, I462V, T478S, I484V		83
hDenV2_Brazil_ES-LACENES-321521356_2024	2II_F.1.1.2	2024	93	M6I, Q52H, E71A, R120T, V129I, H149N, H158R, T226I, N390S, I462V, T478S, I484V		88
hDenV2_Brazil_ES-LACENES-321533352_2024	2II_F.1.1.2	2024	88.6	M6I, Q52H, E71A, R120T, V129I, H149N, H158R, N390S, I462V, T478S, I484V		85
hDenV2_Brazil_ES-LACENES-321538944_2024	2II_F.1.1.2	2024	89.3	M6I, Q52H, E71A, R120T, V129I, H149N, H158R, T226I, N390S, I462V, T478S, I484V		84
hDenV2_Brazil_ES-LACENES-321540541_2024	2II_F.1.1.2	2024	92.2	M6I, Q52H, E71A, R120T, V129I, H158R, T226I, N390S, I462V, T478S, I484V		86
hDenV2_Brazil_ES-LACENES-321549555_2024	2II_F.1.1.2	2024	89.3	M6I, Q52H, E71A, R120T, V129I, H149N, T226I, N390S, I462V, T478S, I484V		83
hDenV2_Brazil_ES-LACENES-321549929_2024	2II_F.1.1.2	2024	93	M6I, Q52H, E71A, R120T, V129I, H149N, H158R, T226I, T303I, N390S, I432V, I462V, S470T, T478S, I484V		86
hDenV2_Brazil_ES-LACENES-321554445_2024	2II_F.1.1.2	2024	93.2	M6I, Q52H, E71A, R120T, V129I, H149N, T226I, N390S, I462V, T478S, I484V		85
hDenV2_Brazil_ES-LACENES-321554955_2024	2II_F.1.1.2	2024	93.2	M6I, Q52H, E71A, R120T, V129I, H149N, T226I, N390S, I462V, T478S, I484V		86
hDenV2_Brazil_ES-LACENES-321557133_2024	2II_F.1.1.2	2024	92.1	M6I, Q52H, E71A, R120T, V129I, H149N, N390S, I462V, T478S, I484V		85
hDenV2_Brazil_ES-LACENES-321557226_2024	2II_F.1.1.2	2024	93.2	M6I, K51R, Q52H, E71A, R120T, V129I, H149N, T226I, T303I, N390S, I462V, S470T, T478S, I484V		87
hDenV2_Brazil_ES-LACENES-321558524_2024	2II_F.1.1.2	2024	93.1	M6I, Q52H, E71A, R120T, V129I, H149N, T226I, N390S, I462V, T478S, I484V		87
hDenV2_Brazil_ES-LACENES-321560477_2024	2II_F.1.1.2	2024	90.6	M6I, Q52H, E71A, R120T, V129I, H149N, T226I, N390S, I462V, T478S, I484V		85
hDenV2_Brazil_ES-LACENES-321562790_2024	2II_F.1.1.2	2024	92.8	M6I, Q52H, E71A, R120T, V129I, H149N, T226I, N390S, I462V, T478S, I484V		85
hDenV2_Brazil_ES-LACENES-321567631_2024	2II_F.1.1.2	2024	89.3	M6I, Q52H, E71A, R120T, V129I, H149N, N390S, I462V, T478S, I484V		83
hDenV2_Brazil_ES-LACENES-321568829_2024	2II_F.1.1.2	2024	89.3	M6I, Q52H, E71A, R120T, V129I, H149N, T226I, N390S, I462V, T478S, I484V		81
hDenV2_Brazil_ES-LACENES-321575472_2024	2II_F.1.1.2	2024	92.1	M6I, Q52H, E71A, R120T, V129I, H149N, T226I, T303I, N390S, I462V, S470T, T478S, I484V		81
hDenV2_Brazil_ES-LACENES-321576189_2024	2II_F.1.1.2	2024	90.7	M6I, Q52H, E71A, R120T, V129I, H149N, T226I, T236A, N390S, I462V, T478S, I484V		84
hDenV2_Brazil_ES-LACENES-321589068_2024	2II_F.1.1.2	2024	89.8	M6I, Q52H, E71A, R120T, V129I, H149N, T226I, N390S, I462V, T478S, I484V		82
hDenV2_Brazil_ES-LACENES-321592033_2024	2II_F.1.1.2	2024	92.5	M6I, Q52H, E71A, R120T, V129I, H149N, T226I, N390S, L458F, I462V, T478S, I484V		84
hDenV2_Brazil_ES-LACENES-321595026_2024	2II_F.1.1.2	2024	92.7	M6I, Q52H, E71A, R120T, V129I, H149N, N390S, I462V, T478S, I484V		86
hDenV2_Brazil_ES-LACENES-321595922_2024	2II_F.1.1.2	2024	91	M6I, Q52H, E71A, R120T, V129I, H149N, V197A, N390S, I462V, T478S, I484V		86
hDenV2_Brazil_ES-LACENES-321597692_2024	2II_F.1.1.2	2024	93.1	M6I, Q52H, E71A, R120T, V129I, H149N, T226I, T303I, N390S, I462V, S470T, T478S, I484V		84
hDenV2_Brazil_ES-LACENES-321597848_2024	2II_F.1.1.2	2024	93.1	M6I, Q52H, E71A, R120T, V129I, H149N, T226I, N390S, I462V, T478S, I484V		86
hDenV2_Brazil_ES-LACENES-321598140_2024	2II_F.1.1.2	2024	93.1	M6I, Q52H, E71A, R120T, V129I, H149N, N390S, I462V, T478S, I484V		85
hDenV2_Brazil_ES-LACENES-321599927_2024	2II_F.1.1.2	2024	92.5	M6I, Q52H, E71A, R120T, V129I, H149N, N390S, I462V, T478S, I484V		85
hDenV2_Brazil_ES-LACENES-321600457_2024	2II_F.1.1.2	2024	93.1	M6I, Q52H, E71A, R120T, V129I, H149N, N390S, I462V, T478S, I484V		84
hDenV2_Brazil_ES-LACENES-321600473_2024	2II_F.1.1.2	2024	93.1	M6I, Q52H, E71A, R120T, V129I, H149N, N390S, I462V, T478S, I484V		84
hDenV2_Brazil_ES-LACENES-321602408_2024	2II_F.1.1.2	2024	92.3	M6I, N37S, Q52H, E71A, R120T, V129I, H149N, N390S, I462V, T478S, I484V		87
hDenV2_Brazil_ES-LACENES-321602853_2024	2II_F.1.1.2	2024	91.3	M6I, Q52H, E71A, R120T, V129I, H149N, N390S, I462V, T478S, I484V		85
hDenV2_Brazil_ES-LACENES-321604242_2024	2II_F.1.1.2	2024	93.1	M6I, Q52H, E71A, R120T, V129I, H149N, N390S, I462V, T478S, I484V		84
hDenV2_Brazil_ES-LACENES-321604646_2024	2II_F.1.1.2	2024	93.1	M6I, Q52H, E71A, R120T, V129I, H149N, N390S, I462V, T478S, I484V		84
hDenV2_Brazil_ES-LACENES-321605402_2024	2II_F.1.1.2	2024	92.8	M6I, Q52H, E71A, N83S, R120T, V129I, H149N, T226I, N390S, I462V, T478S, I484V		87
hDenV2_Brazil_ES-LACENES-321605927_2024	2II_F.1.1.2	2024	92.2	M6I, Q52H, E71A, R120T, V129I, H149N, T303I, D329E, N390S, I462V, S470T, T478S, I484V		87
hDenV2_Brazil_ES-LACENES-321606746_2024	2II_F.1.1.2	2024	91.6	M6I, Q52H, E71A, R120T, V129I, G146E, H149N, N390S, I462V, T478S, I484V		89
hDenV2_Brazil_ES-LACENES-321607127_2024	2II_F.1.1.2	2024	92.8	M6I, Q52H, E71A, R120T, V129I, H149N, T226I, H346Y, N390S, I462V, T478S, I484V		86
hDenV2_Brazil_ES-LACENES-321607525_2024	2II_F.1.1.2	2024	91.4	M6I, Q52H, E71A, R120T, V129I, H149N, N390S, I462V, T478S, I484V		84
hDenV2_Brazil_ES-LACENES-321607804_2024	2II_F.1.1.2	2024	93.1	M6I, Q52H, E71A, R120T, V129I, H149N, T226I, N390S, I462V, T478S, I484V		86
hDenV2_Brazil_ES-LACENES-321609024_2024	2II_F.1.1.2	2024	92.6	M6I, Q52H, E71A, R120T, V129I, G146E, H149N, N390S, I462V, T478S, I484V		86
hDenV2_Brazil_ES-LACENES-321609172_2024	2II_F.1.1.2	2024	93.1	M6I, Q52H, E71A, R120T, V129I, H149N, N390S, I462V, T478S, I484V		85
hDenV2_Brazil_ES-LACENES-321609410_2024	2II_F.1.1.2	2024	92.5	M6I, Q52H, E71A, R120T, V129I, H149N, T226I, N390S, I462V, T478S, I484V		85
hDenV2_Brazil_ES-LACENES-321610961_2024	2II_F.1.1.2	2024	90.7	M6I, Q52H, E71A, R120T, V129I, H149N, S331F, N390S, I462V, T478S, I484V		89
hDenV2_Brazil_ES-LACENES-321618512_2024	2II_F.1.1.2	2024	92.8	M6I, Q52H, E71A, R120T, V129I, H149N, T226I, N390S, L458F, I462V, T478S, I484V		89
hDenV2_Brazil_ES-LACENES-321618552_2024	2II_F.1.1.2	2024	90.4	M6I, N37S, Q52H, E71A, R120T, V129I, G146E, N390S, I462V, T478S, I484V		87
hDenV2_Brazil_ES-LACENES-321619134_2024	2II_F.1.1.2	2024	90.3	M6I, Q52H, E71A, R120T, V129I, H149N, H158Y, T226I, N390S, L458F, I462V, T478S, I484V		88
hDenV2_Brazil_ES-LACENES-321639466_2024	2II_F.1.1.2	2024	90.6	M6I, Q52H, E71A, R120T, V129I, H149N, N390S, I462V, T478S, I484V		85
hDenV2_Brazil_ES-LACENES-321646141_2024	2II_F.1.1.2	2024	90.8	M6I, Q52H, E71A, R120T, V129I, H149N, N390S, I462V, T478S, I484V		83
hDenV2_Brazil_ES-LACENES-321708627_2024	2II_F.1.1.2	2024	89.9	M6I, Q52H, E71A, G112A, R120T, V129I, H149N, V347I, N390S, L458F, I462V, T478S, I484V		86
hDenV2_Brazil_ES-LACENES-321708634_2024	2II_F.1.1.2	2024	92.4	M6I, Q52H, E71A, R120T, V129I, H149N, N390S, I462V, T478S, I484V		86
hDenV2_Brazil_ES-LACENMG-321477877_2024	2II_F.1.1.2	2024	90.7	M6I, Q52H, E71A, R120T, V129I, H149N, T303I, N390S, I462V, S470T, T478S, I484V		83
hDenV2_Brazil_ES-LACENMG-321484359_2024	2II_F.1.1.2	2024	85.5	M6I, Q52H, E71A, R120T, V129I, H149N, N390S, I462V, T478S, I484V		81
hDenV2_Brazil_ES-LACENMG-321484813_2024	2II_F.1.1.2	2024	78.8	M6I, Q52H, E71A, V129I, N390S, I462V, T478S, I484V		75
hDenV2_Brazil_ES-LACENES-321683953_2025	2II_F.1.1.2	2025	92.4	M6I, Q52H, E71A, R120T, V129I, H149N, T226I, N390S, I462V, T478S, I484V		86
hDenV2_Brazil_ES-LACENES-321683959_2025	2II_F.1.1.2	2025	92.7	M6I, Q52H, E71A, R120T, V129I, H149N, T226I, N390S, I462V, T478S, I484V		86
hDenV2_Brazil_ES-LACENES-321708617_2025	2II_F.1.1.2	2025	90.7	M6I, Q52H, E71A, R120T, V129I, H149N, T226I, N390S, I462V, T478S, I484V		85
hDenV2_Brazil_ES-LACENES-321742379_2025	2II_F.1.1.2	2025	93.1	M6I, Q52H, E71A, R120T, V129I, H149N, T226I, N390S, I462V, T478S, I484V		87
hDenV2_Brazil_ES-LACENES-321742608_2025	2II_F.1.1.2	2025	92.8	M6I, Q52H, E71A, G112A, R120T, V129I, H149N, T226I, N390S, L458F, I462V, T478S, I484V		89
hDenV2_Brazil_ES-LACENES-321742611_2025	2II_F.1.1.2	2025	92.9	M6I, Q52H, E71A, R120T, V129I, G146E, H149N, T226I, T303I, N390S, I462V, S470T, T478S, I484V		86
hDenV2_Brazil_ES-LACENES-321742613_2025	2II_F.1.1.2	2025	93.2	M6I, Q52H, E71A, R120T, V129I, H149N, T226I, N390S, I462V, T478S, I484V		86
hDenV2_Brazil_ES-LACENES-321742614_2025	2II_F.1.1.2	2025	89.2	M6I, Q52H, E71A, R120T, V129I, H149N, T226I, N390S, I462V, T478S, I484V		81
hDenV2_Brazil_ES-LACENES-321742617_2025	2II_F.1.1.2	2025	93.2	M6I, Q52H, E71A, R120T, V129I, H149N, T226I, N390S, I462V, T478S, I484V		86
hDenV2_Brazil_ES-LACENES-321742624_2025	2II_F.1.1.2	2025	93.2	M6I, Q52H, E71A, R120T, V129I, H149N, T226I, N390S, I462V, T478S, I484V		85
hDenV2_Brazil_ES-LACENES-321742625_2025	2II_F.1.1.2	2025	93.1	M6I, Q52H, E71A, R120T, V129I, H149N, T226I, N390S, I462V, T478S, I484V		89
hDenV2_Brazil_ES-LACENES-321742626_2025	2II_F.1.1.2	2025	93.1	M6I, Q52H, E71A, R120T, V129I, H149N, T226I, T303I, N390S, I462V, S470T, T478S, I484V		85
hDenV2_Brazil_ES-LACENES-321742629_2025	2II_F.1.1.2	2025	90	M6I, Q52H, E71A, R120T, V129I, H149N, T226I, D329E, N390S, I462V, T478S, I484V		83
hDenV2_Brazil_ES-LACENES-321742631_2025	2II_F.1.1.2	2025	92.8	M6I, Q52H, E71A, R120T, V129I, H149N, T226I, N390S, I462V, T478S, I484V		86
hDenV2_Brazil_ES-LACENES-321742633_2025	2II_F.1.1.2	2025	93.2	M6I, Q52H, E71A, R120T, V129I, H149N, T226I, N390S, I462V, T478S, I484V		86
hDenV2_Brazil_ES-LACENES-321742639_2025	2II_F.1.1.2	2025	93.2	M6I, Q52H, E71A, R120T, V129I, H149N, T226I, T303I, N390S, I462V, S470T, T478S, I484V		85
hDenV2_Brazil_ES-LACENES-321742642_2025	2II_F.1.1.2	2025	93.2	M6I, Q52H, E71A, R120T, V129I, H149N, T226I, M297I, D329E, N390S, I462V, T478S, I484V		95
hDenV2_Brazil_ES-LACENES-321742651_2025	2II_F.1.1.2	2025	93.2	M6I, Q52H, E71A, R120T, V129I, H149N, T226I, T303I, N390S, I462V, S470T, T478S, I484V		86
hDenV2_Brazil_ES-LACENES-321742664_2025	2II_F.1.1.2	2025	92.8	M6I, Q52H, E71A, R120T, V129I, H149N, T226I, N390S, I462V, T478S, I484V		85
hDenV2_Brazil_ES-LACENES-321742669_2025	2II_F.1.1.2	2025	93.1	M6I, Q52H, E71A, R120T, V129I, H149N, T226I, N390S, I462V, T478S, I484V		88

## Sheet: NS1
DENV-2 · NS1 protein · AA substitutions and deletions — Espírito Santo sequences
Sequence	Genotype-lineage	Year	Coverage (%)	NS1 substitutions	NS1 deletions	Total AA subs (genome)
hDenV2_Brazil_ES-LACENES-200333000386_2020	2III_C.1.1	2020	93.1	L153M, K172R, I212M, N222S, L247F, I264T, T265A, D281E		94
hDenV2_Brazil_ES-LACENES-200403000147_2020	2III_C.1.1	2020	93.1	K94R, L153M, K172R, I188V, I212M, N222S, L247F, I264T, T265A, D281E		97
DENV2-IMT-L2BC49_Brazil-ES_AmAsia_2024	2III_C.1.1	2024	90.8	N10S, L153M, K172R, I212M, N222S, L247F, I264T, T265A, D281E		84
hDenV2_Brazil_ES-LACENES-321487008_2024	2III_C.1.1	2024	93.1	L153M, K172R, V177I, I212M, N222S, L247F, I264T, T265A, D281E		95
hDenV2_Brazil_ES-LACENES-321569601_2024	2III_C.1.1	2024	90	L153M, K172R, V177I, I212M, N222S, L247F, I264T, T265A, D281E		89
hDenV2_Brazil_ES-LACENES-321584125_2024	2III_C.1.1	2024	93.1	L153M, K172R, V177I, I212M, N222S, L247F, I264T, T265A, D281E		95
hDenV2_Brazil_ES-LACENES-321584976_2024	2III_C.1.1	2024	89.1	L153M, K172R, V177I, I212M, N222S, L247F, I264T, T265A, D281E		93
hDenV2_Brazil_ES-LACENES-321591300_2024	2III_C.1.1	2024	93.1	T146S, L153M, K172R, V177I, I212M, N222S, L247F, I264T, T265A, D281E		97
hDenV2_Brazil_ES-LACENES-321651829_2024	2III_C.1.1	2024	92.9	K41R, L153M, K172R, V177I, I212M, N222S, L247F, I264T, T265A, D281E		96
hDenV2_Brazil_ES-LACENES-321683977_2024	2III_C.1.1	2024	93.1	L153M, K172R, V177I, I212M, N222S, L247F, I264T, T265A, D281E		97
hDenV2_Brazil_ES-LACENES-321708638_2025	2III_C.1.1	2025	93.1	M89I, L153M, K172R, V177I, I212M, N222S, L247F, I264T, T265A, D281E		100
hDenV2_Brazil_ES-LACENES-321735966_2025	2III_C.1.1	2025	91.8	L153M, K172R, V177I, I212M, N222S, L247F, I264T, T265A, D281E		95
hDenV2_Brazil_ES-LACENES-321742616_2025	2III_C.1.1	2025	93.1	L153M, K172R, V177I, I212M, N222S, L247F, I264T, T265A, D281E		97
hDenV2_Brazil_ES-LACENES-321402546_2023	2II_F.1.1.2	2023	93.4	S80T, I88V, T117A, S128L, Q131H, K174R, F178S, N222S, L247I, I264T, T265A, K272R, D281E		85
hDenV2_Brazil_ES-LACENES-321402852_2023	2II_F.1.1.2	2023	93.4	S80T, I88V, T117A, S128L, Q131H, K174R, F178S, N222S, L247I, I264T, T265A, K272R, D281E		85
hDenV2_Brazil_ES-LACENES-321404668_2023	2II_F.1.1.2	2023	93.4	S80T, I88V, T117A, S128L, Q131H, K174R, F178S, N222S, L247I, I264T, T265A, K272R, D281E		85
hDenV2_Brazil_ES-LACENMG-321429427_2023	2II_F.1.1.2	2023	79.9	S80T, I88V, T117A, S128L, Q131H, K174R, F178S, N222S, S228P, L247I, I264T, T265A, K272R, D281E		70
hDenV2_Brazil_ES-LACENMG-321443608_2023	2II_F.1.1.2	2023	88.7	S80T, I88V, T117A, S128L, Q131H, K174R, F178S, N222S, L247I, I264T, T265A, K272R, D281E		80
hDenV2_Brazil_ES-LACENMG-321447852_2023	2II_F.1.1.2	2023	87.8	S80T, I88V, T117A, S128L, Q131H, K174R, F178S, N222S, S228P, L247I, I264T, T265A, K272R, D281E		80
hDenV2_Brazil_ES-LACENMG-321447894_2023	2II_F.1.1.2	2023	91.3	S80T, I88V, T117A, S128L, Q131H, K174R, F178S, N222S, S228P, L247I, I264T, T265A, K272R, D281E		82
DENV2-IMT-BC25_Brazil-ES_Cosmopolita_2024	2II_F.1.1.2	2024	76.9	S80T, K174R, F178S, N222S, L247I, I264T, T265A, D281E		69
hDenV2_Brazil_ES-LACENES-321484724_2024	2II_F.1.1.2	2024	89.5	S80T, I88V, T117A, S128L, Q131H, K174R, F178S, N222S, L247I, I264T, T265A, K272R, D281E		85
hDenV2_Brazil_ES-LACENES-321488242_2024	2II_F.1.1.2	2024	89.8	S80T, T117A, S128L, Q131H, K174R, F178S, N222S, L247I, I264T, T265A, K272R, D281E		85
hDenV2_Brazil_ES-LACENES-321488780_2024	2II_F.1.1.2	2024	89.6	S80T, T117A, S128L, Q131H, K174R, F178S, N222S, L247I, I264T, T265A, K272R, D281E		82
hDenV2_Brazil_ES-LACENES-321492118_2024	2II_F.1.1.2	2024	90.5	S80T, I88V, T117A, S128L, Q131H, K174R, F178S, N222S, L247I, I264T, T265A, K272R, D281E		85
hDenV2_Brazil_ES-LACENES-321519580_2024	2II_F.1.1.2	2024	91.2	S80T, I88V, T117A, S128L, Q131H, K174R, F178S, N222S, L247I, I264T, T265A, K272R, D281E		84
hDenV2_Brazil_ES-LACENES-321521156_2024	2II_F.1.1.2	2024	91.7	S80T, I88V, T117A, S128L, Q131H, K174R, F178S, N222S, L247I, I264T, T265A, K272R, D281E		83
hDenV2_Brazil_ES-LACENES-321521356_2024	2II_F.1.1.2	2024	93	S80T, I88V, T117A, S128L, Q131H, K174R, F178S, N222S, L247I, I264T, T265A, K272R, D281E		88
hDenV2_Brazil_ES-LACENES-321533352_2024	2II_F.1.1.2	2024	88.6	S80T, I88V, T117A, S128L, Q131H, K174R, F178S, N222S, L247I, I264T, T265A, K272R, D281E		85
hDenV2_Brazil_ES-LACENES-321538944_2024	2II_F.1.1.2	2024	89.3	S80T, I88V, T117A, S128L, Q131H, K174R, F178S, N222S, L247I, I264T, T265A, K272R, D281E		84
hDenV2_Brazil_ES-LACENES-321540541_2024	2II_F.1.1.2	2024	92.2	S80T, I88V, T117A, S128L, Q131H, K174R, F178S, D190N, N222S, L247I, I264T, T265A, K272R, D281E		86
hDenV2_Brazil_ES-LACENES-321549555_2024	2II_F.1.1.2	2024	89.3	S80T, I88V, T117A, S128L, Q131H, K174R, F178S, N222S, L247I, I264T, T265A, K272R, D281E		83
hDenV2_Brazil_ES-LACENES-321549929_2024	2II_F.1.1.2	2024	93	S80T, T117A, S128L, Q131H, K174R, F178S, N222S, L247I, I264T, T265A, K272R, D281E		86
hDenV2_Brazil_ES-LACENES-321554445_2024	2II_F.1.1.2	2024	93.2	S80T, I88V, T117A, S128L, Q131H, K174R, F178S, N222S, L247I, I264T, T265A, K272R, D281E		85
hDenV2_Brazil_ES-LACENES-321554955_2024	2II_F.1.1.2	2024	93.2	S80T, I88V, T117A, S128L, Q131H, K174R, F178S, N222S, S228P, L247I, I264T, T265A, K272R, D281E		86
hDenV2_Brazil_ES-LACENES-321557133_2024	2II_F.1.1.2	2024	92.1	S80T, I88V, T117A, S128L, Q131H, K174R, F178S, N222S, L247I, I264T, T265A, K272R, D281E		85
hDenV2_Brazil_ES-LACENES-321557226_2024	2II_F.1.1.2	2024	93.2	S80T, T117A, S128L, Q131H, K174R, F178S, N222S, L247I, I264T, T265A, K272R, D281E		87
hDenV2_Brazil_ES-LACENES-321558524_2024	2II_F.1.1.2	2024	93.1	S80T, I88V, T117A, S128L, Q131H, K174R, F178S, N222S, L247I, I264T, T265A, K272R, D281E		87
hDenV2_Brazil_ES-LACENES-321560477_2024	2II_F.1.1.2	2024	90.6	I21V, S80T, I88V, T117A, S128L, Q131H, K174R, F178S, N222S, L247I, I264T, T265A, K272R, D281E		85
hDenV2_Brazil_ES-LACENES-321562790_2024	2II_F.1.1.2	2024	92.8	S80T, I88V, T117A, S128L, Q131H, K174R, F178S, N222S, L247I, I264T, T265A, K272R, D281E		85
hDenV2_Brazil_ES-LACENES-321567631_2024	2II_F.1.1.2	2024	89.3	S80T, I88V, T117A, S128L, Q131H, K174R, F178S, N222S, L247I, I264T, T265A, K272R, D281E		83
hDenV2_Brazil_ES-LACENES-321568829_2024	2II_F.1.1.2	2024	89.3	S80T, I88V, T117A, S128L, Q131H, K174R, F178S, N222S, L247I, I264T, T265A, K272R, D281E		81
hDenV2_Brazil_ES-LACENES-321575472_2024	2II_F.1.1.2	2024	92.1	S80T, T117A, S128L, Q131H, K174R, F178S, N222S, L247I, I264T, T265A, K272R, D281E		81
hDenV2_Brazil_ES-LACENES-321576189_2024	2II_F.1.1.2	2024	90.7	S80T, I88V, T117A, S128L, Q131H, K174R, F178S, N222S, L247I, I264T, T265A, K272R, D281E		84
hDenV2_Brazil_ES-LACENES-321589068_2024	2II_F.1.1.2	2024	89.8	S80T, I88V, T117A, S128L, Q131H, K174R, F178S, N222S, L247I, Y256N, I264T, T265A, K272R, D281E		82
hDenV2_Brazil_ES-LACENES-321592033_2024	2II_F.1.1.2	2024	92.5	S80T, I88V, T117A, M123I, S128L, Q131H, K174R, F178S, N222S, L247I, I264T, T265A, K272R, D281E		84
hDenV2_Brazil_ES-LACENES-321595026_2024	2II_F.1.1.2	2024	92.7	S80T, I88V, T117A, S128L, Q131H, K174R, F178S, N222S, L247I, I264T, T265A, K272R, D281E		86
hDenV2_Brazil_ES-LACENES-321595922_2024	2II_F.1.1.2	2024	91	S80T, I88V, T117A, S128L, Q131H, K174R, F178S, N222S, L247I, I264T, T265A, K272R, D281E		86
hDenV2_Brazil_ES-LACENES-321597692_2024	2II_F.1.1.2	2024	93.1	S80T, T117A, S128L, Q131H, K174R, F178S, N222S, L247I, I264T, T265A, D281E		84
hDenV2_Brazil_ES-LACENES-321597848_2024	2II_F.1.1.2	2024	93.1	S80T, I88V, T117A, S128L, Q131H, K174R, F178S, N222S, S228P, L247I, I264T, T265A, K272R, D281E		86
hDenV2_Brazil_ES-LACENES-321598140_2024	2II_F.1.1.2	2024	93.1	S80T, I88V, T117A, S128L, Q131H, K174R, F178S, N222S, L247I, I264T, T265A, K272R, D281E		85
hDenV2_Brazil_ES-LACENES-321599927_2024	2II_F.1.1.2	2024	92.5	S80T, I88V, T117A, S128L, Q131H, K174R, F178S, N222S, L247I, I264T, T265A, K272R, D281E		85
hDenV2_Brazil_ES-LACENES-321600457_2024	2II_F.1.1.2	2024	93.1	S80T, I88V, T117A, S128L, Q131H, K174R, F178S, N222S, L247I, I264T, T265A, K272R, D281E		84
hDenV2_Brazil_ES-LACENES-321600473_2024	2II_F.1.1.2	2024	93.1	S80T, I88V, T117A, S128L, Q131H, K174R, F178S, N222S, L247I, I264T, T265A, K272R, D281E		84
hDenV2_Brazil_ES-LACENES-321602408_2024	2II_F.1.1.2	2024	92.3	S80T, I88V, T117A, S128L, Q131H, K174R, F178S, N222S, L247I, I264T, T265V, K272R, D281E		87
hDenV2_Brazil_ES-LACENES-321602853_2024	2II_F.1.1.2	2024	91.3	S80T, I88V, T117A, S128L, Q131H, K174R, F178S, N222S, L247I, I264T, T265A, K272R, D281E		85
hDenV2_Brazil_ES-LACENES-321604242_2024	2II_F.1.1.2	2024	93.1	S80T, I88V, T117A, S128L, Q131H, K174R, F178S, N222S, L247I, I264T, T265A, K272R, D281E		84
hDenV2_Brazil_ES-LACENES-321604646_2024	2II_F.1.1.2	2024	93.1	S80T, I88V, T117A, S128L, Q131H, K174R, F178S, N222S, L247I, I264T, T265A, K272R, D281E		84
hDenV2_Brazil_ES-LACENES-321605402_2024	2II_F.1.1.2	2024	92.8	S80T, I88V, T117A, S128L, Q131H, K174R, F178S, N222S, L247I, I264T, T265A, K272R, D281E		87
hDenV2_Brazil_ES-LACENES-321605927_2024	2II_F.1.1.2	2024	92.2	S80T, T117A, M123L, S128L, Q131H, K174R, F178S, N222S, I242V, L247I, I264T, T265A, K272R, D281E		87
hDenV2_Brazil_ES-LACENES-321606746_2024	2II_F.1.1.2	2024	91.6	S80T, I88V, T117A, S128L, Q131H, K174R, F178S, N222S, S228P, L247I, I264T, T265A, K272R, D281E		89
hDenV2_Brazil_ES-LACENES-321607127_2024	2II_F.1.1.2	2024	92.8	S80T, I88V, T117A, S128L, Q131H, K174R, F178S, N222S, L247I, I264T, T265A, K272R, D281E		86
hDenV2_Brazil_ES-LACENES-321607525_2024	2II_F.1.1.2	2024	91.4	S80T, I88V, M89T, T117A, S128L, Q131H, K174R, F178S, N222S, L247I, I264T, T265A, K272R, D281E		84
hDenV2_Brazil_ES-LACENES-321607804_2024	2II_F.1.1.2	2024	93.1	S80T, I88V, T117A, S128L, Q131H, K174R, F178S, N222S, L247I, Y256N, I264T, T265A, K272R, D281E		86
hDenV2_Brazil_ES-LACENES-321609024_2024	2II_F.1.1.2	2024	92.6	S80T, I88V, T117A, S128L, Q131H, K174R, F178S, N222S, L247I, Y256N, I264T, T265A, K272R, D281E		86
hDenV2_Brazil_ES-LACENES-321609172_2024	2II_F.1.1.2	2024	93.1	S80T, I88V, T117A, S128L, Q131H, K174R, F178S, N222S, L247I, I264T, T265A, K272R, D281E		85
hDenV2_Brazil_ES-LACENES-321609410_2024	2II_F.1.1.2	2024	92.5	S80T, I88V, T117A, S128L, Q131H, K174R, F178S, N222S, L247I, P258T, I264T, T265A, K272R, D281E		85
hDenV2_Brazil_ES-LACENES-321610961_2024	2II_F.1.1.2	2024	90.7	S80T, V84A, I88V, T117A, S128L, Q131H, K174R, F178S, N222S, L247I, I264T, T265A, K272R, D281E		89
hDenV2_Brazil_ES-LACENES-321618512_2024	2II_F.1.1.2	2024	92.8	S80T, I88V, T117A, M123I, L124F, S128L, Q131H, K174R, F178S, N222S, L247I, I264T, T265A, K272R, D281E		89
hDenV2_Brazil_ES-LACENES-321618552_2024	2II_F.1.1.2	2024	90.4	S80T, I88V, T117A, S128L, Q131H, K174R, F178S, N222S, L247I, I264T, T265V, K272R, D281E		87
hDenV2_Brazil_ES-LACENES-321619134_2024	2II_F.1.1.2	2024	90.3	S80T, I88V, T117A, M123I, L124F, S128L, Q131H, K174R, F178S, N222S, L247I, I264T, T265A, K272R, D281E		88
hDenV2_Brazil_ES-LACENES-321639466_2024	2II_F.1.1.2	2024	90.6	S80T, I88V, T117A, S128L, Q131H, K174R, F178S, N222S, L247I, I264T, T265A, K272R, D281E		85
hDenV2_Brazil_ES-LACENES-321646141_2024	2II_F.1.1.2	2024	90.8	S80T, I88V, T117A, S128L, Q131H, K174R, F178S, N222S, L247I, I264T, T265A, K272R, D281E		83
hDenV2_Brazil_ES-LACENES-321708627_2024	2II_F.1.1.2	2024	89.9	S80T, I88V, T117A, M123I, S128L, Q131H, K174R, F178S, N222S, L247I, I264T, T265A, K272R, D281K		86
hDenV2_Brazil_ES-LACENES-321708634_2024	2II_F.1.1.2	2024	92.4	S80T, I88V, T117A, S128L, Q131H, K174R, F178S, N222S, L247I, I264T, T265A, K272R, D281E		86
hDenV2_Brazil_ES-LACENMG-321477877_2024	2II_F.1.1.2	2024	90.7	S80T, T117A, S128L, Q131H, K174R, F178S, N222S, L247I, I264T, T265A, K272R, D281E		83
hDenV2_Brazil_ES-LACENMG-321484359_2024	2II_F.1.1.2	2024	85.5	S80T, I88V, T117A, S128L, Q131H, K174R, F178S, N222S, L247I, I264T, T265A, K272R, D281E		81
hDenV2_Brazil_ES-LACENMG-321484813_2024	2II_F.1.1.2	2024	78.8	S80T, I88V, T117A, S128L, Q131H, K174R, F178S, N222S, L247I, I264T, T265A, K272R, D281E		75
hDenV2_Brazil_ES-LACENES-321683953_2025	2II_F.1.1.2	2025	92.4	S80T, I88V, T117A, S128L, Q131H, K174R, F178S, N222S, L247I, I264T, T265A, K272R, D281E		86
hDenV2_Brazil_ES-LACENES-321683959_2025	2II_F.1.1.2	2025	92.7	S80T, I88V, T117A, S128L, Q131H, K174R, F178S, N222S, L247I, I264T, T265A, K272R, D281E		86
hDenV2_Brazil_ES-LACENES-321708617_2025	2II_F.1.1.2	2025	90.7	I21V, S80T, I88V, T117A, S128L, Q131H, K174R, F178S, N222S, L247I, I264T, T265A, K272R, D281E		85
hDenV2_Brazil_ES-LACENES-321742379_2025	2II_F.1.1.2	2025	93.1	S80T, I88V, T117A, S128L, Q131H, K174R, F178S, N222S, L247I, I264T, T265A, K272R, D281E		87
hDenV2_Brazil_ES-LACENES-321742608_2025	2II_F.1.1.2	2025	92.8	P73S, S80T, I88V, T117A, M123I, S128L, Q131H, K174R, F178S, N222S, L247I, I264T, T265A, K272R, D281K		89
hDenV2_Brazil_ES-LACENES-321742611_2025	2II_F.1.1.2	2025	92.9	S80T, T117A, S128L, Q131H, K174R, V177A, F178S, N222S, L247I, I264T, T265A, K272R, D281E		86
hDenV2_Brazil_ES-LACENES-321742613_2025	2II_F.1.1.2	2025	93.2	S80T, I88V, T117A, S128L, Q131H, K174R, F178S, N222S, L247I, I264T, T265A, K272R, D281E		86
hDenV2_Brazil_ES-LACENES-321742614_2025	2II_F.1.1.2	2025	89.2	S80T, I88V, T117A, S128L, Q131H, K174R, F178S, N222S, L247I, I264T, T265A, K272R, D281E		81
hDenV2_Brazil_ES-LACENES-321742617_2025	2II_F.1.1.2	2025	93.2	S80T, I88V, T117A, S128L, Q131H, K174R, F178S, N222S, L247I, I264T, T265A, K272R, D281E		86
hDenV2_Brazil_ES-LACENES-321742624_2025	2II_F.1.1.2	2025	93.2	S80T, I88V, T117A, S128L, Q131H, K174R, F178S, N222S, L247I, I264T, T265A, K272R, D281E		85
hDenV2_Brazil_ES-LACENES-321742625_2025	2II_F.1.1.2	2025	93.1	S80T, I88V, K116R, T117A, S128L, Q131H, K174R, F178S, N222S, L247I, I264T, T265A, K272R, D281E		89
hDenV2_Brazil_ES-LACENES-321742626_2025	2II_F.1.1.2	2025	93.1	S80T, T117A, S128L, Q131H, K174R, F178S, N222S, L247I, I264T, T265A, K272R, D281E		85
hDenV2_Brazil_ES-LACENES-321742629_2025	2II_F.1.1.2	2025	90	S80T, I88V, T117A, S128L, Q131H, K174R, F178S, N222S, L247I, I264T, T265A, K272R, D281E		83
hDenV2_Brazil_ES-LACENES-321742631_2025	2II_F.1.1.2	2025	92.8	S80T, I88V, T117A, S128L, Q131H, K174R, F178S, N222S, L247I, P258S, I264T, T265A, K272R, D281E		86
hDenV2_Brazil_ES-LACENES-321742633_2025	2II_F.1.1.2	2025	93.2	S80T, I88V, T117A, S128L, Q131H, K174R, F178S, N222S, L247I, I264T, T265A, K272R, D281E		86
hDenV2_Brazil_ES-LACENES-321742639_2025	2II_F.1.1.2	2025	93.2	S80T, T117A, S128L, Q131H, K174R, V177A, F178S, N222S, L247I, I264T, T265A, K272R, D281E		85
hDenV2_Brazil_ES-LACENES-321742642_2025	2II_F.1.1.2	2025	93.2	S80T, I88V, T117A, S128L, Q131H, K170R, K174R, F178S, N222S, L247I, I264T, T265A, K272R, D281E		95
hDenV2_Brazil_ES-LACENES-321742651_2025	2II_F.1.1.2	2025	93.2	S80T, T117A, S128L, Q131H, K174R, F178S, N222S, L247I, I264T, T265A, K272R, D281E		86
hDenV2_Brazil_ES-LACENES-321742664_2025	2II_F.1.1.2	2025	92.8	S80T, I88V, T117A, S128L, Q131H, K174R, F178S, N222S, L247I, I264T, T265A, K272R, D281E		85
hDenV2_Brazil_ES-LACENES-321742669_2025	2II_F.1.1.2	2025	93.1	S80T, I88V, T117A, S128L, Q131H, K174R, F178S, N222S, L247I, I264T, T265A, K272R, D281E		88

## Sheet: NS2A
DENV-2 · NS2A protein · AA substitutions and deletions — Espírito Santo sequences
Sequence	Genotype-lineage	Year	Coverage (%)	NS2A substitutions	NS2A deletions	Total AA subs (genome)
hDenV2_Brazil_ES-LACENES-200333000386_2020	2III_C.1.1	2020	93.1	V5I, V38L, R51K, T104A, V109A, I116L, M136I, L153S, V174A, T189A		94
hDenV2_Brazil_ES-LACENES-200403000147_2020	2III_C.1.1	2020	93.1	V5I, V38L, R51K, T104A, V109A, I116L, M136I, L153S, V174A, T189A		97
DENV2-IMT-L2BC49_Brazil-ES_AmAsia_2024	2III_C.1.1	2024	90.8	V5I, V38L, R51K, V109A, I116L, M136I, L153S, A158S, V174A, Q186R, T189A		84
hDenV2_Brazil_ES-LACENES-321487008_2024	2III_C.1.1	2024	93.1	V5I, V38L, R51K, T104A, V109A, I116L, M136I, L153S, V174A, T189A		95
hDenV2_Brazil_ES-LACENES-321569601_2024	2III_C.1.1	2024	90	V5I, V38L, R51K, V174A		89
hDenV2_Brazil_ES-LACENES-321584125_2024	2III_C.1.1	2024	93.1	V5I, V38L, R51K, T104A, V109A, I116L, M136I, L153S, V174A, T189A		95
hDenV2_Brazil_ES-LACENES-321584976_2024	2III_C.1.1	2024	89.1	V5I, V38L, R51K, T104A, V109A, I116L, M136I, L153S, V174A, T189A		93
hDenV2_Brazil_ES-LACENES-321591300_2024	2III_C.1.1	2024	93.1	V5I, V38L, R51K, T104A, V109A, I116L, M136I, L153S, V174A, T189A		97
hDenV2_Brazil_ES-LACENES-321651829_2024	2III_C.1.1	2024	92.9	V5I, V38L, R51K, T104A, V109A, I116L, M136I, L153S, V174A, T189A		96
hDenV2_Brazil_ES-LACENES-321683977_2024	2III_C.1.1	2024	93.1	V5I, V38L, R51K, T104A, V109A, I116L, M136I, L153S, V174A, T189A		97
hDenV2_Brazil_ES-LACENES-321708638_2025	2III_C.1.1	2025	93.1	V5I, V38L, R51K, T104A, V109A, I116L, M136I, L153S, V174A, T189A		100
hDenV2_Brazil_ES-LACENES-321735966_2025	2III_C.1.1	2025	91.8	V5I, V38L, R51K, T104A, V109A, I116L, M136I, L153S, V174A, T189A		95
hDenV2_Brazil_ES-LACENES-321742616_2025	2III_C.1.1	2025	93.1	V5I, I33T, V38L, R51K, T104A, V109A, I116L, M136I, L153S, V174A, T189A		97
hDenV2_Brazil_ES-LACENES-321402546_2023	2II_F.1.1.2	2023	93.4	V5I, M136I, I171A		85
hDenV2_Brazil_ES-LACENES-321402852_2023	2II_F.1.1.2	2023	93.4	V5I, M136I, I171A		85
hDenV2_Brazil_ES-LACENES-321404668_2023	2II_F.1.1.2	2023	93.4	V5I, M136I, I171A		85
hDenV2_Brazil_ES-LACENMG-321429427_2023	2II_F.1.1.2	2023	79.9	V5I		70
hDenV2_Brazil_ES-LACENMG-321443608_2023	2II_F.1.1.2	2023	88.7	V5I		80
hDenV2_Brazil_ES-LACENMG-321447852_2023	2II_F.1.1.2	2023	87.8	V5I		80
hDenV2_Brazil_ES-LACENMG-321447894_2023	2II_F.1.1.2	2023	91.3	V5I, M136I, I171A		82
DENV2-IMT-BC25_Brazil-ES_Cosmopolita_2024	2II_F.1.1.2	2024	76.9	V5I		69
hDenV2_Brazil_ES-LACENES-321484724_2024	2II_F.1.1.2	2024	89.5	V5I, K95Q, M136I		85
hDenV2_Brazil_ES-LACENES-321488242_2024	2II_F.1.1.2	2024	89.8	V5I, V109I, M136I		85
hDenV2_Brazil_ES-LACENES-321488780_2024	2II_F.1.1.2	2024	89.6	V5I, V109I, M136I, I171A		82
hDenV2_Brazil_ES-LACENES-321492118_2024	2II_F.1.1.2	2024	90.5	V5I, M136I		85
hDenV2_Brazil_ES-LACENES-321519580_2024	2II_F.1.1.2	2024	91.2	V5I, M136I, I171A		84
hDenV2_Brazil_ES-LACENES-321521156_2024	2II_F.1.1.2	2024	91.7	V5I, M136I		83
hDenV2_Brazil_ES-LACENES-321521356_2024	2II_F.1.1.2	2024	93	V5I, M136I, I171A		88
hDenV2_Brazil_ES-LACENES-321533352_2024	2II_F.1.1.2	2024	88.6	V5I, M136I, I171A		85
hDenV2_Brazil_ES-LACENES-321538944_2024	2II_F.1.1.2	2024	89.3	V5I, M136I		84
hDenV2_Brazil_ES-LACENES-321540541_2024	2II_F.1.1.2	2024	92.2	V5I, M136I, I171A		86
hDenV2_Brazil_ES-LACENES-321549555_2024	2II_F.1.1.2	2024	89.3	V5I, M136I		83
hDenV2_Brazil_ES-LACENES-321549929_2024	2II_F.1.1.2	2024	93	V5I, V109I, M136I, I171A		86
hDenV2_Brazil_ES-LACENES-321554445_2024	2II_F.1.1.2	2024	93.2	V5I, M136I, I171A		85
hDenV2_Brazil_ES-LACENES-321554955_2024	2II_F.1.1.2	2024	93.2	V5I, M136I, I171A		86
hDenV2_Brazil_ES-LACENES-321557133_2024	2II_F.1.1.2	2024	92.1	V5I, M136I, I171A		85
hDenV2_Brazil_ES-LACENES-321557226_2024	2II_F.1.1.2	2024	93.2	V5I, V109I, M136I, I171A		87
hDenV2_Brazil_ES-LACENES-321558524_2024	2II_F.1.1.2	2024	93.1	V5I, M136I, I171A		87
hDenV2_Brazil_ES-LACENES-321560477_2024	2II_F.1.1.2	2024	90.6	V5I, D67G, M136I, I171A		85
hDenV2_Brazil_ES-LACENES-321562790_2024	2II_F.1.1.2	2024	92.8	V5I, V58I, M136I, I171A		85
hDenV2_Brazil_ES-LACENES-321567631_2024	2II_F.1.1.2	2024	89.3	V5I, V36I, M136I, I171A		83
hDenV2_Brazil_ES-LACENES-321568829_2024	2II_F.1.1.2	2024	89.3	V5I, M136I, I171A		81
hDenV2_Brazil_ES-LACENES-321575472_2024	2II_F.1.1.2	2024	92.1	V5I, V109I, M136I, I171A		81
hDenV2_Brazil_ES-LACENES-321576189_2024	2II_F.1.1.2	2024	90.7	V5I, M136I, I171A		84
hDenV2_Brazil_ES-LACENES-321589068_2024	2II_F.1.1.2	2024	89.8	V5I, M136I, I171A		82
hDenV2_Brazil_ES-LACENES-321592033_2024	2II_F.1.1.2	2024	92.5	V5I, M136I, I171A		84
hDenV2_Brazil_ES-LACENES-321595026_2024	2II_F.1.1.2	2024	92.7	V5I, M136I, I171A		86
hDenV2_Brazil_ES-LACENES-321595922_2024	2II_F.1.1.2	2024	91	V5I, M136I, I171A		86
hDenV2_Brazil_ES-LACENES-321597692_2024	2II_F.1.1.2	2024	93.1	V5I, V109I, M136I, I171A		84
hDenV2_Brazil_ES-LACENES-321597848_2024	2II_F.1.1.2	2024	93.1	V5I, M136I, I171A		86
hDenV2_Brazil_ES-LACENES-321598140_2024	2II_F.1.1.2	2024	93.1	V5I, M136I, I171A		85
hDenV2_Brazil_ES-LACENES-321599927_2024	2II_F.1.1.2	2024	92.5	V5I, M136I, I171A		85
hDenV2_Brazil_ES-LACENES-321600457_2024	2II_F.1.1.2	2024	93.1	V5I, M136I, I171A		84
hDenV2_Brazil_ES-LACENES-321600473_2024	2II_F.1.1.2	2024	93.1	V5I, M136I, I171A		84
hDenV2_Brazil_ES-LACENES-321602408_2024	2II_F.1.1.2	2024	92.3	V5I, M136I, I171A		87
hDenV2_Brazil_ES-LACENES-321602853_2024	2II_F.1.1.2	2024	91.3	V5I, M136I, I171A		85
hDenV2_Brazil_ES-LACENES-321604242_2024	2II_F.1.1.2	2024	93.1	V5I, M136I, I171A		84
hDenV2_Brazil_ES-LACENES-321604646_2024	2II_F.1.1.2	2024	93.1	V5I, M136I, I171A		84
hDenV2_Brazil_ES-LACENES-321605402_2024	2II_F.1.1.2	2024	92.8	V5I, M136I, I171A		87
hDenV2_Brazil_ES-LACENES-321605927_2024	2II_F.1.1.2	2024	92.2	V5I, V36I, V109I, M136I, I171A		87
hDenV2_Brazil_ES-LACENES-321606746_2024	2II_F.1.1.2	2024	91.6	V5I, M136I, K166R, I171A		89
hDenV2_Brazil_ES-LACENES-321607127_2024	2II_F.1.1.2	2024	92.8	V5I, M136I, I171A		86
hDenV2_Brazil_ES-LACENES-321607525_2024	2II_F.1.1.2	2024	91.4	V5I, M136I, I171A		84
hDenV2_Brazil_ES-LACENES-321607804_2024	2II_F.1.1.2	2024	93.1	V5I, M136I, I171A		86
hDenV2_Brazil_ES-LACENES-321609024_2024	2II_F.1.1.2	2024	92.6	V5I, M136I, I171A		86
hDenV2_Brazil_ES-LACENES-321609172_2024	2II_F.1.1.2	2024	93.1	V5I, M136I, I171A		85
hDenV2_Brazil_ES-LACENES-321609410_2024	2II_F.1.1.2	2024	92.5	V5I, M136I, I171A		85
hDenV2_Brazil_ES-LACENES-321610961_2024	2II_F.1.1.2	2024	90.7	V5I, M136I, V137A, I171A		89
hDenV2_Brazil_ES-LACENES-321618512_2024	2II_F.1.1.2	2024	92.8	V5I, M136I, I171A		89
hDenV2_Brazil_ES-LACENES-321618552_2024	2II_F.1.1.2	2024	90.4	V5I, M136I, I171A		87
hDenV2_Brazil_ES-LACENES-321619134_2024	2II_F.1.1.2	2024	90.3	V5I, M136I		88
hDenV2_Brazil_ES-LACENES-321639466_2024	2II_F.1.1.2	2024	90.6	V5I, M136I, I171A		85
hDenV2_Brazil_ES-LACENES-321646141_2024	2II_F.1.1.2	2024	90.8	V5I, M136I		83
hDenV2_Brazil_ES-LACENES-321708627_2024	2II_F.1.1.2	2024	89.9	V5I, M136I		86
hDenV2_Brazil_ES-LACENES-321708634_2024	2II_F.1.1.2	2024	92.4	V5I, M136I, I171A		86
hDenV2_Brazil_ES-LACENMG-321477877_2024	2II_F.1.1.2	2024	90.7	V5I, V109I, M136I, I171A		83
hDenV2_Brazil_ES-LACENMG-321484359_2024	2II_F.1.1.2	2024	85.5	V5I		81
hDenV2_Brazil_ES-LACENMG-321484813_2024	2II_F.1.1.2	2024	78.8	V5I		75
hDenV2_Brazil_ES-LACENES-321683953_2025	2II_F.1.1.2	2025	92.4	V5I, M136I, I171A		86
hDenV2_Brazil_ES-LACENES-321683959_2025	2II_F.1.1.2	2025	92.7	V5I, M136I, I171A		86
hDenV2_Brazil_ES-LACENES-321708617_2025	2II_F.1.1.2	2025	90.7	V5I, M136I		85
hDenV2_Brazil_ES-LACENES-321742379_2025	2II_F.1.1.2	2025	93.1	V5I, M136I, I171A		87
hDenV2_Brazil_ES-LACENES-321742608_2025	2II_F.1.1.2	2025	92.8	V5I, M136I, I171A		89
hDenV2_Brazil_ES-LACENES-321742611_2025	2II_F.1.1.2	2025	92.9	V5I, V109I, M136I, I171A		86
hDenV2_Brazil_ES-LACENES-321742613_2025	2II_F.1.1.2	2025	93.2	V5I, M136I, I171A		86
hDenV2_Brazil_ES-LACENES-321742614_2025	2II_F.1.1.2	2025	89.2	V5I, M136I		81
hDenV2_Brazil_ES-LACENES-321742617_2025	2II_F.1.1.2	2025	93.2	V5I, M136I, I171A		86
hDenV2_Brazil_ES-LACENES-321742624_2025	2II_F.1.1.2	2025	93.2	V5I, M136I, I171A		85
hDenV2_Brazil_ES-LACENES-321742625_2025	2II_F.1.1.2	2025	93.1	V5I, M136I, I171A		89
hDenV2_Brazil_ES-LACENES-321742626_2025	2II_F.1.1.2	2025	93.1	V5I, V109I, M136I, I171A		85
hDenV2_Brazil_ES-LACENES-321742629_2025	2II_F.1.1.2	2025	90	V5I, I108F, M136I		83
hDenV2_Brazil_ES-LACENES-321742631_2025	2II_F.1.1.2	2025	92.8	V5I, M136I, I171A		86
hDenV2_Brazil_ES-LACENES-321742633_2025	2II_F.1.1.2	2025	93.2	V5I, M136I, I171A		86
hDenV2_Brazil_ES-LACENES-321742639_2025	2II_F.1.1.2	2025	93.2	V5I, V109I, M136I, I171A		85
hDenV2_Brazil_ES-LACENES-321742642_2025	2II_F.1.1.2	2025	93.2	V5I, L34S, M59I, M136I, V137I, A151T, I171A		95
hDenV2_Brazil_ES-LACENES-321742651_2025	2II_F.1.1.2	2025	93.2	V5I, V109I, M136I, I171A		86
hDenV2_Brazil_ES-LACENES-321742664_2025	2II_F.1.1.2	2025	92.8	V5I, M136I, I171A		85
hDenV2_Brazil_ES-LACENES-321742669_2025	2II_F.1.1.2	2025	93.1	V5I, M136I, I171A		88

## Sheet: NS2B
DENV-2 · NS2B protein · AA substitutions and deletions — Espírito Santo sequences
Sequence	Genotype-lineage	Year	Coverage (%)	NS2B substitutions	NS2B deletions	Total AA subs (genome)
hDenV2_Brazil_ES-LACENES-200333000386_2020	2III_C.1.1	2020	93.1	L109V		94
hDenV2_Brazil_ES-LACENES-200403000147_2020	2III_C.1.1	2020	93.1	L109V		97
DENV2-IMT-L2BC49_Brazil-ES_AmAsia_2024	2III_C.1.1	2024	90.8	Q64E, L109V		84
hDenV2_Brazil_ES-LACENES-321487008_2024	2III_C.1.1	2024	93.1	L109V		95
hDenV2_Brazil_ES-LACENES-321569601_2024	2III_C.1.1	2024	90	L109V		89
hDenV2_Brazil_ES-LACENES-321584125_2024	2III_C.1.1	2024	93.1	L109V		95
hDenV2_Brazil_ES-LACENES-321584976_2024	2III_C.1.1	2024	89.1	L109V		93
hDenV2_Brazil_ES-LACENES-321591300_2024	2III_C.1.1	2024	93.1	L109V		97
hDenV2_Brazil_ES-LACENES-321651829_2024	2III_C.1.1	2024	92.9	L109V		96
hDenV2_Brazil_ES-LACENES-321683977_2024	2III_C.1.1	2024	93.1	L109V		97
hDenV2_Brazil_ES-LACENES-321708638_2025	2III_C.1.1	2025	93.1	L109V		100
hDenV2_Brazil_ES-LACENES-321735966_2025	2III_C.1.1	2025	91.8	L109V		95
hDenV2_Brazil_ES-LACENES-321742616_2025	2III_C.1.1	2025	93.1	L109V		97
hDenV2_Brazil_ES-LACENES-321402546_2023	2II_F.1.1.2	2023	93.4	L21F, V59I, K60R, D63E		85
hDenV2_Brazil_ES-LACENES-321402852_2023	2II_F.1.1.2	2023	93.4	L21F, V59I, K60R, D63E		85
hDenV2_Brazil_ES-LACENES-321404668_2023	2II_F.1.1.2	2023	93.4	L21F, V59I, K60R, D63E		85
hDenV2_Brazil_ES-LACENMG-321429427_2023	2II_F.1.1.2	2023	79.9			70
hDenV2_Brazil_ES-LACENMG-321443608_2023	2II_F.1.1.2	2023	88.7			80
hDenV2_Brazil_ES-LACENMG-321447852_2023	2II_F.1.1.2	2023	87.8			80
hDenV2_Brazil_ES-LACENMG-321447894_2023	2II_F.1.1.2	2023	91.3			82
DENV2-IMT-BC25_Brazil-ES_Cosmopolita_2024	2II_F.1.1.2	2024	76.9	L21F, V59I, K60R, D63E, E92V		69
hDenV2_Brazil_ES-LACENES-321484724_2024	2II_F.1.1.2	2024	89.5	V59I, K60R, D63E		85
hDenV2_Brazil_ES-LACENES-321488242_2024	2II_F.1.1.2	2024	89.8	L21F, V59I, K60R, D63E		85
hDenV2_Brazil_ES-LACENES-321488780_2024	2II_F.1.1.2	2024	89.6	V59I, K60R, D63E		82
hDenV2_Brazil_ES-LACENES-321492118_2024	2II_F.1.1.2	2024	90.5	L21F, V59I, K60R, D63E		85
hDenV2_Brazil_ES-LACENES-321519580_2024	2II_F.1.1.2	2024	91.2	V59I, K60R, D63E		84
hDenV2_Brazil_ES-LACENES-321521156_2024	2II_F.1.1.2	2024	91.7	V59I, K60R, D63E		83
hDenV2_Brazil_ES-LACENES-321521356_2024	2II_F.1.1.2	2024	93	L21F, V59I, K60R, D63E		88
hDenV2_Brazil_ES-LACENES-321533352_2024	2II_F.1.1.2	2024	88.6	V59I, K60R, D63E		85
hDenV2_Brazil_ES-LACENES-321538944_2024	2II_F.1.1.2	2024	89.3	V59I, K60R, D63E		84
hDenV2_Brazil_ES-LACENES-321540541_2024	2II_F.1.1.2	2024	92.2	L21F, V59I, K60R, D63E		86
hDenV2_Brazil_ES-LACENES-321549555_2024	2II_F.1.1.2	2024	89.3			83
hDenV2_Brazil_ES-LACENES-321549929_2024	2II_F.1.1.2	2024	93	L21F, V59I, K60R, D63E		86
hDenV2_Brazil_ES-LACENES-321554445_2024	2II_F.1.1.2	2024	93.2	L21F, V59I, K60R, D63E		85
hDenV2_Brazil_ES-LACENES-321554955_2024	2II_F.1.1.2	2024	93.2	L21F, V59I, K60R, D63E		86
hDenV2_Brazil_ES-LACENES-321557133_2024	2II_F.1.1.2	2024	92.1	L21F, V59I, K60R, D63E		85
hDenV2_Brazil_ES-LACENES-321557226_2024	2II_F.1.1.2	2024	93.2	L21F, V59I, K60R, D63E		87
hDenV2_Brazil_ES-LACENES-321558524_2024	2II_F.1.1.2	2024	93.1	L21F, V59I, K60R, D63E		87
hDenV2_Brazil_ES-LACENES-321560477_2024	2II_F.1.1.2	2024	90.6			85
hDenV2_Brazil_ES-LACENES-321562790_2024	2II_F.1.1.2	2024	92.8	L21F, V59I, K60R, D63E		85
hDenV2_Brazil_ES-LACENES-321567631_2024	2II_F.1.1.2	2024	89.3	L21F, V59I, K60R, D63E		83
hDenV2_Brazil_ES-LACENES-321568829_2024	2II_F.1.1.2	2024	89.3	L21F		81
hDenV2_Brazil_ES-LACENES-321575472_2024	2II_F.1.1.2	2024	92.1	L21F, D63E		81
hDenV2_Brazil_ES-LACENES-321576189_2024	2II_F.1.1.2	2024	90.7	L21F, V59I, K60R, D63E		84
hDenV2_Brazil_ES-LACENES-321589068_2024	2II_F.1.1.2	2024	89.8			82
hDenV2_Brazil_ES-LACENES-321592033_2024	2II_F.1.1.2	2024	92.5	L21F, D63E		84
hDenV2_Brazil_ES-LACENES-321595026_2024	2II_F.1.1.2	2024	92.7	L21F, V59I, K60R, D63E		86
hDenV2_Brazil_ES-LACENES-321595922_2024	2II_F.1.1.2	2024	91	L21F, V59I, K60R, D63E		86
hDenV2_Brazil_ES-LACENES-321597692_2024	2II_F.1.1.2	2024	93.1	L21F, V59I, K60R, D63E		84
hDenV2_Brazil_ES-LACENES-321597848_2024	2II_F.1.1.2	2024	93.1	L21F, V59I, K60R, D63E		86
hDenV2_Brazil_ES-LACENES-321598140_2024	2II_F.1.1.2	2024	93.1	L21F, V59I, K60R, D63E		85
hDenV2_Brazil_ES-LACENES-321599927_2024	2II_F.1.1.2	2024	92.5	L21F, V59I, K60R, D63E		85
hDenV2_Brazil_ES-LACENES-321600457_2024	2II_F.1.1.2	2024	93.1	L21F, V59I, K60R, D63E		84
hDenV2_Brazil_ES-LACENES-321600473_2024	2II_F.1.1.2	2024	93.1	L21F, V59I, K60R, D63E		84
hDenV2_Brazil_ES-LACENES-321602408_2024	2II_F.1.1.2	2024	92.3	L21F, V59I, K60R, D63E		87
hDenV2_Brazil_ES-LACENES-321602853_2024	2II_F.1.1.2	2024	91.3	L21F, V59I, K60R, D63E		85
hDenV2_Brazil_ES-LACENES-321604242_2024	2II_F.1.1.2	2024	93.1	L21F, V59I, K60R, D63E		84
hDenV2_Brazil_ES-LACENES-321604646_2024	2II_F.1.1.2	2024	93.1	L21F, V59I, K60R, D63E		84
hDenV2_Brazil_ES-LACENES-321605402_2024	2II_F.1.1.2	2024	92.8	L21F, V59I, K60R, D63E		87
hDenV2_Brazil_ES-LACENES-321605927_2024	2II_F.1.1.2	2024	92.2	L21F, V59I, K60R, D63E		87
hDenV2_Brazil_ES-LACENES-321606746_2024	2II_F.1.1.2	2024	91.6	L21F, V59I, K60R, D63E		89
hDenV2_Brazil_ES-LACENES-321607127_2024	2II_F.1.1.2	2024	92.8	L21F, V59I, K60R, D63E		86
hDenV2_Brazil_ES-LACENES-321607525_2024	2II_F.1.1.2	2024	91.4	V59I, K60R, D63E		84
hDenV2_Brazil_ES-LACENES-321607804_2024	2II_F.1.1.2	2024	93.1	L21F, V59I, K60R, D63E		86
hDenV2_Brazil_ES-LACENES-321609024_2024	2II_F.1.1.2	2024	92.6	L21F, V59I, K60R, D63E		86
hDenV2_Brazil_ES-LACENES-321609172_2024	2II_F.1.1.2	2024	93.1	L21F, V59I, K60R, D63E		85
hDenV2_Brazil_ES-LACENES-321609410_2024	2II_F.1.1.2	2024	92.5	L21F, V59I, D63E		85
hDenV2_Brazil_ES-LACENES-321610961_2024	2II_F.1.1.2	2024	90.7	L21F, V59I, K60R, D63E		89
hDenV2_Brazil_ES-LACENES-321618512_2024	2II_F.1.1.2	2024	92.8	L21F, V59I, K60R, D63E		89
hDenV2_Brazil_ES-LACENES-321618552_2024	2II_F.1.1.2	2024	90.4	L21F, V59I, K60R, D63E		87
hDenV2_Brazil_ES-LACENES-321619134_2024	2II_F.1.1.2	2024	90.3	V59I, K60R, D63E		88
hDenV2_Brazil_ES-LACENES-321639466_2024	2II_F.1.1.2	2024	90.6	L21F, D63E, L74M		85
hDenV2_Brazil_ES-LACENES-321646141_2024	2II_F.1.1.2	2024	90.8	V59I, K60R, D63E		83
hDenV2_Brazil_ES-LACENES-321708627_2024	2II_F.1.1.2	2024	89.9	V59I, K60R, D63E		86
hDenV2_Brazil_ES-LACENES-321708634_2024	2II_F.1.1.2	2024	92.4	L21F, V59I, K60R, D63E		86
hDenV2_Brazil_ES-LACENMG-321477877_2024	2II_F.1.1.2	2024	90.7	L21F, V59I, K60R, D63E		83
hDenV2_Brazil_ES-LACENMG-321484359_2024	2II_F.1.1.2	2024	85.5	V59I, K60R, D63E		81
hDenV2_Brazil_ES-LACENMG-321484813_2024	2II_F.1.1.2	2024	78.8	V59I, K60R, D63E		75
hDenV2_Brazil_ES-LACENES-321683953_2025	2II_F.1.1.2	2025	92.4	L21F, V59I, K60R, D63E		86
hDenV2_Brazil_ES-LACENES-321683959_2025	2II_F.1.1.2	2025	92.7	L21F, V59I, K60R, D63E		86
hDenV2_Brazil_ES-LACENES-321708617_2025	2II_F.1.1.2	2025	90.7	D63E		85
hDenV2_Brazil_ES-LACENES-321742379_2025	2II_F.1.1.2	2025	93.1	L21F, V59I, K60R, D63E		87
hDenV2_Brazil_ES-LACENES-321742608_2025	2II_F.1.1.2	2025	92.8	L21F, V59I, K60R, D63E		89
hDenV2_Brazil_ES-LACENES-321742611_2025	2II_F.1.1.2	2025	92.9	L21F, V59I, K60R, D63E		86
hDenV2_Brazil_ES-LACENES-321742613_2025	2II_F.1.1.2	2025	93.2	L21F, V59I, K60R, D63E		86
hDenV2_Brazil_ES-LACENES-321742614_2025	2II_F.1.1.2	2025	89.2			81
hDenV2_Brazil_ES-LACENES-321742617_2025	2II_F.1.1.2	2025	93.2	L21F, V59I, K60R, D63E		86
hDenV2_Brazil_ES-LACENES-321742624_2025	2II_F.1.1.2	2025	93.2	L21F, V59I, K60R, D63E		85
hDenV2_Brazil_ES-LACENES-321742625_2025	2II_F.1.1.2	2025	93.1	L21F, V59I, K60R, D63E		89
hDenV2_Brazil_ES-LACENES-321742626_2025	2II_F.1.1.2	2025	93.1	L21F, V59I, K60R, D63E		85
hDenV2_Brazil_ES-LACENES-321742629_2025	2II_F.1.1.2	2025	90			83
hDenV2_Brazil_ES-LACENES-321742631_2025	2II_F.1.1.2	2025	92.8	L21F, V59I, K60R, D63E		86
hDenV2_Brazil_ES-LACENES-321742633_2025	2II_F.1.1.2	2025	93.2	L21F, V59I, K60R, D63E		86
hDenV2_Brazil_ES-LACENES-321742639_2025	2II_F.1.1.2	2025	93.2	L21F, V59I, K60R, D63E		85
hDenV2_Brazil_ES-LACENES-321742642_2025	2II_F.1.1.2	2025	93.2	L21F, V59I, K60R, D63E		95
hDenV2_Brazil_ES-LACENES-321742651_2025	2II_F.1.1.2	2025	93.2	L21F, V59I, K60R, D63E		86
hDenV2_Brazil_ES-LACENES-321742664_2025	2II_F.1.1.2	2025	92.8	L21F, V59I, K60R, D63E		85
hDenV2_Brazil_ES-LACENES-321742669_2025	2II_F.1.1.2	2025	93.1	L21F, V59I, K60R, D63E		88

## Sheet: NS3
DENV-2 · NS3 protein · AA substitutions and deletions — Espírito Santo sequences
Sequence	Genotype-lineage	Year	Coverage (%)	NS3 substitutions	NS3 deletions	Total AA subs (genome)
hDenV2_Brazil_ES-LACENES-200333000386_2020	2III_C.1.1	2020	93.1	M13V, K28R, K61R, L115I, A120T, I140V, K142R, R186K, I333M, T399A, R549K, R561K		94
hDenV2_Brazil_ES-LACENES-200403000147_2020	2III_C.1.1	2020	93.1	M13V, K28R, K61R, L115I, A120T, I140V, K142R, R186K, I333M, T399A, R549K, R561K		97
DENV2-IMT-L2BC49_Brazil-ES_AmAsia_2024	2III_C.1.1	2024	90.8	M13V, K28R, K61R, L115I, A120T, I140V, K142R		84
hDenV2_Brazil_ES-LACENES-321487008_2024	2III_C.1.1	2024	93.1	M13V, K28R, K61R, L115I, A120T, I140V, K142R, R186K, I333M, T399A, R549K, R561K		95
hDenV2_Brazil_ES-LACENES-321569601_2024	2III_C.1.1	2024	90	M13V, K28R, K61R, L115I, A120T, I140V, K142R, R186K, I333M, T399A, R549K, R561K		89
hDenV2_Brazil_ES-LACENES-321584125_2024	2III_C.1.1	2024	93.1	M13V, K28R, K61R, L115I, A120T, I140V, K142R, R186K, I333M, T399A, R549K, R561K		95
hDenV2_Brazil_ES-LACENES-321584976_2024	2III_C.1.1	2024	89.1	M13V, K28R, K61R, L115I, A120T, I140V, K142R, R186K, R549K, R561K		93
hDenV2_Brazil_ES-LACENES-321591300_2024	2III_C.1.1	2024	93.1	M13V, G14E, K28R, K61R, L115I, A120T, I140V, K142R, R186K, I333M, T399A, R549K, R561K		97
hDenV2_Brazil_ES-LACENES-321651829_2024	2III_C.1.1	2024	92.9	M13V, K28R, K61R, L115I, A120T, I140V, K142R, R186K, I333M, T399A, R549K, R561K		96
hDenV2_Brazil_ES-LACENES-321683977_2024	2III_C.1.1	2024	93.1	M13V, K28R, K61R, L115I, A120T, I140V, K142R, R186K, I333M, T399A, R549K, R561K		97
hDenV2_Brazil_ES-LACENES-321708638_2025	2III_C.1.1	2025	93.1	M13V, G14E, K28R, K61R, L115I, A120T, I140V, K142R, R157K, R186K, I333M, K366R, T399A, R549K, R561K		100
hDenV2_Brazil_ES-LACENES-321735966_2025	2III_C.1.1	2025	91.8	M13V, K28R, K61R, L115I, A120T, I140V, K142R, R186K, T399A, R549K, R561K		95
hDenV2_Brazil_ES-LACENES-321742616_2025	2III_C.1.1	2025	93.1	M13V, K28R, K61R, L115I, A120T, I140V, K142R, R186K, I333M, T399A, R549K, R561K		97
hDenV2_Brazil_ES-LACENES-321402546_2023	2II_F.1.1.2	2023	93.4	M13V, K15R, A120T, I140V, A160T, R186K, R248K, V273I, I333M, V395I, I461V, V567I		85
hDenV2_Brazil_ES-LACENES-321402852_2023	2II_F.1.1.2	2023	93.4	M13V, K15R, A120T, I140V, A160T, R186K, R248K, V273I, I333M, V395I, I461V, V567I		85
hDenV2_Brazil_ES-LACENES-321404668_2023	2II_F.1.1.2	2023	93.4	M13V, K15R, A120T, I140V, A160T, R186K, R248K, V273I, I333M, V395I, I461V, V567I		85
hDenV2_Brazil_ES-LACENMG-321429427_2023	2II_F.1.1.2	2023	79.9	A120T, I140V, A160T, R186K, I333M, V395I, I461V, V567I		70
hDenV2_Brazil_ES-LACENMG-321443608_2023	2II_F.1.1.2	2023	88.7	M13V, K15R, A120T, I140V, A160T, R186K, R248K, V273I, I333M, V395I, I461V, V567I		80
hDenV2_Brazil_ES-LACENMG-321447852_2023	2II_F.1.1.2	2023	87.8	M13V, K15R, A120T, I140V, A160T, R186K, R248K, V273I, I333M, V395I, I461V, V567I		80
hDenV2_Brazil_ES-LACENMG-321447894_2023	2II_F.1.1.2	2023	91.3	M13V, K15R, A120T, I140V, A160T, R186K, R248K, V273I, I333M, V395I, I461V, V567I		82
DENV2-IMT-BC25_Brazil-ES_Cosmopolita_2024	2II_F.1.1.2	2024	76.9	R186K, V273I, I333M, V395I, I461V		69
hDenV2_Brazil_ES-LACENES-321484724_2024	2II_F.1.1.2	2024	89.5	M13V, K15R, A120T, I140V, A160T, R186K, R248K, V273I, I333M, V395I, I461V, V567I		85
hDenV2_Brazil_ES-LACENES-321488242_2024	2II_F.1.1.2	2024	89.8	M13V, K15R, A120T, I140V, A160T, R186K, I333M, G356E, V395I, I461V		85
hDenV2_Brazil_ES-LACENES-321488780_2024	2II_F.1.1.2	2024	89.6	M13V, K15R, A120T, I140V, A160T, R186K, V273I, I333M, V395I, I461V		82
hDenV2_Brazil_ES-LACENES-321492118_2024	2II_F.1.1.2	2024	90.5	M13V, K15R, A120T, I140V, A160T, R186K, V273I, I333M, V395I, I461V, V567I		85
hDenV2_Brazil_ES-LACENES-321519580_2024	2II_F.1.1.2	2024	91.2	M13V, K15R, A120T, I140V, A160T, R186K, R248K, V273I, I333M, V395I, I461V, V567I		84
hDenV2_Brazil_ES-LACENES-321521156_2024	2II_F.1.1.2	2024	91.7	M13V, K15R, A120T, I140V, A160T, R186K, R248K, V273I, I333M, V395I, I461V, V567I		83
hDenV2_Brazil_ES-LACENES-321521356_2024	2II_F.1.1.2	2024	93	M13V, K15R, A120T, I140V, A160T, R186K, R248K, V273I, I333M, G356E, V395I, I461V, V567I		88
hDenV2_Brazil_ES-LACENES-321533352_2024	2II_F.1.1.2	2024	88.6	M13V, K15R, A120T, I140V, A160T, N175S, R186K, R248K, V273I, I333M, I461V, V567I		85
hDenV2_Brazil_ES-LACENES-321538944_2024	2II_F.1.1.2	2024	89.3	M13V, K15R, A120T, I140V, A160T, R186K, R248K, V273I, I333M, V395I, I461V, V567I		84
hDenV2_Brazil_ES-LACENES-321540541_2024	2II_F.1.1.2	2024	92.2	M13V, K15R, A120T, I140V, A160T, R186K, R248K, V273I, I333M, V395I, I461V, V567I		86
hDenV2_Brazil_ES-LACENES-321549555_2024	2II_F.1.1.2	2024	89.3	M13V, K15R, E91Q, A120T, I140V, A160T, R186K, R248K, V273I, I333M, V395I, I461V, P465Q, V567I		83
hDenV2_Brazil_ES-LACENES-321549929_2024	2II_F.1.1.2	2024	93	M13V, K15R, A120T, I140V, A160T, R186K, V273I, I333M, V395I, I461V		86
hDenV2_Brazil_ES-LACENES-321554445_2024	2II_F.1.1.2	2024	93.2	M13V, K15R, A120T, I140V, A160T, R186K, R248K, V273I, I333M, V395I, I461V, V567I		85
hDenV2_Brazil_ES-LACENES-321554955_2024	2II_F.1.1.2	2024	93.2	M13V, K15R, A120T, I140V, A160T, R186K, R248K, V273I, I333M, V395I, I461V, V567I		86
hDenV2_Brazil_ES-LACENES-321557133_2024	2II_F.1.1.2	2024	92.1	M13V, K15R, A120T, I140V, A160T, R186K, R248K, V273I, I333M, V395I, I461V, R561K, V567I		85
hDenV2_Brazil_ES-LACENES-321557226_2024	2II_F.1.1.2	2024	93.2	M13V, K15R, A120T, I140V, A160T, R186K, V273I, I333M, K355Q, V395I, I461V		87
hDenV2_Brazil_ES-LACENES-321558524_2024	2II_F.1.1.2	2024	93.1	M13V, K15R, F46L, A120T, I140V, A160T, R186K, R248K, V273I, I333M, V395I, I461V, V567I, K568R		87
hDenV2_Brazil_ES-LACENES-321560477_2024	2II_F.1.1.2	2024	90.6	M13V, K15R, I140V, A160T, R186K, R248K, V273I, I333M, V395I, I442V, I461V, V567I		85
hDenV2_Brazil_ES-LACENES-321562790_2024	2II_F.1.1.2	2024	92.8	M13V, K15R, A120T, I140V, A160T, R186K, R248K, V273I, I333M, V395I, I461V, V567I		85
hDenV2_Brazil_ES-LACENES-321567631_2024	2II_F.1.1.2	2024	89.3	A120T, I140V, A160T, R186K, R248K, V273I, I333M, D353E, V395I, I461V, V567I		83
hDenV2_Brazil_ES-LACENES-321568829_2024	2II_F.1.1.2	2024	89.3	A120T, I140V, A160T, R186K, R248K, V273I, I333M, V395I, I461V, V567I		81
hDenV2_Brazil_ES-LACENES-321575472_2024	2II_F.1.1.2	2024	92.1	K15R, A120T, I140V, A160T, R186K, V273I, I333M, V395I, I461V		81
hDenV2_Brazil_ES-LACENES-321576189_2024	2II_F.1.1.2	2024	90.7	A120T, I140V, A160T, R186K, R248K, V273I, I333M, V395I, I461V, V567I		84
hDenV2_Brazil_ES-LACENES-321589068_2024	2II_F.1.1.2	2024	89.8	M13V, K15R, A120T, I140V, A160T, R186K, R248K, V273I, I333M, V395I, I461V, V567I		82
hDenV2_Brazil_ES-LACENES-321592033_2024	2II_F.1.1.2	2024	92.5	M13V, K15R, A120T, I140V, A160T, R186K, V273I, I333M, V395I, I461V, V567I		84
hDenV2_Brazil_ES-LACENES-321595026_2024	2II_F.1.1.2	2024	92.7	M13V, K15R, A120T, I140V, A160T, R186K, R248K, V273I, I333M, V395I, I461V, V567I		86
hDenV2_Brazil_ES-LACENES-321595922_2024	2II_F.1.1.2	2024	91	M13V, K15R, A120T, I140V, A160T, R186K, R248K, V273I, I333M, V395I, I461V, V567I		86
hDenV2_Brazil_ES-LACENES-321597692_2024	2II_F.1.1.2	2024	93.1	M13V, K15R, A120T, I140V, A160T, R186K, V273I, I333M, V395I, I461V		84
hDenV2_Brazil_ES-LACENES-321597848_2024	2II_F.1.1.2	2024	93.1	M13V, K15R, A120T, I140V, A160T, R186K, R248K, V273I, I333M, V395I, I461V, V567I		86
hDenV2_Brazil_ES-LACENES-321598140_2024	2II_F.1.1.2	2024	93.1	M13V, K15R, A120T, I140V, A160T, R186K, R248K, V273I, I333M, V395I, I461V, V567I		85
hDenV2_Brazil_ES-LACENES-321599927_2024	2II_F.1.1.2	2024	92.5	M13V, K15R, A120T, I140V, A160T, R186K, R248K, V273I, I333M, V395I, I461V, V567I		85
hDenV2_Brazil_ES-LACENES-321600457_2024	2II_F.1.1.2	2024	93.1	M13V, K15R, A120T, I140V, A160T, R186K, R248K, V273I, I333M, V395I, I461V, V567I		84
hDenV2_Brazil_ES-LACENES-321600473_2024	2II_F.1.1.2	2024	93.1	M13V, K15R, A120T, I140V, A160T, R186K, R248K, V273I, I333M, V395I, I461V, V567I		84
hDenV2_Brazil_ES-LACENES-321602408_2024	2II_F.1.1.2	2024	92.3	M13V, K15R, A120T, I140V, K143R, A160T, R186K, R248K, V273I, I333M, V395I, I461V, V567I		87
hDenV2_Brazil_ES-LACENES-321602853_2024	2II_F.1.1.2	2024	91.3	M13V, K15R, A120T, I140V, A160T, R186K, R248K, V273I, I333M, V395I, I461V, V567I		85
hDenV2_Brazil_ES-LACENES-321604242_2024	2II_F.1.1.2	2024	93.1	M13V, K15R, A120T, I140V, A160T, R186K, R248K, V273I, I333M, V395I, I461V, V567I		84
hDenV2_Brazil_ES-LACENES-321604646_2024	2II_F.1.1.2	2024	93.1	M13V, K15R, A120T, I140V, A160T, R186K, R248K, V273I, I333M, V395I, I461V, V567I		84
hDenV2_Brazil_ES-LACENES-321605402_2024	2II_F.1.1.2	2024	92.8	M13V, K15R, A120T, I140V, A160T, R186K, R248K, V273I, I333M, V395I, I461V, V567I		87
hDenV2_Brazil_ES-LACENES-321605927_2024	2II_F.1.1.2	2024	92.2	M13V, K15R, A120T, I140L, A160T, R186K, V273I, I333M, V395I, I461V		87
hDenV2_Brazil_ES-LACENES-321606746_2024	2II_F.1.1.2	2024	91.6	M13V, K15R, A120T, I140V, A160T, R186K, R248K, V273I, I333M, V395I, I461V, V567I		89
hDenV2_Brazil_ES-LACENES-321607127_2024	2II_F.1.1.2	2024	92.8	M13V, K15R, A120T, I140V, A160T, R186K, R248K, V273I, I333M, V395I, I461V, V567I		86
hDenV2_Brazil_ES-LACENES-321607525_2024	2II_F.1.1.2	2024	91.4	M13V, K15R, V95I, A120T, I140V, A160T, R186K, R248K, V273I, I333M, V395I, I461V, V567I		84
hDenV2_Brazil_ES-LACENES-321607804_2024	2II_F.1.1.2	2024	93.1	M13V, K15R, A120T, I140V, A160T, R186K, R248K, V273I, I333M, V395I, I461V, V567I		86
hDenV2_Brazil_ES-LACENES-321609024_2024	2II_F.1.1.2	2024	92.6	M13V, K15R, A120T, I140V, A160T, R186K, R248K, V273I, I333M, V395I, I461V, V567I		86
hDenV2_Brazil_ES-LACENES-321609172_2024	2II_F.1.1.2	2024	93.1	M13V, K15R, A120T, I140V, A160T, R186K, R248K, V273I, I333M, V395I, I461V, V567I		85
hDenV2_Brazil_ES-LACENES-321609410_2024	2II_F.1.1.2	2024	92.5	M13V, K15R, A120T, I140V, A160T, R186K, R248K, V273I, I333M, V395I, I461V, V567I		85
hDenV2_Brazil_ES-LACENES-321610961_2024	2II_F.1.1.2	2024	90.7	M13V, K15R, A120T, I140V, A160T, R186K, R248K, V273I, I333M, V395I, I461V, V567I		89
hDenV2_Brazil_ES-LACENES-321618512_2024	2II_F.1.1.2	2024	92.8	M13V, K15R, A120T, I140V, A160T, R186K, R248K, V273I, I333M, V395I, I461V, V567I		89
hDenV2_Brazil_ES-LACENES-321618552_2024	2II_F.1.1.2	2024	90.4	M13V, K15R, A120T, I140V, A160T, R186K, R248K, V273I, I333M, V395I, I461V, V567I		87
hDenV2_Brazil_ES-LACENES-321619134_2024	2II_F.1.1.2	2024	90.3	M13V, K15R, A120T, I140V, A160T, R186K, R248K, V273I, I333M, V395I, I461V, V567I		88
hDenV2_Brazil_ES-LACENES-321639466_2024	2II_F.1.1.2	2024	90.6	M13V, K15R, A120T, I140V, A160T, R186K, R248K, V273I, I333M, V395I, I461V, V567I		85
hDenV2_Brazil_ES-LACENES-321646141_2024	2II_F.1.1.2	2024	90.8	M13V, K15R, A120T, I140V, A160T, R186K, R248K, V273I, I333M, V395I, I461V, V567I		83
hDenV2_Brazil_ES-LACENES-321708627_2024	2II_F.1.1.2	2024	89.9	M13V, K15R, A120T, I140V, A160T, R186K, R248K, V273I, I333M, V395I, I461V, V567I		86
hDenV2_Brazil_ES-LACENES-321708634_2024	2II_F.1.1.2	2024	92.4	M13V, K15R, A120T, I140V, A160T, R186K, R248K, V273I, I333M, V395I, I461V, V567I		86
hDenV2_Brazil_ES-LACENMG-321477877_2024	2II_F.1.1.2	2024	90.7	M13V, K15R, A120T, I140V, A160T, R186K, V273I, I333M, V395I, I461V		83
hDenV2_Brazil_ES-LACENMG-321484359_2024	2II_F.1.1.2	2024	85.5	M13V, K15R, A120T, I140V, A160T, R186K, R248K, V273I, I333M, V395I, I461V, V567I		81
hDenV2_Brazil_ES-LACENMG-321484813_2024	2II_F.1.1.2	2024	78.8	A120T, I140V, A160T, R186K, V395I, I461V, V567I		75
hDenV2_Brazil_ES-LACENES-321683953_2025	2II_F.1.1.2	2025	92.4	M13V, K15R, A120T, I140V, A160T, R186K, R248K, V273I, I333M, V395I, I461V, V567I		86
hDenV2_Brazil_ES-LACENES-321683959_2025	2II_F.1.1.2	2025	92.7	M13V, K15R, A120T, I140V, A160T, R186K, R248K, V273I, I333M, V395I, I461V, V567I		86
hDenV2_Brazil_ES-LACENES-321708617_2025	2II_F.1.1.2	2025	90.7	M13V, K15R, A120T, I140V, A160T, R186K, R248K, V273I, I333M, V395I, I461V, V567I		85
hDenV2_Brazil_ES-LACENES-321742379_2025	2II_F.1.1.2	2025	93.1	M13V, K15R, A120T, I140V, A160T, R186K, R248K, V273I, I333M, V395I, I461V, V567I		87
hDenV2_Brazil_ES-LACENES-321742608_2025	2II_F.1.1.2	2025	92.8	M13V, K15R, A120T, I140V, A160T, R186K, R248K, V273I, I333M, V395I, I461V, V567I		89
hDenV2_Brazil_ES-LACENES-321742611_2025	2II_F.1.1.2	2025	92.9	M13V, K15R, A120T, I140V, A160T, R186K, V273I, I333M, V395I, I461V		86
hDenV2_Brazil_ES-LACENES-321742613_2025	2II_F.1.1.2	2025	93.2	M13V, K15R, A120T, I140V, A160T, R186K, R248K, V273I, I333M, V395I, I461V, V567I		86
hDenV2_Brazil_ES-LACENES-321742614_2025	2II_F.1.1.2	2025	89.2	M13V, K15R, A120T, I140V, A160T, R186K, R248K, V273I, I333M, V395I, I461V, V567I		81
hDenV2_Brazil_ES-LACENES-321742617_2025	2II_F.1.1.2	2025	93.2	M13V, K15R, A120T, I140V, A160T, R186K, R248K, V273I, I333M, V395I, I461V, V567I		86
hDenV2_Brazil_ES-LACENES-321742624_2025	2II_F.1.1.2	2025	93.2	M13V, K15R, A120T, I140V, A160T, R186K, R248K, V273I, I333M, V395I, I461V, V567I		85
hDenV2_Brazil_ES-LACENES-321742625_2025	2II_F.1.1.2	2025	93.1	M13V, K15R, A120T, I140V, A160T, R186K, R248K, A249T, V273I, I333M, V395I, I461V, V567I		89
hDenV2_Brazil_ES-LACENES-321742626_2025	2II_F.1.1.2	2025	93.1	M13V, K15R, A120T, I140V, A160T, R186K, V273I, I333M, V395I, I461V, A552V		85
hDenV2_Brazil_ES-LACENES-321742629_2025	2II_F.1.1.2	2025	90	M13V, K15R, A120T, I140V, A160T, R186K, R248K, V273I, I333M, V395I, I461V, V567I		83
hDenV2_Brazil_ES-LACENES-321742631_2025	2II_F.1.1.2	2025	92.8	M13V, K15R, A120T, I140V, A160T, R186K, R248K, V273I, I333M, V395I, I461V, V567I		86
hDenV2_Brazil_ES-LACENES-321742633_2025	2II_F.1.1.2	2025	93.2	M13V, K15R, A120T, I140V, A160T, R186K, R248K, V273I, I333M, V395I, I461V, V567I		86
hDenV2_Brazil_ES-LACENES-321742639_2025	2II_F.1.1.2	2025	93.2	M13V, K15R, A120T, I140V, A160T, R186K, V273I, I333M, V395I, I461V		85
hDenV2_Brazil_ES-LACENES-321742642_2025	2II_F.1.1.2	2025	93.2	M13V, K15R, A120T, I140V, A160T, R186K, R248K, V273I, I333M, V395I, I461V, V567I		95
hDenV2_Brazil_ES-LACENES-321742651_2025	2II_F.1.1.2	2025	93.2	M13V, K15R, V40I, A120T, I140V, A160T, R186K, V273I, I333M, V395I, I461V, A552V		86
hDenV2_Brazil_ES-LACENES-321742664_2025	2II_F.1.1.2	2025	92.8	M13V, K15R, A120T, I140V, A160T, R186K, R248K, V273I, I333M, V395I, I461V, V567I		85
hDenV2_Brazil_ES-LACENES-321742669_2025	2II_F.1.1.2	2025	93.1	M13V, K15R, A120T, I140V, A160T, R186K, R248K, V273I, I333M, V395I, I461V, V567I		88

## Sheet: NS4A
DENV-2 · NS4A protein · AA substitutions and deletions — Espírito Santo sequences
Sequence	Genotype-lineage	Year	Coverage (%)	NS4A substitutions	NS4A deletions	Total AA subs (genome)
hDenV2_Brazil_ES-LACENES-200333000386_2020	2III_C.1.1	2020	93.1	D23N, A36V, Y41H, R76K		94
hDenV2_Brazil_ES-LACENES-200403000147_2020	2III_C.1.1	2020	93.1	D23N, A36V, Y41H, R76K		97
DENV2-IMT-L2BC49_Brazil-ES_AmAsia_2024	2III_C.1.1	2024	90.8	D23N, A36V, Y41H, R76K		84
hDenV2_Brazil_ES-LACENES-321487008_2024	2III_C.1.1	2024	93.1	D23N, A36V, Y41H, R76K		95
hDenV2_Brazil_ES-LACENES-321569601_2024	2III_C.1.1	2024	90	D23N, A36V, Y41H, R76K		89
hDenV2_Brazil_ES-LACENES-321584125_2024	2III_C.1.1	2024	93.1	D23N, A36V, Y41H, R76K		95
hDenV2_Brazil_ES-LACENES-321584976_2024	2III_C.1.1	2024	89.1	D23N, A36V, Y41H, R76K		93
hDenV2_Brazil_ES-LACENES-321591300_2024	2III_C.1.1	2024	93.1	D23N, A36V, Y41H, R76K		97
hDenV2_Brazil_ES-LACENES-321651829_2024	2III_C.1.1	2024	92.9	D23N, A36V, Y41H, R76K		96
hDenV2_Brazil_ES-LACENES-321683977_2024	2III_C.1.1	2024	93.1	D23N, A36V, Y41H, R76K		97
hDenV2_Brazil_ES-LACENES-321708638_2025	2III_C.1.1	2025	93.1	D23N, A36V, Y41H, R76K		100
hDenV2_Brazil_ES-LACENES-321735966_2025	2III_C.1.1	2025	91.8	D23N, A36V, Y41H, R76K		95
hDenV2_Brazil_ES-LACENES-321742616_2025	2III_C.1.1	2025	93.1	D23N, A36V, Y41H, R76K		97
hDenV2_Brazil_ES-LACENES-321402546_2023	2II_F.1.1.2	2023	93.4	D23N, R76K, I89V		85
hDenV2_Brazil_ES-LACENES-321402852_2023	2II_F.1.1.2	2023	93.4	D23N, R76K, I89V		85
hDenV2_Brazil_ES-LACENES-321404668_2023	2II_F.1.1.2	2023	93.4	D23N, R76K, I89V		85
hDenV2_Brazil_ES-LACENMG-321429427_2023	2II_F.1.1.2	2023	79.9	D23N, R76K, I89V		70
hDenV2_Brazil_ES-LACENMG-321443608_2023	2II_F.1.1.2	2023	88.7	D23N, R76K, I89V		80
hDenV2_Brazil_ES-LACENMG-321447852_2023	2II_F.1.1.2	2023	87.8	D23N, R76K, I89V		80
hDenV2_Brazil_ES-LACENMG-321447894_2023	2II_F.1.1.2	2023	91.3	D23N, R76K, I89V		82
DENV2-IMT-BC25_Brazil-ES_Cosmopolita_2024	2II_F.1.1.2	2024	76.9	D23N, R76K, I89V		69
hDenV2_Brazil_ES-LACENES-321484724_2024	2II_F.1.1.2	2024	89.5	D23N, R76K, I89V		85
hDenV2_Brazil_ES-LACENES-321488242_2024	2II_F.1.1.2	2024	89.8	D23N, R76K, I89V		85
hDenV2_Brazil_ES-LACENES-321488780_2024	2II_F.1.1.2	2024	89.6	D23N, R76K, I89V		82
hDenV2_Brazil_ES-LACENES-321492118_2024	2II_F.1.1.2	2024	90.5	D23N, R76K, I89V		85
hDenV2_Brazil_ES-LACENES-321519580_2024	2II_F.1.1.2	2024	91.2	D23N, R76K, I89V		84
hDenV2_Brazil_ES-LACENES-321521156_2024	2II_F.1.1.2	2024	91.7	D23N, R76K, I89V		83
hDenV2_Brazil_ES-LACENES-321521356_2024	2II_F.1.1.2	2024	93	D23N, R76K, I89V		88
hDenV2_Brazil_ES-LACENES-321533352_2024	2II_F.1.1.2	2024	88.6	D23N, R76K, I89V		85
hDenV2_Brazil_ES-LACENES-321538944_2024	2II_F.1.1.2	2024	89.3	D23N, R76K, I89V		84
hDenV2_Brazil_ES-LACENES-321540541_2024	2II_F.1.1.2	2024	92.2	D23N, R76K, I89V		86
hDenV2_Brazil_ES-LACENES-321549555_2024	2II_F.1.1.2	2024	89.3	D23N, R76K, I89V		83
hDenV2_Brazil_ES-LACENES-321549929_2024	2II_F.1.1.2	2024	93	D23N, R76K, I89V		86
hDenV2_Brazil_ES-LACENES-321554445_2024	2II_F.1.1.2	2024	93.2	D23N, R76K, I89V		85
hDenV2_Brazil_ES-LACENES-321554955_2024	2II_F.1.1.2	2024	93.2	D23N, R76K, I89V		86
hDenV2_Brazil_ES-LACENES-321557133_2024	2II_F.1.1.2	2024	92.1	D23N, R76K, I89V		85
hDenV2_Brazil_ES-LACENES-321557226_2024	2II_F.1.1.2	2024	93.2	D23N, R76K, I89V		87
hDenV2_Brazil_ES-LACENES-321558524_2024	2II_F.1.1.2	2024	93.1	D23N, R76K, I89V		87
hDenV2_Brazil_ES-LACENES-321560477_2024	2II_F.1.1.2	2024	90.6	D23N, T59I, R76K, I89V		85
hDenV2_Brazil_ES-LACENES-321562790_2024	2II_F.1.1.2	2024	92.8	D23N, R76K, I89V		85
hDenV2_Brazil_ES-LACENES-321567631_2024	2II_F.1.1.2	2024	89.3	D23N, R76K, I89V		83
hDenV2_Brazil_ES-LACENES-321568829_2024	2II_F.1.1.2	2024	89.3	D23N, R76K, I89V		81
hDenV2_Brazil_ES-LACENES-321575472_2024	2II_F.1.1.2	2024	92.1	D23N, R76K, I89V		81
hDenV2_Brazil_ES-LACENES-321576189_2024	2II_F.1.1.2	2024	90.7	D23N, R76K, I89V		84
hDenV2_Brazil_ES-LACENES-321589068_2024	2II_F.1.1.2	2024	89.8	D23N, R76K, I89V		82
hDenV2_Brazil_ES-LACENES-321592033_2024	2II_F.1.1.2	2024	92.5	D23N, R76K, I89V		84
hDenV2_Brazil_ES-LACENES-321595026_2024	2II_F.1.1.2	2024	92.7	D23N, R76K, I89V		86
hDenV2_Brazil_ES-LACENES-321595922_2024	2II_F.1.1.2	2024	91	D23N, R76K, I89V		86
hDenV2_Brazil_ES-LACENES-321597692_2024	2II_F.1.1.2	2024	93.1	D23N, R76K, I89V		84
hDenV2_Brazil_ES-LACENES-321597848_2024	2II_F.1.1.2	2024	93.1	D23N, R76K, I89V		86
hDenV2_Brazil_ES-LACENES-321598140_2024	2II_F.1.1.2	2024	93.1	D23N, R76K, I89V		85
hDenV2_Brazil_ES-LACENES-321599927_2024	2II_F.1.1.2	2024	92.5	D23N, R76K, I89V		85
hDenV2_Brazil_ES-LACENES-321600457_2024	2II_F.1.1.2	2024	93.1	D23N, R76K, I89V		84
hDenV2_Brazil_ES-LACENES-321600473_2024	2II_F.1.1.2	2024	93.1	D23N, R76K, I89V		84
hDenV2_Brazil_ES-LACENES-321602408_2024	2II_F.1.1.2	2024	92.3	D23N, R76K, I89V		87
hDenV2_Brazil_ES-LACENES-321602853_2024	2II_F.1.1.2	2024	91.3	D23N, R76K, I89V		85
hDenV2_Brazil_ES-LACENES-321604242_2024	2II_F.1.1.2	2024	93.1	D23N, R76K, I89V		84
hDenV2_Brazil_ES-LACENES-321604646_2024	2II_F.1.1.2	2024	93.1	D23N, R76K, I89V		84
hDenV2_Brazil_ES-LACENES-321605402_2024	2II_F.1.1.2	2024	92.8	D23N, R76K, I89V		87
hDenV2_Brazil_ES-LACENES-321605927_2024	2II_F.1.1.2	2024	92.2	D23N, R76K, I89V		87
hDenV2_Brazil_ES-LACENES-321606746_2024	2II_F.1.1.2	2024	91.6	D23N, R76K, I89V		89
hDenV2_Brazil_ES-LACENES-321607127_2024	2II_F.1.1.2	2024	92.8	D23N, R76K, I89V		86
hDenV2_Brazil_ES-LACENES-321607525_2024	2II_F.1.1.2	2024	91.4	D23N, R76K, I89V		84
hDenV2_Brazil_ES-LACENES-321607804_2024	2II_F.1.1.2	2024	93.1	D23N, R76K, I89V		86
hDenV2_Brazil_ES-LACENES-321609024_2024	2II_F.1.1.2	2024	92.6	D23N, R76K, I89V		86
hDenV2_Brazil_ES-LACENES-321609172_2024	2II_F.1.1.2	2024	93.1	D23N, R76K, I89V		85
hDenV2_Brazil_ES-LACENES-321609410_2024	2II_F.1.1.2	2024	92.5	D23N, R76K, I89V		85
hDenV2_Brazil_ES-LACENES-321610961_2024	2II_F.1.1.2	2024	90.7	M10I, D23N, R76K, I89V		89
hDenV2_Brazil_ES-LACENES-321618512_2024	2II_F.1.1.2	2024	92.8	D23N, R76K, I89V		89
hDenV2_Brazil_ES-LACENES-321618552_2024	2II_F.1.1.2	2024	90.4	D23N, R76K, I89V		87
hDenV2_Brazil_ES-LACENES-321619134_2024	2II_F.1.1.2	2024	90.3	D23N, R76K, I89V		88
hDenV2_Brazil_ES-LACENES-321639466_2024	2II_F.1.1.2	2024	90.6	D23N, R76K, I89V		85
hDenV2_Brazil_ES-LACENES-321646141_2024	2II_F.1.1.2	2024	90.8	D23N, R76K, I89V		83
hDenV2_Brazil_ES-LACENES-321708627_2024	2II_F.1.1.2	2024	89.9	D23N, R76K, I89V		86
hDenV2_Brazil_ES-LACENES-321708634_2024	2II_F.1.1.2	2024	92.4	D23N, R76K, I89V		86
hDenV2_Brazil_ES-LACENMG-321477877_2024	2II_F.1.1.2	2024	90.7	D23N, R76K, I89V		83
hDenV2_Brazil_ES-LACENMG-321484359_2024	2II_F.1.1.2	2024	85.5	D23N, R76K, I89V		81
hDenV2_Brazil_ES-LACENMG-321484813_2024	2II_F.1.1.2	2024	78.8	D23N, R76K, I89V		75
hDenV2_Brazil_ES-LACENES-321683953_2025	2II_F.1.1.2	2025	92.4	D23N, R76K, I89V		86
hDenV2_Brazil_ES-LACENES-321683959_2025	2II_F.1.1.2	2025	92.7	D23N, R76K, I89V		86
hDenV2_Brazil_ES-LACENES-321708617_2025	2II_F.1.1.2	2025	90.7	D23N, R76K, I89V		85
hDenV2_Brazil_ES-LACENES-321742379_2025	2II_F.1.1.2	2025	93.1	D23N, R76K, I89V		87
hDenV2_Brazil_ES-LACENES-321742608_2025	2II_F.1.1.2	2025	92.8	D23N, R76K, I89V		89
hDenV2_Brazil_ES-LACENES-321742611_2025	2II_F.1.1.2	2025	92.9	D23N, R76K, I89V		86
hDenV2_Brazil_ES-LACENES-321742613_2025	2II_F.1.1.2	2025	93.2	D23N, R76K, I89V		86
hDenV2_Brazil_ES-LACENES-321742614_2025	2II_F.1.1.2	2025	89.2	D23N, R76K, I89V		81
hDenV2_Brazil_ES-LACENES-321742617_2025	2II_F.1.1.2	2025	93.2	D23N, R76K, I89V		86
hDenV2_Brazil_ES-LACENES-321742624_2025	2II_F.1.1.2	2025	93.2	D23N, R76K, I89V		85
hDenV2_Brazil_ES-LACENES-321742625_2025	2II_F.1.1.2	2025	93.1	D23N, R76K, I89V		89
hDenV2_Brazil_ES-LACENES-321742626_2025	2II_F.1.1.2	2025	93.1	D23N, R76K, I89V		85
hDenV2_Brazil_ES-LACENES-321742629_2025	2II_F.1.1.2	2025	90	D23N, R76K, I89V		83
hDenV2_Brazil_ES-LACENES-321742631_2025	2II_F.1.1.2	2025	92.8	D23N, R76K, I89V		86
hDenV2_Brazil_ES-LACENES-321742633_2025	2II_F.1.1.2	2025	93.2	D23N, R76K, I89V		86
hDenV2_Brazil_ES-LACENES-321742639_2025	2II_F.1.1.2	2025	93.2	D23N, R76K, I89V		85
hDenV2_Brazil_ES-LACENES-321742642_2025	2II_F.1.1.2	2025	93.2	D23N, R76K, I89V		95
hDenV2_Brazil_ES-LACENES-321742651_2025	2II_F.1.1.2	2025	93.2	D23N, R76K, I89V		86
hDenV2_Brazil_ES-LACENES-321742664_2025	2II_F.1.1.2	2025	92.8	D23N, R76K, I89V		85
hDenV2_Brazil_ES-LACENES-321742669_2025	2II_F.1.1.2	2025	93.1	D23N, R76K, I89V		88

[truncated: 3 more sheets: 2K, NS4B, NS5]
